# Supplementary material for: Learning mutational signatures and their multidimensional genomic properties with TensorSignatures
Source: Nat Commun. 2021 Jun 15;12:3628. doi: 10.1038/s41467-021-23551-9 (PMC8206343; doi:10.1038/s41467-021-23551-9)
Supplement: Supplementary file 4 — Source Data [file 41467_2021_23551_MOESM4_ESM.zip]

Archive with 47 entries (47 files):
- fig2a_signatures.csv
- __MACOSX/._fig2a_signatures.csv
- fig2b_activities.csv
- fig2b_biases.csv
- fig2b_clustering_coefficient.csv
- fig2b_epigenetic_activities.csv
- fig2b_nucleosomal_activities.csv
- fig2b_other_mutations.csv
- fig2c_exposures.csv
- fig3abc_signatures.csv
- fig3d_activities.csv
- fig3d_biases.csv
- fig3d_clustering_coefficient.csv
- fig3d_epigenetic_activities.csv
- fig3d_exposures.csv
- fig3d_nucleosomal_activities.csv
- fig3d_other_mutations.csv
- fig4b_raw_counts.csv
- fig4c_chromhmm_states.csv
- fig4c_rainfall_plot.csv
- fig4d_ratio.csv
- fig4d_transcription_states.csv
- fig4e_expression_annotation.csv
- fig4e_ratio.csv
- fig4f_spectral_bias.csv
- fig4f_strand_bias.csv
- fig4g_spectral_bias.csv
- fig4g_strand_bias.csv
- fig5b_raw_counts.csv
- fig5d_raw_counts.csv
- fig5e_liver.csv
- fig5f_biliary.csv
- fig5f_head.csv
- fig5f_stomach.csv
- fig6b_apobec_replication.csv
- fig6b_apobec_sv.csv
- fig6c_rainfall_replication.csv
- fig6c_rainfall_sv.csv
- fig6d_cluster_apobec_repl.csv
- fig6d_cluster_apobec_sv.csv
- fig7a_rainfallplot.csv
- fig7c_panel1.csv
- fig7c_panel2.csv
- fig7c_panel3.csv
- fig7c_panel4.csv
- fig7d_spectra.csv
- fig7e_cluster.csv
