# Supplementary material for: Learning mutational signatures and their multidimensional genomic properties with TensorSignatures
Source: Nat Commun. 2021 Jun 15;12:3628. doi: 10.1038/s41467-021-23551-9 (PMC8206343; doi:10.1038/s41467-021-23551-9)
Supplement: Supplementary file 4 — Source Data [file 41467_2021_23551_MOESM4_ESM.zip › fig2a_signatures.csv]

	variant	flanking	signature	coding	coding lower	coding upper	template	template lower	template upper	leading	leading lower	leading upper	lagging	lagging lower	lagging upper
0	C>A	AA	0	0.0334	0.0024	0.0036	0.0288	0.0032	0.0034	0.0266	0.0026	0.0036	0.0246	0.0031	0.0036
1	C>A	AC	0	0.0255	0.0031	0.0036	0.0198	0.0031	0.0041	0.0195	0.0028	0.0044	0.0177	0.0036	0.0044
2	C>A	AG	0	0.0034	0.0005	0.0004	0.0021	0.0007	0.0005	0.0023	0.0007	0.0005	0.0022	0.0005	0.0004
3	C>A	AT	0	0.0279	0.0027	0.0039	0.0255	0.0028	0.0043	0.0224	0.0027	0.0048	0.0216	0.003	0.0037
4	C>A	CA	0	0.0244	0.0025	0.0029	0.0191	0.0023	0.0028	0.0188	0.0025	0.0029	0.0169	0.0024	0.0025
5	C>A	CC	0	0.0205	0.0021	0.0027	0.0161	0.0023	0.0027	0.0159	0.0021	0.0026	0.0142	0.0023	0.0032
6	C>A	CG	0	0.0021	0.0007	0.0005	0.0007	0.0006	0.0004	0.001	0.0003	0.0003	0.0012	0.0007	0.0004
7	C>A	CT	0	0.024	0.0027	0.0049	0.0201	0.0019	0.0049	0.0175	0.0018	0.0045	0.0186	0.0021	0.0039
8	C>A	GA	0	0.0139	0.003	0.0021	0.0104	0.003	0.0026	0.0101	0.0021	0.0018	0.0098	0.0026	0.002
9	C>A	GC	0	0.0116	0.0012	0.0012	0.008	0.0016	0.0014	0.0085	0.0011	0.0015	0.0076	0.0017	0.0011
10	C>A	GG	0	0.0014	0.001	0.0005	0.0	0.0	0.0003	0.0006	0.0006	0.0004	0.0005	0.0004	0.0004
11	C>A	GT	0	0.0142	0.0016	0.0021	0.012	0.0019	0.0018	0.0111	0.0011	0.0022	0.0104	0.0022	0.0013
12	C>A	TA	0	0.0142	0.0044	0.0041	0.0109	0.0028	0.003	0.0111	0.0022	0.0015	0.0095	0.0026	0.0029
13	C>A	TC	0	0.0143	0.0013	0.0028	0.0097	0.0017	0.0021	0.0104	0.0007	0.0024	0.0093	0.0015	0.0014
14	C>A	TG	0	0.0013	0.001	0.0006	1e-04	0.0001	0.0005	0.0009	0.0006	0.0005	0.0002	0.0002	0.0003
15	C>A	TT	0	0.0196	0.0045	0.0059	0.0153	0.0035	0.0045	0.0138	0.0028	0.0034	0.0147	0.0029	0.0034
16	C>G	AA	0	0.0124	0.0026	0.0017	0.0115	0.003	0.0016	0.0104	0.0025	0.0015	0.0094	0.0028	0.0016
17	C>G	AC	0	0.0079	0.0016	0.0009	0.0061	0.0017	0.0007	0.0061	0.0014	0.0007	0.0054	0.0018	0.001
18	C>G	AG	0	0.0024	0.0007	0.0003	0.0024	0.0008	0.0003	0.0022	0.0007	0.0003	0.0017	0.0006	0.0004
19	C>G	AT	0	0.0128	0.0025	0.0011	0.0131	0.0026	0.0012	0.0108	0.0021	0.0015	0.0106	0.0027	0.0016
20	C>G	CA	0	0.0074	0.0016	0.0009	0.0072	0.0017	0.0008	0.0058	0.0015	0.0008	0.0062	0.0017	0.0009
21	C>G	CC	0	0.0073	0.0015	0.0011	0.0068	0.0014	0.001	0.0061	0.0015	0.001	0.0056	0.0014	0.0011
22	C>G	CG	0	0.0006	0.0006	0.0002	0.0009	0.0006	0.0001	0.0006	0.0006	0.0001	0.0006	0.0004	0.0002
23	C>G	CT	0	0.0105	0.0022	0.0013	0.011	0.002	0.0013	0.009	0.0018	0.0014	0.0088	0.0023	0.0014
24	C>G	GA	0	0.0049	0.0014	0.0007	0.0044	0.0014	0.0004	0.004	0.0013	0.0006	0.0037	0.0013	0.0007
25	C>G	GC	0	0.0049	0.0015	0.0008	0.0051	0.0014	0.0008	0.004	0.0015	0.0007	0.0043	0.0014	0.001
26	C>G	GG	0	0.0011	0.0005	0.0001	0.001	0.0004	0.0002	0.0011	0.0004	0.0002	0.0007	0.0004	0.0002
27	C>G	GT	0	0.0067	0.0015	0.0008	0.0071	0.0016	0.0007	0.0053	0.0014	0.0007	0.0061	0.0017	0.0011
28	C>G	TA	0	0.0104	0.002	0.0012	0.0091	0.0019	0.001	0.0085	0.0015	0.0011	0.0076	0.0019	0.0007
29	C>G	TC	0	0.0106	0.002	0.0013	0.0101	0.002	0.0013	0.0088	0.0018	0.0012	0.0083	0.0021	0.0014
30	C>G	TG	0	0.0013	0.0006	0.0	0.0014	0.0004	0.0002	0.0012	0.0004	0.0002	0.0011	0.0005	0.0001
31	C>G	TT	0	0.0224	0.0044	0.0026	0.0228	0.0041	0.0027	0.0175	0.0029	0.002	0.0196	0.0043	0.0023
32	C>T	AA	0	0.0231	0.004	0.0027	0.0211	0.0039	0.0031	0.0197	0.004	0.0027	0.0168	0.0038	0.0041
33	C>T	AC	0	0.0079	0.001	0.0019	0.0074	0.002	0.0018	0.0075	0.0014	0.0015	0.0052	0.0016	0.0023
34	C>T	AG	0	0.002	0.0014	0.0041	0.0013	0.0013	0.0038	0.0015	0.0014	0.0037	0.0011	0.0011	0.0034
35	C>T	AT	0	0.0193	0.0027	0.0034	0.0191	0.0034	0.0032	0.0172	0.0026	0.0032	0.0146	0.0035	0.0037
36	C>T	CA	0	0.009	0.003	0.0025	0.0087	0.0043	0.0025	0.0057	0.0029	0.0028	0.0087	0.004	0.0027
37	C>T	CC	0	0.0071	0.0014	0.0016	0.0055	0.0017	0.0031	0.006	0.0014	0.0019	0.0044	0.0015	0.0018
38	C>T	CG	0	0.0032	0.002	0.0014	0.0035	0.0022	0.0008	0.0047	0.0022	0.0008	0.001	0.001	0.0012
39	C>T	CT	0	0.0188	0.0023	0.0022	0.0171	0.0036	0.0039	0.0138	0.0027	0.0033	0.0157	0.0036	0.0031
40	C>T	GA	0	0.0088	0.0034	0.0025	0.0099	0.0034	0.0021	0.0087	0.0033	0.002	0.0068	0.0027	0.0031
41	C>T	GC	0	0.0092	0.0025	0.0013	0.0086	0.0024	0.0014	0.0088	0.0028	0.0015	0.006	0.0024	0.0015
42	C>T	GG	0	0.0056	0.0023	0.0019	0.0079	0.0027	0.0018	0.0064	0.0026	0.0018	0.005	0.0023	0.0019
43	C>T	GT	0	0.0118	0.0026	0.0014	0.0123	0.003	0.0014	0.0104	0.0025	0.0015	0.0095	0.0027	0.0021
44	C>T	TA	0	0.0069	0.0032	0.0061	0.0102	0.0027	0.0055	0.0081	0.0021	0.0042	0.0063	0.0026	0.0047
45	C>T	TC	0	0.0059	0.0021	0.0048	0.005	0.0007	0.006	0.0035	0.0007	0.0042	0.0053	0.0014	0.0041
46	C>T	TG	0	0.0	0.0	0.0	0.0	0.0	0.0	0.0	0.0	0.0	0.0	0.0	0.0
47	C>T	TT	0	0.0166	0.003	0.0047	0.0176	0.0015	0.0046	0.015	0.0008	0.0026	0.0134	0.0026	0.0045
48	T>A	AA	0	0.0134	0.0021	0.0024	0.0123	0.0028	0.0022	0.0112	0.0026	0.0025	0.01	0.0015	0.0017
49	T>A	AC	0	0.01	0.0023	0.0019	0.0083	0.003	0.0025	0.0086	0.003	0.002	0.0065	0.002	0.0024
50	T>A	AG	0	0.0152	0.0019	0.0013	0.0133	0.0031	0.0015	0.0122	0.0028	0.0017	0.0113	0.0023	0.0018
51	T>A	AT	0	0.0172	0.0021	0.0022	0.0169	0.0045	0.0023	0.0144	0.0029	0.0022	0.0137	0.0024	0.0027
52	T>A	CA	0	0.0091	0.0007	0.0015	0.0079	0.0007	0.0013	0.007	0.0008	0.0011	0.007	0.0009	0.0013
53	T>A	CC	0	0.0133	0.001	0.0027	0.0132	0.0015	0.0022	0.0115	0.0017	0.0026	0.0104	0.0014	0.0022
54	T>A	CG	0	0.011	0.0007	0.0017	0.0105	0.0011	0.0017	0.0097	0.0012	0.0014	0.0081	0.001	0.0017
55	T>A	CT	0	0.0224	0.002	0.0033	0.0233	0.0026	0.0039	0.02	0.0025	0.0036	0.0178	0.003	0.0037
56	T>A	GA	0	0.0067	0.0011	0.0007	0.0055	0.001	0.0008	0.0053	0.0014	0.0006	0.0047	0.0009	0.001
57	T>A	GC	0	0.0056	0.0015	0.0009	0.0046	0.0015	0.0012	0.0043	0.0017	0.001	0.0041	0.0013	0.0013
58	T>A	GG	0	0.0089	0.0015	0.0009	0.0072	0.0016	0.001	0.0065	0.0015	0.0011	0.0067	0.0017	0.0011
59	T>A	GT	0	0.0141	0.002	0.0023	0.0141	0.0022	0.0023	0.012	0.0021	0.0024	0.0113	0.0023	0.0025
60	T>A	TA	0	0.0093	0.003	0.0023	0.0075	0.0031	0.0018	0.0071	0.0022	0.0017	0.0067	0.0022	0.0017
61	T>A	TC	0	0.0091	0.001	0.0025	0.0088	0.0014	0.0018	0.0073	0.0013	0.0023	0.0074	0.0012	0.0017
62	T>A	TG	0	0.0066	0.0007	0.0017	0.0056	0.0007	0.0013	0.0048	0.0007	0.0013	0.0052	0.0006	0.0011
63	T>A	TT	0	0.0228	0.0014	0.0032	0.0239	0.0017	0.0031	0.0199	0.0024	0.0036	0.0187	0.0022	0.0035
64	T>C	AA	0	0.0136	0.0058	0.0068	0.0138	0.0138	0.0018	0.0131	0.0062	0.002	0.0097	0.0035	0.0011
65	T>C	AC	0	0.0066	0.0012	0.0027	0.0048	0.0022	0.0011	0.0052	0.0016	0.0015	0.0042	0.0013	0.0011
66	T>C	AG	0	0.0101	0.0027	0.0048	0.0075	0.0052	0.0011	0.0087	0.0031	0.0013	0.0059	0.0024	0.0011
67	T>C	AT	0	0.0185	0.0027	0.006	0.0165	0.0156	0.0015	0.0164	0.0057	0.0021	0.0126	0.0047	0.0022
68	T>C	CA	0	0.0068	0.0019	0.0035	0.0054	0.0025	0.0017	0.0051	0.0021	0.0026	0.005	0.0017	0.002
69	T>C	CC	0	0.0113	0.0023	0.0038	0.0102	0.0022	0.0036	0.0086	0.0024	0.0044	0.0091	0.0024	0.0031
70	T>C	CG	0	0.0064	0.0015	0.0033	0.0048	0.0013	0.0019	0.0044	0.0012	0.0029	0.0047	0.0016	0.0018
71	T>C	CT	0	0.0098	0.0015	0.0045	0.0083	0.0017	0.0009	0.0069	0.0018	0.0029	0.0079	0.0016	0.0019
72	T>C	GA	0	0.0069	0.0033	0.0038	0.0026	0.0026	0.0026	0.0041	0.0029	0.0031	0.0035	0.0018	0.0028
73	T>C	GC	0	0.0037	0.0016	0.0022	0.0017	0.0015	0.002	0.0028	0.0014	0.0022	0.0016	0.0012	0.0019
74	T>C	GG	0	0.0058	0.0023	0.0031	0.0024	0.0016	0.0022	0.0038	0.0018	0.0024	0.0028	0.0016	0.0021
75	T>C	GT	0	0.0106	0.0022	0.0036	0.0052	0.0024	0.0024	0.0071	0.0022	0.0026	0.0057	0.0022	0.0033
76	T>C	TA	0	0.0056	0.0045	0.0049	0.0046	0.0045	0.0026	0.0041	0.0041	0.0037	0.0043	0.0036	0.0028
77	T>C	TC	0	0.007	0.0022	0.003	0.0051	0.002	0.0023	0.0054	0.0022	0.0024	0.0045	0.0017	0.0025
78	T>C	TG	0	0.0027	0.0027	0.0035	0.0013	0.0013	0.0017	0.0011	0.0011	0.0026	0.0022	0.0022	0.0018
79	T>C	TT	0	0.0087	0.0025	0.0035	0.0055	0.0025	0.0017	0.0073	0.0022	0.0025	0.0045	0.0022	0.0024
80	T>G	AA	0	0.0023	0.0011	0.0013	0.0029	0.0009	0.0014	0.0024	0.0009	0.001	0.0019	0.0009	0.001
81	T>G	AC	0	0.0011	0.0002	0.0004	0.0011	0.0002	0.0006	0.0011	0.0002	0.0004	0.0008	0.0002	0.0004
82	T>G	AG	0	0.0063	0.0009	0.001	0.0063	0.001	0.001	0.0055	0.0012	0.0012	0.0049	0.001	0.0011
83	T>G	AT	0	0.0014	0.0005	0.0014	0.0025	0.0005	0.0013	0.0018	0.0005	0.0013	0.0015	0.0004	0.0012
84	T>G	CA	0	0.0011	0.001	0.0008	0.0013	0.0009	0.0007	0.0016	0.001	0.0005	0.0005	0.0005	0.0008
85	T>G	CC	0	0.0016	0.0004	0.0006	0.0024	0.0003	0.0004	0.002	0.0004	0.0004	0.0013	0.0004	0.0006
86	T>G	CG	0	0.0053	0.0011	0.0008	0.0052	0.0016	0.0008	0.005	0.0009	0.001	0.0037	0.0014	0.0009
87	T>G	CT	0	0.0	0.0	0.0001	0.0002	0.0002	0.0008	0.0002	0.0002	0.0007	0.0	0.0	0.0
88	T>G	GA	0	0.0018	0.0006	0.0003	0.0018	0.0005	0.0004	0.0015	0.0005	0.0002	0.0015	0.0005	0.0005
89	T>G	GC	0	0.0006	0.0005	0.0003	0.0008	0.0004	0.0003	0.0008	0.0004	0.0004	0.0004	0.0004	0.0003
90	T>G	GG	0	0.0046	0.0017	0.0009	0.0053	0.002	0.0009	0.0046	0.0013	0.0011	0.0037	0.0019	0.001
91	T>G	GT	0	0.0006	0.0006	0.0006	0.0014	0.0006	0.0006	0.0018	0.001	0.0003	0.0	0.0	0.0008
92	T>G	TA	0	0.0013	0.0013	0.0021	0.0016	0.0016	0.002	0.0015	0.0015	0.0018	0.0009	0.0009	0.0016
93	T>G	TC	0	0.002	0.0006	0.001	0.0026	0.0005	0.0009	0.0027	0.0005	0.0008	0.0012	0.0005	0.0009
94	T>G	TG	0	0.0064	0.001	0.0009	0.0067	0.0011	0.0008	0.0061	0.0011	0.0007	0.0047	0.001	0.0011
95	T>G	TT	0	0.0045	0.002	0.0024	0.0052	0.0021	0.0018	0.0049	0.0013	0.0016	0.0032	0.0017	0.0018
96	C>A	AA	1	0.0008	0.0003	0.0003	0.0009	0.0003	0.0004	0.0011	0.0003	0.0003	0.0005	0.0002	0.0002
97	C>A	AC	1	0.0024	0.0002	0.0004	0.0028	0.0003	0.0006	0.0014	0.0001	0.0003	0.0025	0.0003	0.0005
98	C>A	AG	1	1e-04	0.0	0.0001	0.0002	0.0001	0.0001	0.0002	0.0001	0.0001	1e-04	0.0	0.0
99	C>A	AT	1	0.0104	0.0024	0.002	0.0116	0.003	0.0027	0.0152	0.0036	0.0032	0.0063	0.0015	0.001
100	C>A	CA	1	0.0027	0.0005	0.0003	0.003	0.0005	0.0004	0.0038	0.0006	0.0003	0.0017	0.0003	0.0002
101	C>A	CC	1	0.0013	0.0003	0.0001	0.0014	0.0004	0.0001	0.0012	0.0004	0.0002	0.0011	0.0003	0.0001
102	C>A	CG	1	0.0003	0.0001	0.0001	0.0003	0.0001	0.0001	0.0004	0.0001	0.0001	1e-04	0.0001	0.0
103	C>A	CT	1	0.0151	0.0036	0.0021	0.0163	0.0043	0.0027	0.0219	0.0051	0.0037	0.009	0.002	0.0012
104	C>A	GA	1	0.0008	0.0006	0.0005	0.0009	0.0006	0.0005	0.0007	0.0005	0.0004	0.0007	0.0005	0.0004
105	C>A	GC	1	0.0017	0.0002	0.0001	0.0017	0.0002	0.0002	0.0017	0.0002	0.0002	0.0013	0.0002	0.0002
106	C>A	GG	1	0.0	0.0	0.0001	0.0	0.0	0.0001	0.0	0.0	0.0001	0.0	0.0	0.0
107	C>A	GT	1	0.0091	0.0017	0.001	0.0098	0.002	0.0012	0.0123	0.0022	0.0017	0.0058	0.0011	0.0007
108	C>A	TA	1	0.0388	0.0046	0.0056	0.0439	0.0052	0.0067	0.0577	0.0063	0.0073	0.0235	0.0029	0.0031
109	C>A	TC	1	0.006	0.0007	0.0005	0.0066	0.001	0.0007	0.0086	0.0012	0.0008	0.0037	0.0004	0.0003
110	C>A	TG	1	0.001	0.0002	0.0002	0.0011	0.0002	0.0002	0.0016	0.0003	0.0002	0.0006	0.0001	0.0001
111	C>A	TT	1	0.301	0.0187	0.025	0.3338	0.0211	0.0287	0.4111	0.0233	0.0361	0.1966	0.0126	0.0209
112	C>G	AA	1	0.0005	0.0002	0.0002	0.0005	0.0002	0.0002	0.0002	0.0001	0.0001	0.0005	0.0002	0.0002
113	C>G	AC	1	0.0002	0.0001	0.0001	1e-04	0.0	0.0001	1e-04	0.0	0.0001	0.0002	0.0	0.0001
114	C>G	AG	1	0.0	0.0	0.0	0.0	0.0	0.0	0.0	0.0	0.0	0.0	0.0	0.0
115	C>G	AT	1	0.0002	0.0001	0.0002	1e-04	0.0001	0.0001	1e-04	0.0001	0.0001	1e-04	0.0001	0.0001
116	C>G	CA	1	0.0	0.0	0.0	0.0	0.0	0.0	0.0	0.0	0.0	0.0	0.0	0.0
117	C>G	CC	1	0.0	0.0	0.0	0.0	0.0	0.0	0.0	0.0	0.0	0.0	0.0	0.0
118	C>G	CG	1	0.0	0.0	0.0	0.0	0.0	0.0	0.0	0.0	0.0	0.0	0.0	0.0
119	C>G	CT	1	0.0	0.0	0.0	0.0	0.0	0.0	0.0	0.0	0.0	0.0	0.0	0.0
120	C>G	GA	1	0.0003	0.0001	0.0001	0.0003	0.0001	0.0001	1e-04	0.0	0.0	0.0003	0.0001	0.0001
121	C>G	GC	1	0.0002	0.0	0.0001	0.0002	0.0	0.0001	1e-04	0.0	0.0001	0.0002	0.0	0.0001
122	C>G	GG	1	0.0	0.0	0.0	0.0	0.0	0.0	0.0	0.0	0.0	0.0	0.0	0.0
123	C>G	GT	1	0.0003	0.0001	0.0001	0.0002	0.0001	0.0001	0.0002	0.0001	0.0	0.0002	0.0001	0.0001
124	C>G	TA	1	0.0	0.0	0.0	0.0	0.0	0.0	0.0	0.0	0.0	0.0	0.0	0.0
125	C>G	TC	1	0.0	0.0	0.0	0.0	0.0	0.0	0.0	0.0	0.0	0.0	0.0	0.0
126	C>G	TG	1	0.0	0.0	0.0	0.0	0.0	0.0	0.0	0.0	0.0	0.0	0.0	0.0
127	C>G	TT	1	0.0	0.0	0.0001	1e-04	0.0001	0.0001	1e-04	0.0001	0.0001	0.0	0.0	0.0001
128	C>T	AA	1	0.0016	0.0006	0.0005	0.0018	0.0007	0.0005	0.002	0.0006	0.0003	0.0012	0.0005	0.0004
129	C>T	AC	1	0.0035	0.0006	0.0004	0.004	0.0007	0.0005	0.005	0.0007	0.0004	0.0022	0.0004	0.0003
130	C>T	AG	1	0.0063	0.0007	0.002	0.0079	0.0006	0.0021	0.0103	0.0011	0.0027	0.0038	0.0002	0.0013
131	C>T	AT	1	0.0055	0.0008	0.0007	0.0062	0.0009	0.0006	0.0082	0.001	0.0006	0.0033	0.0004	0.0003
132	C>T	CA	1	0.0002	0.0001	0.0003	0.0003	0.0002	0.0003	0.0006	0.0004	0.0004	0.0	0.0	0.0002
133	C>T	CC	1	0.0013	0.0003	0.0002	0.0013	0.0004	0.0003	0.0023	0.0005	0.0003	0.0005	0.0002	0.0002
134	C>T	CG	1	0.0028	0.0004	0.0011	0.0038	0.0004	0.001	0.0049	0.0007	0.0015	0.0017	0.0002	0.0007
135	C>T	CT	1	0.0021	0.0003	0.0003	0.0024	0.0005	0.0004	0.0037	0.0006	0.0005	0.001	0.0003	0.0002
136	C>T	GA	1	0.0038	0.0018	0.001	0.0044	0.002	0.001	0.0058	0.0024	0.0013	0.0023	0.0012	0.0007
137	C>T	GC	1	0.0163	0.0043	0.0025	0.0193	0.005	0.0028	0.0246	0.0065	0.004	0.0102	0.0031	0.0018
138	C>T	GG	1	0.0199	0.0065	0.0072	0.0253	0.0081	0.0076	0.034	0.012	0.0094	0.0116	0.0035	0.0051
139	C>T	GT	1	0.0191	0.0043	0.0027	0.0224	0.005	0.0031	0.0292	0.0067	0.0044	0.0117	0.003	0.0022
140	C>T	TA	1	0.0032	0.0004	0.0012	0.0037	0.0004	0.0011	0.0056	0.0008	0.0015	0.0016	0.0002	0.0008
141	C>T	TC	1	0.0127	0.002	0.0028	0.0148	0.0021	0.003	0.0211	0.0041	0.0043	0.007	0.001	0.002
142	C>T	TG	1	0.0853	0.0232	0.0205	0.0933	0.0252	0.0213	0.124	0.0351	0.0279	0.0514	0.0146	0.0143
143	C>T	TT	1	0.0367	0.0058	0.0049	0.0422	0.0062	0.0058	0.0564	0.0097	0.0082	0.0218	0.0036	0.0039
144	T>A	AA	1	0.0007	0.0001	0.0002	0.0006	0.0001	0.0002	0.0002	0.0001	0.0002	0.0007	0.0001	0.0002
145	T>A	AC	1	0.0002	0.0001	0.0002	1e-04	0.0	0.0002	0.0	0.0	0.0002	1e-04	0.0001	0.0002
146	T>A	AG	1	0.0	0.0	0.0	0.0	0.0	0.0	0.0	0.0	0.0	0.0	0.0	0.0
147	T>A	AT	1	0.0049	0.0008	0.0007	0.0054	0.0008	0.0009	0.0032	0.0009	0.0007	0.0049	0.0005	0.0006
148	T>A	CA	1	1e-04	0.0001	0.0001	0.0002	0.0001	0.0001	0.0002	0.0001	0.0001	1e-04	0.0	0.0001
149	T>A	CC	1	1e-04	0.0001	0.0001	0.0002	0.0001	0.0001	0.0002	0.0001	0.0002	1e-04	0.0	0.0
150	T>A	CG	1	0.0002	0.0001	0.0001	0.0002	0.0001	0.0002	0.0004	0.0002	0.0002	1e-04	0.0001	0.0001
151	T>A	CT	1	0.0005	0.0003	0.0004	0.0006	0.0003	0.0004	0.0009	0.0005	0.0006	0.0003	0.0001	0.0002
152	T>A	GA	1	1e-04	0.0001	0.0	1e-04	0.0001	0.0	0.0	0.0	0.0	1e-04	0.0001	0.0
153	T>A	GC	1	1e-04	0.0001	0.0001	1e-04	0.0001	0.0001	1e-04	0.0001	0.0001	1e-04	0.0	0.0001
154	T>A	GG	1	0.0	0.0	0.0	0.0	0.0	0.0	0.0	0.0	0.0	0.0	0.0	0.0
155	T>A	GT	1	0.0005	0.0002	0.0002	0.0005	0.0001	0.0002	0.0003	0.0002	0.0001	0.0004	0.0001	0.0001
156	T>A	TA	1	0.0009	0.0002	0.0004	0.001	0.0002	0.0004	0.0011	0.0004	0.0004	0.0007	0.0002	0.0004
157	T>A	TC	1	0.0004	0.0	0.0001	0.0004	0.0	0.0001	0.0005	0.0001	0.0002	0.0002	0.0	0.0001
158	T>A	TG	1	0.0004	0.0002	0.0002	0.0005	0.0002	0.0002	0.0006	0.0003	0.0003	0.0002	0.0001	0.0001
159	T>A	TT	1	0.0043	0.0012	0.0011	0.005	0.0017	0.0014	0.0065	0.0023	0.0016	0.0026	0.0006	0.0006
160	T>C	AA	1	0.009	0.002	0.0018	0.0084	0.0025	0.0015	0.0058	0.001	0.0013	0.008	0.0026	0.002
161	T>C	AC	1	0.0046	0.0009	0.0008	0.005	0.001	0.0009	0.0043	0.0014	0.0012	0.0039	0.0008	0.0007
162	T>C	AG	1	0.0024	0.0007	0.0009	0.0025	0.0009	0.001	0.0032	0.0014	0.0013	0.0015	0.0005	0.0007
163	T>C	AT	1	0.0067	0.0017	0.0019	0.0067	0.0022	0.0021	0.0059	0.0025	0.0023	0.0055	0.001	0.0012
164	T>C	CA	1	0.0007	0.0003	0.0004	0.0006	0.0003	0.0004	0.0007	0.0003	0.0004	0.0005	0.0003	0.0003
165	T>C	CC	1	0.0008	0.0002	0.0003	0.0009	0.0003	0.0005	0.0014	0.0005	0.0008	0.0004	0.0002	0.0002
166	T>C	CG	1	0.0007	0.0004	0.0004	0.0008	0.0005	0.0005	0.0014	0.0008	0.0007	0.0002	0.0002	0.0003
167	T>C	CT	1	0.0008	0.0004	0.0008	0.0008	0.0004	0.0008	0.0015	0.0007	0.0013	0.0002	0.0002	0.0004
168	T>C	GA	1	0.0164	0.0058	0.0033	0.0145	0.0051	0.0033	0.0079	0.0024	0.0019	0.0154	0.0058	0.0039
169	T>C	GC	1	0.0148	0.0042	0.0028	0.0135	0.0039	0.0027	0.0081	0.0017	0.0013	0.0137	0.0046	0.0032
170	T>C	GG	1	0.0058	0.0017	0.0012	0.0053	0.0016	0.0013	0.0035	0.0008	0.0007	0.0052	0.0018	0.0014
171	T>C	GT	1	0.0204	0.0024	0.0021	0.0177	0.0021	0.002	0.0102	0.0013	0.0013	0.0188	0.0024	0.0023
172	T>C	TA	1	0.0078	0.0015	0.0013	0.0076	0.0013	0.0011	0.007	0.0013	0.0014	0.0062	0.0015	0.0013
173	T>C	TC	1	0.0069	0.0014	0.001	0.0079	0.0015	0.0013	0.0092	0.0024	0.0019	0.0047	0.0008	0.0007
174	T>C	TG	1	0.0037	0.001	0.0009	0.0042	0.0011	0.0011	0.0055	0.0016	0.0014	0.0023	0.0005	0.0006
175	T>C	TT	1	0.0106	0.0038	0.003	0.0119	0.0043	0.0033	0.0149	0.0051	0.0044	0.0068	0.0022	0.0017
176	T>G	AA	1	0.0029	0.0019	0.0011	0.0035	0.0022	0.0012	0.0046	0.0029	0.0015	0.0017	0.0011	0.0007
177	T>G	AC	1	0.0032	0.0011	0.0007	0.0041	0.0014	0.0009	0.0052	0.0016	0.001	0.002	0.0007	0.0004
178	T>G	AG	1	0.0016	0.0008	0.0005	0.0019	0.0009	0.0005	0.0026	0.0013	0.0007	0.0009	0.0004	0.0003
179	T>G	AT	1	0.0255	0.0064	0.006	0.0323	0.0084	0.0073	0.0419	0.0108	0.0086	0.0156	0.0042	0.0035
180	T>G	CA	1	0.0031	0.0016	0.0008	0.0038	0.0019	0.001	0.0051	0.0021	0.001	0.0018	0.001	0.0006
181	T>G	CC	1	0.0012	0.0005	0.0004	0.0016	0.0006	0.0004	0.0022	0.0009	0.0005	0.0006	0.0003	0.0002
182	T>G	CG	1	0.0023	0.0011	0.0006	0.0029	0.0014	0.0008	0.0041	0.0019	0.0009	0.0013	0.0006	0.0004
183	T>G	CT	1	0.0146	0.0042	0.004	0.018	0.0052	0.0049	0.025	0.0067	0.006	0.0082	0.0023	0.0026
184	T>G	GA	1	0.001	0.0002	0.0001	0.0012	0.0003	0.0002	0.0017	0.0004	0.0002	0.0006	0.0002	0.0001
185	T>G	GC	1	0.0018	0.0004	0.0002	0.0021	0.0005	0.0003	0.0029	0.0006	0.0003	0.001	0.0002	0.0002
186	T>G	GG	1	0.0009	0.0002	0.0002	0.0011	0.0003	0.0002	0.0015	0.0003	0.0002	0.0005	0.0002	0.0001
187	T>G	GT	1	0.0042	0.0011	0.0008	0.0052	0.0014	0.001	0.0072	0.002	0.0011	0.0024	0.0007	0.0005
188	T>G	TA	1	0.0123	0.0048	0.0027	0.0142	0.005	0.0033	0.0187	0.0059	0.0037	0.0075	0.0033	0.0018
189	T>G	TC	1	0.0072	0.0012	0.0006	0.0089	0.0015	0.0009	0.0115	0.0018	0.0012	0.0044	0.0007	0.0004
190	T>G	TG	1	0.0025	0.0009	0.0005	0.0029	0.0011	0.0006	0.0038	0.0015	0.0007	0.0015	0.0005	0.0003
191	T>G	TT	1	0.1308	0.0144	0.0129	0.1553	0.017	0.0161	0.199	0.0192	0.0185	0.0818	0.0102	0.0098
192	C>A	AA	2	0.0047	0.0008	0.0018	0.0078	0.0016	0.0026	0.0056	0.0013	0.0031	0.0079	0.0013	0.0019
193	C>A	AC	2	0.004	0.0013	0.0035	0.0059	0.0019	0.0038	0.0065	0.002	0.0046	0.0046	0.0015	0.0039
194	C>A	AG	2	0.0005	0.0002	0.0003	0.0003	0.0001	0.0005	0.0003	0.0002	0.0005	0.0006	0.0002	0.0006
195	C>A	AT	2	0.003	0.0009	0.0025	0.0044	0.0011	0.0031	0.0049	0.0015	0.0037	0.0034	0.0007	0.0026
196	C>A	CA	2	0.0014	0.0006	0.002	0.0043	0.0005	0.0028	0.0024	0.0006	0.0028	0.0033	0.0004	0.0027
197	C>A	CC	2	0.0051	0.0009	0.0034	0.0077	0.0015	0.0055	0.0078	0.0019	0.0059	0.0063	0.0009	0.0038
198	C>A	CG	2	0.0	0.0	0.0003	0.0004	0.0001	0.0009	0.0	0.0	0.0005	0.0003	0.0001	0.0006
199	C>A	CT	2	0.0015	0.0007	0.003	0.0039	0.0008	0.0041	0.0025	0.0007	0.0039	0.003	0.001	0.0042
200	C>A	GA	2	0.0017	0.0006	0.0009	0.0015	0.0006	0.0024	0.0024	0.0006	0.0015	0.0015	0.0005	0.0012
201	C>A	GC	2	0.0041	0.0012	0.0022	0.0058	0.0024	0.0058	0.0052	0.0013	0.0034	0.0057	0.0024	0.0049
202	C>A	GG	2	0.0002	0.0002	0.0009	0.0	0.0	0.0014	1e-04	0.0001	0.0013	0.0002	0.0002	0.0012
203	C>A	GT	2	0.0018	0.0005	0.0009	0.0028	0.0008	0.0025	0.0024	0.0009	0.0023	0.0026	0.0007	0.0014
204	C>A	TA	2	0.0029	0.0009	0.0009	0.0041	0.0012	0.0014	0.0048	0.0013	0.0017	0.0031	0.001	0.001
205	C>A	TC	2	0.004	0.0009	0.0015	0.0064	0.0015	0.0027	0.0045	0.001	0.0022	0.0067	0.0015	0.0023
206	C>A	TG	2	1e-04	0.0001	0.0004	0.0002	0.0002	0.0005	1e-04	0.0001	0.0005	0.0002	0.0001	0.0005
207	C>A	TT	2	0.0011	0.0007	0.0014	0.0011	0.0007	0.0023	0.0004	0.0004	0.0027	0.0019	0.0011	0.0018
208	C>G	AA	2	0.0008	0.0003	0.0007	0.0015	0.0004	0.0011	0.0018	0.0006	0.001	0.0008	0.0004	0.0011
209	C>G	AC	2	0.0007	0.0002	0.0004	0.0008	0.0004	0.0007	0.001	0.0004	0.0005	0.0006	0.0003	0.0007
210	C>G	AG	2	0.0	0.0	0.0001	0.0	0.0	0.0003	0.0	0.0	0.0002	0.0	0.0	0.0002
211	C>G	AT	2	0.0013	0.0005	0.0007	0.0004	0.0003	0.0007	0.0018	0.0007	0.0007	0.0004	0.0003	0.0008
212	C>G	CA	2	0.0005	0.0003	0.0005	0.0014	0.0003	0.0007	0.0005	0.0003	0.0006	0.0014	0.0004	0.0007
213	C>G	CC	2	0.0009	0.0004	0.0005	0.0023	0.0007	0.0007	0.0018	0.0008	0.0007	0.0015	0.0004	0.0006
214	C>G	CG	2	0.0	0.0	0.0	0.0	0.0	0.0002	0.0	0.0	0.0001	0.0	0.0	0.0001
215	C>G	CT	2	0.0008	0.0006	0.0006	0.0021	0.0007	0.0011	0.0014	0.0005	0.0009	0.0015	0.0009	0.0008
216	C>G	GA	2	0.0004	0.0002	0.0003	0.0006	0.0001	0.0005	0.0009	0.0005	0.0006	0.0002	0.0001	0.0005
217	C>G	GC	2	0.0007	0.0003	0.0008	0.0016	0.0004	0.0006	0.0011	0.0003	0.0007	0.0013	0.0004	0.0011
218	C>G	GG	2	0.0	0.0	0.0	1e-04	0.0001	0.0003	1e-04	0.0	0.0001	0.0	0.0	0.0002
219	C>G	GT	2	0.0006	0.0001	0.0004	0.0005	0.0002	0.0007	0.001	0.0004	0.001	0.0003	0.0003	0.0006
220	C>G	TA	2	0.0006	0.0004	0.0007	0.001	0.0004	0.001	0.0012	0.0005	0.0009	0.0006	0.0005	0.0013
221	C>G	TC	2	0.0009	0.0003	0.0005	0.0031	0.0008	0.0011	0.0022	0.0007	0.0008	0.0019	0.0006	0.0008
222	C>G	TG	2	0.0	0.0	0.0001	0.0	0.0	0.0002	0.0	0.0	0.0002	0.0	0.0	0.0001
223	C>G	TT	2	0.0008	0.0004	0.0011	0.0014	0.001	0.0017	0.0006	0.0006	0.0015	0.0017	0.0011	0.0014
224	C>T	AA	2	1e-04	0.0001	0.0009	0.0014	0.0003	0.001	0.0006	0.0003	0.0012	0.0007	0.0003	0.001
225	C>T	AC	2	0.0003	0.0003	0.0005	0.0012	0.0001	0.001	0.0006	0.0004	0.001	0.0009	0.0001	0.0006
226	C>T	AG	2	0.0023	0.0002	0.0019	0.0021	0.0006	0.0029	0.0029	0.0005	0.0024	0.0023	0.0003	0.0029
227	C>T	AT	2	0.0007	0.0001	0.0009	0.001	0.0003	0.0011	0.0015	0.0003	0.0012	0.0004	0.0001	0.001
228	C>T	CA	2	0.002	0.0006	0.0016	0.002	0.0004	0.0009	0.0027	0.0006	0.0019	0.0019	0.0006	0.0011
229	C>T	CC	2	0.0034	0.0008	0.001	0.004	0.001	0.0027	0.0047	0.001	0.002	0.0038	0.0011	0.0019
230	C>T	CG	2	0.003	0.0006	0.001	0.0027	0.0008	0.0019	0.0031	0.0006	0.001	0.0035	0.0013	0.0028
231	C>T	CT	2	0.0026	0.0005	0.0013	0.003	0.0009	0.0029	0.0028	0.001	0.0033	0.0035	0.0006	0.0016
232	C>T	GA	2	0.0003	0.0001	0.0012	0.0009	0.0002	0.0009	0.0012	0.0003	0.0017	0.0002	0.0002	0.0011
233	C>T	GC	2	0.0004	0.0003	0.0011	0.001	0.0005	0.002	0.0007	0.0004	0.0022	0.0008	0.0004	0.0015
234	C>T	GG	2	0.0013	0.0006	0.0018	0.0015	0.0006	0.0024	0.0005	0.0005	0.0029	0.0026	0.0008	0.002
235	C>T	GT	2	0.0	0.0	0.0014	0.0011	0.0001	0.0012	0.0	0.0	0.0018	0.0009	0.0001	0.0009
236	C>T	TA	2	0.0009	0.0009	0.001	0.0013	0.001	0.0019	0.0017	0.0011	0.002	0.0009	0.0009	0.0013
237	C>T	TC	2	0.0014	0.0014	0.0004	0.0029	0.001	0.002	0.0022	0.0008	0.0005	0.0024	0.001	0.0008
238	C>T	TG	2	0.0	0.0	0.0	0.0	0.0	0.0002	0.0	0.0	0.0	0.0	0.0	0.0001
239	C>T	TT	2	0.0007	0.0006	0.0007	0.0002	0.0002	0.0014	0.0005	0.0003	0.0009	0.0006	0.0006	0.001
240	T>A	AA	2	0.0459	0.0069	0.0022	0.0757	0.0098	0.0047	0.0743	0.0096	0.005	0.0589	0.0086	0.0038
241	T>A	AC	2	0.0105	0.0027	0.0021	0.0165	0.0043	0.0023	0.0151	0.0037	0.003	0.0145	0.0038	0.0025
242	T>A	AG	2	0.0402	0.0053	0.0014	0.0671	0.0099	0.0034	0.0622	0.0075	0.0015	0.0547	0.007	0.003
243	T>A	AT	2	0.0165	0.003	0.0016	0.0245	0.004	0.0033	0.0239	0.004	0.0021	0.0214	0.0034	0.0037
244	T>A	CA	2	0.0632	0.007	0.0028	0.0941	0.0126	0.0132	0.0919	0.0135	0.011	0.0818	0.0112	0.0083
245	T>A	CC	2	0.0444	0.0063	0.0034	0.0702	0.0065	0.0042	0.0675	0.0063	0.0055	0.0583	0.0069	0.0036
246	T>A	CG	2	0.0902	0.0103	0.0066	0.1343	0.0202	0.0215	0.131	0.0185	0.0176	0.1168	0.0177	0.015
247	T>A	CT	2	0.05	0.0085	0.0083	0.0768	0.0096	0.0092	0.0733	0.009	0.0108	0.0661	0.0098	0.0083
248	T>A	GA	2	0.0283	0.0037	0.0018	0.0507	0.0083	0.005	0.0466	0.0073	0.0046	0.039	0.0057	0.0038
249	T>A	GC	2	0.0102	0.0025	0.0013	0.0155	0.0033	0.0018	0.0161	0.0036	0.0023	0.0123	0.0032	0.002
250	T>A	GG	2	0.0248	0.0054	0.0027	0.0428	0.0085	0.0052	0.0398	0.0069	0.0045	0.0337	0.0078	0.0046
251	T>A	GT	2	0.0077	0.0017	0.0031	0.0155	0.0022	0.0033	0.0144	0.0023	0.0037	0.0105	0.0025	0.0033
252	T>A	TA	2	0.0476	0.0083	0.0033	0.081	0.0145	0.0069	0.0792	0.013	0.0061	0.0613	0.0132	0.0057
253	T>A	TC	2	0.0185	0.0033	0.0025	0.0295	0.0037	0.0026	0.0268	0.0035	0.0039	0.0256	0.0043	0.0028
254	T>A	TG	2	0.0395	0.0052	0.0015	0.0658	0.0104	0.0048	0.0635	0.0105	0.0039	0.0516	0.0073	0.0033
255	T>A	TT	2	0.0282	0.0038	0.0059	0.0476	0.0063	0.0044	0.0446	0.0057	0.0052	0.038	0.0044	0.0061
256	T>C	AA	2	0.0153	0.0026	0.0019	0.0254	0.0052	0.0041	0.0264	0.005	0.0034	0.0184	0.0033	0.0026
257	T>C	AC	2	1e-04	0.0001	0.0006	0.0002	0.0002	0.0007	0.0002	0.0002	0.0009	1e-04	0.0001	0.0006
258	T>C	AG	2	0.0039	0.001	0.0016	0.0065	0.0013	0.0018	0.0059	0.0014	0.0025	0.0054	0.001	0.0014
259	T>C	AT	2	0.0008	0.0005	0.0011	0.0007	0.0007	0.0013	0.0012	0.0007	0.0017	0.0006	0.0006	0.0009
260	T>C	CA	2	0.0039	0.0007	0.0007	0.0069	0.0013	0.0016	0.0069	0.001	0.0013	0.0049	0.0011	0.0016
261	T>C	CC	2	0.0011	0.0005	0.0018	0.0019	0.0006	0.0018	0.0021	0.0006	0.0018	0.0012	0.0005	0.0021
262	T>C	CG	2	0.001	0.0004	0.0009	0.002	0.0005	0.0012	0.0013	0.0004	0.0009	0.0019	0.0007	0.0015
263	T>C	CT	2	0.0005	0.0003	0.0008	0.0015	0.001	0.0014	0.0012	0.0008	0.001	0.0009	0.0003	0.0008
264	T>C	GA	2	0.0014	0.0002	0.0009	0.0008	0.0002	0.0014	0.0019	0.0004	0.0009	0.0008	0.0003	0.0016
265	T>C	GC	2	0.0003	0.0002	0.0007	0.0005	0.0003	0.001	0.0004	0.0002	0.0009	0.0005	0.0003	0.001
266	T>C	GG	2	1e-04	0.0001	0.001	0.0009	0.0003	0.001	0.0006	0.0001	0.0011	0.0003	0.0001	0.001
267	T>C	GT	2	1e-04	0.0001	0.0008	0.0	0.0	0.0007	1e-04	0.0001	0.0011	0.0	0.0	0.0007
268	T>C	TA	2	0.0051	0.0013	0.0013	0.0099	0.0024	0.0022	0.0101	0.0024	0.0025	0.0062	0.0015	0.0014
269	T>C	TC	2	0.0	0.0	0.0002	0.0007	0.0004	0.0013	0.0006	0.0004	0.0006	0.0	0.0	0.0008
270	T>C	TG	2	0.0009	0.0004	0.0008	0.0023	0.0009	0.0013	0.0015	0.0006	0.0012	0.0018	0.0008	0.0011
271	T>C	TT	2	0.0006	0.0006	0.0009	0.0004	0.0004	0.0011	0.0011	0.0009	0.0014	1e-04	0.0001	0.0009
272	T>G	AA	2	0.0036	0.0009	0.0004	0.0052	0.0011	0.0004	0.0059	0.0014	0.0006	0.004	0.0012	0.0007
273	T>G	AC	2	0.0005	0.0004	0.0001	0.0007	0.0004	0.0002	0.0009	0.0005	0.0002	0.0005	0.0004	0.0002
274	T>G	AG	2	0.0024	0.0004	0.0004	0.0036	0.0007	0.0009	0.0028	0.0006	0.0007	0.0038	0.0007	0.0007
275	T>G	AT	2	0.0009	0.0006	0.0002	0.0023	0.001	0.0002	0.0019	0.001	0.0002	0.0014	0.0008	0.0004
276	T>G	CA	2	0.0026	0.0008	0.0005	0.0047	0.001	0.0004	0.0043	0.0012	0.001	0.0035	0.0011	0.0004
277	T>G	CC	2	0.0011	0.0007	0.0007	0.0014	0.0004	0.0003	0.0014	0.0004	0.0003	0.0014	0.0006	0.0005
278	T>G	CG	2	0.0049	0.0015	0.0014	0.0081	0.0023	0.0021	0.008	0.0025	0.0022	0.0062	0.0017	0.002
279	T>G	CT	2	0.0	0.0	0.0002	0.0014	0.0007	0.0005	0.0009	0.0004	0.0003	0.0004	0.0004	0.0005
280	T>G	GA	2	0.001	0.0003	0.0002	0.002	0.0004	0.0003	0.0019	0.0004	0.0003	0.0013	0.0004	0.0004
281	T>G	GC	2	0.0003	0.0001	0.0002	0.0003	0.0003	0.0004	1e-04	0.0001	0.0001	0.0006	0.0003	0.0003
282	T>G	GG	2	0.0008	0.0003	0.0004	0.0017	0.0009	0.001	0.0017	0.0009	0.0011	0.001	0.0003	0.0006
283	T>G	GT	2	0.0002	0.0002	0.0002	0.0003	0.0003	0.0002	0.0003	0.0003	0.0002	0.0003	0.0003	0.0002
284	T>G	TA	2	0.0027	0.0011	0.0004	0.0052	0.0015	0.0006	0.0048	0.0014	0.001	0.0037	0.0016	0.0006
285	T>G	TC	2	0.0011	0.0006	0.0003	0.0016	0.0006	0.0002	0.0022	0.0006	0.0002	0.0009	0.0006	0.0003
286	T>G	TG	2	0.0035	0.0007	0.0005	0.0061	0.0011	0.0009	0.0055	0.0009	0.0008	0.0049	0.001	0.0008
287	T>G	TT	2	0.0007	0.0005	0.0002	0.0016	0.001	0.0004	0.0011	0.0008	0.0006	0.0013	0.001	0.0002
288	C>A	AA	3	0.0577	0.0052	0.0044	0.0616	0.0068	0.004	0.0597	0.005	0.0068	0.0552	0.0066	0.0034
289	C>A	AC	3	0.0149	0.0043	0.0038	0.0177	0.0055	0.0028	0.0169	0.0058	0.0033	0.0145	0.0034	0.003
290	C>A	AG	3	0.0034	0.001	0.0008	0.0039	0.0013	0.0007	0.0034	0.0011	0.0009	0.0036	0.001	0.0006
291	C>A	AT	3	0.023	0.0021	0.0063	0.0225	0.0024	0.0056	0.0206	0.0021	0.0068	0.0236	0.002	0.005
292	C>A	CA	3	0.0548	0.005	0.0046	0.0533	0.0044	0.0052	0.0501	0.0043	0.0071	0.0548	0.0057	0.0058
293	C>A	CC	3	0.0132	0.0017	0.0053	0.0148	0.0015	0.0056	0.0121	0.0012	0.0047	0.0153	0.0025	0.0067
294	C>A	CG	3	0.0079	0.0009	0.0007	0.0079	0.0008	0.0009	0.0069	0.0007	0.0011	0.0084	0.0009	0.0012
295	C>A	CT	3	0.0434	0.0022	0.0095	0.0471	0.0033	0.0099	0.036	0.003	0.0082	0.0527	0.0025	0.0131
296	C>A	GA	3	0.1214	0.0111	0.006	0.1286	0.0122	0.0066	0.1181	0.0119	0.0102	0.124	0.0115	0.0105
297	C>A	GC	3	0.0274	0.0023	0.0016	0.0317	0.003	0.0022	0.0257	0.0023	0.0023	0.0318	0.0031	0.003
298	C>A	GG	3	0.0098	0.0012	0.0003	0.0109	0.002	0.0004	0.0098	0.0015	0.0007	0.0103	0.0016	0.0006
299	C>A	GT	3	0.0733	0.0058	0.0052	0.0782	0.0071	0.0048	0.0708	0.0065	0.0077	0.076	0.0072	0.007
300	C>A	TA	3	0.1063	0.0117	0.0087	0.114	0.013	0.0105	0.0961	0.0107	0.0115	0.1186	0.0127	0.0132
301	C>A	TC	3	0.06	0.0058	0.0055	0.0674	0.0064	0.0054	0.0542	0.006	0.0075	0.07	0.0071	0.0076
302	C>A	TG	3	0.0152	0.002	0.001	0.0161	0.0023	0.0011	0.0144	0.002	0.0014	0.0159	0.0022	0.0015
303	C>A	TT	3	0.176	0.0212	0.0122	0.1811	0.0227	0.0146	0.1532	0.0219	0.0167	0.1952	0.0212	0.0183
304	C>G	AA	3	0.0	0.0	0.0005	0.0002	0.0002	0.0011	0.0	0.0	0.0006	0.0002	0.0002	0.001
305	C>G	AC	3	0.0008	0.0004	0.0007	0.0016	0.0008	0.0006	0.0017	0.0007	0.0007	0.0005	0.0003	0.0008
306	C>G	AG	3	0.0	0.0	0.0001	0.0	0.0	0.0001	0.0	0.0	0.0	0.0	0.0	0.0002
307	C>G	AT	3	0.0006	0.0002	0.0011	0.0004	0.0004	0.0007	0.0008	0.0004	0.0008	0.0002	0.0002	0.001
308	C>G	CA	3	1e-04	0.0001	0.0007	0.0	0.0	0.0007	0.0	0.0	0.0004	1e-04	0.0001	0.0011
309	C>G	CC	3	0.0	0.0	0.0009	0.0	0.0	0.0001	0.0	0.0	0.0005	0.0	0.0	0.0006
310	C>G	CG	3	0.0	0.0	0.0	0.0002	0.0002	0.0003	0.0002	0.0002	0.0002	0.0	0.0	0.0
311	C>G	CT	3	0.0002	0.0002	0.001	0.0	0.0	0.0011	0.0002	0.0002	0.0011	0.0	0.0	0.0009
312	C>G	GA	3	0.0002	0.0002	0.0004	1e-04	0.0001	0.0007	0.0	0.0	0.0004	0.0004	0.0003	0.0008
313	C>G	GC	3	0.0004	0.0002	0.0006	0.0	0.0	0.0005	0.0	0.0	0.0004	0.0003	0.0002	0.0006
314	C>G	GG	3	0.0	0.0	0.0003	0.0	0.0	0.0002	0.0	0.0	0.0002	0.0	0.0	0.0002
315	C>G	GT	3	0.0003	0.0001	0.0006	1e-04	0.0	0.0007	1e-04	0.0	0.0007	0.0002	0.0001	0.0005
316	C>G	TA	3	0.001	0.0005	0.0015	0.0003	0.0002	0.0014	0.0004	0.0002	0.0015	0.0009	0.0009	0.0013
317	C>G	TC	3	0.0004	0.0001	0.0012	0.0	0.0	0.0007	0.0	0.0	0.0011	0.0004	0.0001	0.0008
318	C>G	TG	3	0.0	0.0	0.0003	0.0	0.0	0.0001	0.0	0.0	0.0003	0.0	0.0	0.0
319	C>G	TT	3	0.0008	0.0005	0.0029	0.0022	0.0006	0.0033	0.0005	0.0003	0.0025	0.0025	0.0007	0.0035
320	C>T	AA	3	0.0014	0.0008	0.003	0.0003	0.0002	0.0012	0.0006	0.0002	0.002	0.0011	0.0006	0.0019
321	C>T	AC	3	0.0009	0.0008	0.002	0.0003	0.0001	0.0017	0.0005	0.0003	0.0012	0.0007	0.0005	0.0024
322	C>T	AG	3	0.0	0.0	0.0	0.0003	0.0003	0.0014	0.0	0.0	0.0003	0.0004	0.0004	0.0013
323	C>T	AT	3	0.001	0.0008	0.0021	0.0006	0.0003	0.0019	0.0005	0.0003	0.0015	0.0011	0.0008	0.0027
324	C>T	CA	3	0.0068	0.0042	0.0018	0.0042	0.0022	0.0028	0.0033	0.0019	0.0013	0.0077	0.0044	0.0027
325	C>T	CC	3	0.0015	0.0015	0.0005	0.0	0.0	0.0017	0.0	0.0	0.0007	0.0016	0.0009	0.0007
326	C>T	CG	3	0.0027	0.0016	0.0027	0.0025	0.0013	0.0018	0.003	0.0011	0.0013	0.002	0.0016	0.0033
327	C>T	CT	3	0.0	0.0	0.0015	0.0	0.0	0.0009	0.0	0.0	0.0008	0.0	0.0	0.0015
328	C>T	GA	3	0.0028	0.0015	0.0042	0.0007	0.0006	0.0029	0.0011	0.0005	0.0019	0.0024	0.0017	0.0051
329	C>T	GC	3	0.001	0.0008	0.0027	0.0	0.0	0.0025	0.0008	0.0006	0.0025	1e-04	0.0001	0.0031
330	C>T	GG	3	0.0041	0.0019	0.0048	0.0038	0.0019	0.0062	0.0044	0.0025	0.0057	0.0032	0.0012	0.0048
331	C>T	GT	3	0.0009	0.0005	0.0027	0.0	0.0	0.0014	0.0	0.0	0.0	0.001	0.0004	0.0029
332	C>T	TA	3	0.0112	0.0055	0.0047	0.0085	0.0034	0.0063	0.0056	0.0019	0.0039	0.0142	0.0067	0.0059
333	C>T	TC	3	0.0023	0.0023	0.0007	0.0011	0.0003	0.0041	0.0	0.0	0.0015	0.0036	0.0021	0.0018
334	C>T	TG	3	0.0	0.0	0.0005	0.0004	0.0004	0.001	0.0	0.0	0.0005	0.0004	0.0004	0.0007
335	C>T	TT	3	0.006	0.0042	0.0037	0.0059	0.0027	0.0038	0.0013	0.0009	0.0019	0.0109	0.0067	0.005
336	T>A	AA	3	0.0009	0.0006	0.0004	0.0006	0.0005	0.0003	0.001	0.0007	0.0004	0.0005	0.0004	0.0005
337	T>A	AC	3	0.0013	0.0013	0.0013	0.0016	0.0016	0.0007	0.0021	0.0019	0.0014	0.0006	0.0006	0.0004
338	T>A	AG	3	0.0006	0.0005	0.0007	0.0005	0.0005	0.0004	0.001	0.0007	0.0006	0.0	0.0	0.0006
339	T>A	AT	3	0.0132	0.0078	0.0039	0.0125	0.0085	0.005	0.018	0.0108	0.0044	0.0059	0.0039	0.0039
340	T>A	CA	3	0.0	0.0	0.0001	0.0	0.0	0.0005	0.0	0.0	0.0004	0.0	0.0	0.0003
341	T>A	CC	3	0.0002	0.0001	0.0007	1e-04	0.0001	0.0007	1e-04	0.0001	0.0006	0.0002	0.0002	0.0008
342	T>A	CG	3	1e-04	0.0001	0.001	0.0	0.0	0.0008	1e-04	0.0001	0.001	0.0	0.0	0.0008
343	T>A	CT	3	0.0008	0.0004	0.0013	0.0002	0.0002	0.0012	0.0008	0.0003	0.0014	1e-04	0.0001	0.0009
344	T>A	GA	3	0.0	0.0	0.0001	0.0	0.0	0.0002	0.0	0.0	0.0002	0.0	0.0	0.0001
345	T>A	GC	3	0.0004	0.0004	0.0003	0.0007	0.0005	0.0004	0.0006	0.0006	0.0003	0.0004	0.0004	0.0003
346	T>A	GG	3	0.0	0.0	0.0004	0.0	0.0	0.0006	0.0	0.0	0.0008	0.0	0.0	0.0002
347	T>A	GT	3	0.0004	0.0002	0.0007	0.0002	0.0002	0.0006	0.0005	0.0003	0.0007	0.0	0.0	0.0005
348	T>A	TA	3	0.0152	0.009	0.0027	0.0156	0.0092	0.0026	0.0158	0.0094	0.0029	0.0138	0.0081	0.003
349	T>A	TC	3	0.0002	0.0002	0.0008	0.0007	0.0005	0.0005	0.0006	0.0003	0.0008	0.0003	0.0002	0.0005
350	T>A	TG	3	0.0	0.0	0.0002	0.0	0.0	0.0003	0.0	0.0	0.0002	0.0	0.0	0.0003
351	T>A	TT	3	0.0027	0.0017	0.0021	0.0013	0.0007	0.0012	0.0015	0.0012	0.0016	0.0024	0.0011	0.0017
352	T>C	AA	3	0.0021	0.0013	0.0007	0.0012	0.0009	0.0025	0.0014	0.0011	0.0013	0.0018	0.0011	0.002
353	T>C	AC	3	0.0009	0.0005	0.0007	0.0003	0.0003	0.001	0.0002	0.0002	0.0008	0.001	0.0005	0.0008
354	T>C	AG	3	0.0004	0.0004	0.0006	0.0009	0.0007	0.0008	0.0008	0.0007	0.0006	0.0005	0.0005	0.0008
355	T>C	AT	3	0.002	0.0012	0.0003	0.0016	0.001	0.0012	0.0023	0.0011	0.0003	0.0011	0.0009	0.001
356	T>C	CA	3	0.0003	0.0003	0.0005	0.0003	0.0002	0.0011	0.0003	0.0002	0.001	0.0003	0.0003	0.0006
357	T>C	CC	3	0.0005	0.0004	0.0003	0.0007	0.0005	0.0006	0.0005	0.0004	0.0005	0.0007	0.0005	0.0005
358	T>C	CG	3	0.0002	0.0002	0.0007	0.0004	0.0004	0.0007	0.0003	0.0002	0.0005	0.0002	0.0002	0.001
359	T>C	CT	3	0.0003	0.0003	0.0004	0.0012	0.0004	0.0004	0.0006	0.0006	0.0005	0.0008	0.0003	0.0005
360	T>C	GA	3	0.0008	0.0006	0.0012	0.001	0.0007	0.0006	0.0011	0.0007	0.0007	0.0006	0.0005	0.0012
361	T>C	GC	3	0.0006	0.0005	0.0007	0.0015	0.0009	0.0012	0.0014	0.0011	0.0013	0.0005	0.0005	0.001
362	T>C	GG	3	0.0004	0.0002	0.0005	0.0006	0.0006	0.0008	0.0002	0.0002	0.0004	0.0007	0.0006	0.0008
363	T>C	GT	3	0.0007	0.0007	0.0004	0.0016	0.0013	0.0005	0.0005	0.0005	0.0011	0.0019	0.0015	0.0004
364	T>C	TA	3	0.0033	0.002	0.0025	0.003	0.0018	0.0021	0.0039	0.0023	0.0023	0.0021	0.0013	0.002
365	T>C	TC	3	0.0011	0.0006	0.0015	0.0012	0.0006	0.0009	0.0009	0.0006	0.0013	0.0014	0.0008	0.0015
366	T>C	TG	3	0.0008	0.0006	0.0006	0.0011	0.0007	0.0012	0.0014	0.0009	0.0005	0.0004	0.0004	0.0012
367	T>C	TT	3	0.0015	0.0011	0.0018	0.0014	0.0008	0.0006	0.0002	0.0002	0.0007	0.0028	0.0012	0.0012
368	T>G	AA	3	0.0	0.0	0.0001	1e-04	0.0001	0.0001	0.0	0.0	0.0001	1e-04	0.0001	0.0002
369	T>G	AC	3	0.0	0.0	0.0	0.0	0.0	0.0001	0.0	0.0	0.0	0.0	0.0	0.0001
370	T>G	AG	3	0.0	0.0	0.0001	0.0	0.0	0.0001	0.0	0.0	0.0001	0.0	0.0	0.0001
371	T>G	AT	3	0.0002	0.0002	0.0003	0.0	0.0	0.0	0.0	0.0	0.0002	0.0002	0.0002	0.0002
372	T>G	CA	3	0.0	0.0	0.0002	0.0	0.0	0.0	0.0	0.0	0.0	0.0	0.0	0.0003
373	T>G	CC	3	0.0	0.0	0.0001	0.0	0.0	0.0	0.0	0.0	0.0001	0.0	0.0	0.0
374	T>G	CG	3	1e-04	0.0001	0.0002	0.0	0.0	0.0003	0.0	0.0	0.0001	1e-04	0.0	0.0004
375	T>G	CT	3	0.0	0.0	0.0	0.0	0.0	0.0	0.0	0.0	0.0	0.0	0.0	0.0
376	T>G	GA	3	0.0	0.0	0.0	0.0	0.0	0.0	0.0	0.0	0.0	0.0	0.0	0.0
377	T>G	GC	3	0.0	0.0	0.0	0.0	0.0	0.0	0.0	0.0	0.0	0.0	0.0	0.0
378	T>G	GG	3	0.0	0.0	0.0002	1e-04	0.0001	0.0003	1e-04	0.0001	0.0003	0.0	0.0	0.0001
379	T>G	GT	3	0.0	0.0	0.0001	0.0	0.0	0.0	0.0	0.0	0.0001	0.0	0.0	0.0
380	T>G	TA	3	1e-04	0.0001	0.0004	0.0	0.0	0.0003	0.0	0.0	0.0	1e-04	0.0001	0.0005
381	T>G	TC	3	0.0	0.0	0.0001	0.0	0.0	0.0	0.0	0.0	0.0	0.0	0.0	0.0001
382	T>G	TG	3	0.0	0.0	0.0005	0.0005	0.0002	0.0005	0.0	0.0	0.0006	0.0005	0.0004	0.0003
383	T>G	TT	3	0.0	0.0	0.0	0.0	0.0	0.0	0.0	0.0	0.0	0.0	0.0	0.0
384	C>A	AA	4	0.0004	0.0001	0.0001	0.0004	0.0002	0.0	0.0004	0.0001	0.0001	0.0003	0.0001	0.0
385	C>A	AC	4	0.0005	0.0002	0.0001	0.0011	0.0	0.0	0.0006	0.0	0.0	0.0009	0.0	0.0
386	C>A	AG	4	0.0	0.0	0.0	1e-04	0.0	0.0	0.0	0.0	0.0	1e-04	0.0001	0.0
387	C>A	AT	4	0.0004	0.0001	0.0002	0.0005	0.0002	0.0001	0.0003	0.0002	0.0001	0.0006	0.0001	0.0002
388	C>A	CA	4	0.0005	0.0002	0.0001	0.0005	0.0002	0.0001	0.0003	0.0001	0.0001	0.0006	0.0003	0.0001
389	C>A	CC	4	0.0006	0.0001	0.0001	0.0007	0.0002	0.0001	0.0006	0.0002	0.0001	0.0006	0.0002	0.0001
390	C>A	CG	4	1e-04	0.0	0.0	1e-04	0.0001	0.0	0.0	0.0	0.0	1e-04	0.0001	0.0
391	C>A	CT	4	0.0002	0.0002	0.0003	0.0007	0.0004	0.0003	0.0002	0.0002	0.0003	0.0006	0.0004	0.0002
392	C>A	GA	4	0.0003	0.0	0.0	0.0004	0.0	0.0	0.0003	0.0	0.0	0.0004	0.0	0.0
393	C>A	GC	4	0.0003	0.0001	0.0	0.0007	0.0002	0.0	0.0004	0.0001	0.0	0.0005	0.0001	0.0
394	C>A	GG	4	0.0	0.0	0.0	1e-04	0.0001	0.0	0.0	0.0	0.0	0.0	0.0	0.0
395	C>A	GT	4	1e-04	0.0001	0.0001	0.0005	0.0003	0.0001	0.0003	0.0001	0.0001	0.0003	0.0002	0.0001
396	C>A	TA	4	0.0003	0.0001	0.0001	0.0003	0.0002	0.0001	0.0002	0.0001	0.0001	0.0003	0.0002	0.0
397	C>A	TC	4	0.0007	0.0001	0.0001	0.0011	0.0002	0.0001	0.0008	0.0001	0.0001	0.0008	0.0001	0.0001
398	C>A	TG	4	0.0	0.0	0.0	1e-04	0.0	0.0	1e-04	0.0	0.0	0.0	0.0	0.0
399	C>A	TT	4	1e-04	0.0	0.0	0.0	0.0	0.0	0.0	0.0	0.0	1e-04	0.0	0.0
400	C>G	AA	4	0.0004	0.0001	0.0	0.0004	0.0001	0.0	1e-04	0.0001	0.0	0.0007	0.0001	0.0
401	C>G	AC	4	0.0003	0.0001	0.0	0.0004	0.0001	0.0	0.0002	0.0	0.0	0.0004	0.0	0.0
402	C>G	AG	4	0.0	0.0	0.0	0.0	0.0	0.0	0.0	0.0	0.0	0.0	0.0	0.0
403	C>G	AT	4	0.0005	0.0001	0.0001	0.0004	0.0	0.0001	0.0004	0.0001	0.0001	0.0005	0.0001	0.0001
404	C>G	CA	4	1e-04	0.0	0.0	0.0002	0.0	0.0	1e-04	0.0	0.0	0.0002	0.0	0.0
405	C>G	CC	4	0.0002	0.0	0.0	0.0002	0.0	0.0	1e-04	0.0	0.0	0.0003	0.0001	0.0
406	C>G	CG	4	0.0	0.0	0.0	0.0	0.0	0.0	0.0	0.0	0.0	0.0	0.0	0.0
407	C>G	CT	4	0.0002	0.0001	0.0	0.0002	0.0	0.0001	0.0002	0.0	0.0	0.0002	0.0001	0.0
408	C>G	GA	4	1e-04	0.0	0.0	0.0002	0.0001	0.0	1e-04	0.0	0.0	0.0002	0.0001	0.0
409	C>G	GC	4	0.0004	0.0	0.0	0.0002	0.0	0.0	0.0002	0.0	0.0	0.0004	0.0001	0.0
410	C>G	GG	4	0.0	0.0	0.0	0.0	0.0	0.0	0.0	0.0	0.0	0.0	0.0	0.0
411	C>G	GT	4	0.0004	0.0001	0.0	0.0002	0.0	0.0	0.0004	0.0001	0.0	0.0002	0.0001	0.0
412	C>G	TA	4	0.0	0.0	0.0001	0.0	0.0	0.0	0.0	0.0	0.0001	0.0	0.0	0.0
413	C>G	TC	4	0.0004	0.0	0.0	0.0004	0.0	0.0001	0.0004	0.0001	0.0	0.0003	0.0	0.0001
414	C>G	TG	4	0.0	0.0	0.0	0.0	0.0	0.0	0.0	0.0	0.0	0.0	0.0	0.0
415	C>G	TT	4	0.0003	0.0	0.0001	1e-04	0.0	0.0	0.0004	0.0	0.0	0.0	0.0	0.0001
416	C>T	AA	4	0.0739	0.0184	0.0003	0.0888	0.0183	0.0036	0.0732	0.0169	0.0029	0.076	0.0174	0.0001
417	C>T	AC	4	0.0718	0.0	0.0	0.0813	0.0	0.0	0.068	0.0	0.0	0.0728	0.0	0.0
418	C>T	AG	4	0.0083	0.0021	0.0002	0.0086	0.0023	0.0003	0.0071	0.002	0.0003	0.0085	0.0022	0.0003
419	C>T	AT	4	0.0682	0.0	0.0	0.0807	0.0	0.0	0.0658	0.0	0.0	0.0709	0.0	0.0
420	C>T	CA	4	0.0806	0.0	0.0	0.0834	0.0193	0.0013	0.0738	0.0	0.0	0.0773	0.0215	0.0002
421	C>T	CC	4	0.0981	0.006	0.0167	0.1114	0.0	0.0	0.095	0.0023	0.0132	0.0974	0.0033	0.0153
422	C>T	CG	4	0.0063	0.0	0.0	0.0065	0.0	0.0	0.0052	0.0	0.0	0.0067	0.0	0.0
423	C>T	CT	4	0.109	0.0096	0.0095	0.1212	0.0085	0.0184	0.1034	0.0091	0.0139	0.1083	0.0097	0.0121
424	C>T	GA	4	0.0731	0.0	0.0	0.0774	0.0206	0.0004	0.0685	0.0192	0.0006	0.0701	0.0	0.0
425	C>T	GC	4	0.0856	0.0044	0.0093	0.0999	0.004	0.0126	0.0825	0.0048	0.0097	0.0878	0.0041	0.0095
426	C>T	GG	4	0.0076	0.0	0.0	0.0075	0.0024	0.0002	0.0066	0.0023	0.0003	0.0073	0.0	0.0
427	C>T	GT	4	0.0832	0.0072	0.0047	0.1017	0.0083	0.0079	0.0838	0.0091	0.0077	0.0856	0.0069	0.0048
428	C>T	TA	4	0.0574	0.0	0.0	0.0615	0.0	0.0	0.0495	0.0	0.0	0.0602	0.0	0.0
429	C>T	TC	4	0.0795	0.0025	0.0273	0.09	0.0	0.0	0.0729	0.0	0.0	0.0831	0.0	0.0
430	C>T	TG	4	0.0005	0.0005	0.0033	0.0035	0.0004	0.0005	0.0016	0.0002	0.0018	0.002	0.0006	0.0016
431	C>T	TT	4	0.0903	0.0034	0.014	0.0992	0.0	0.0	0.0834	0.0	0.0	0.0911	0.0034	0.0132
432	T>A	AA	4	0.0004	0.0001	0.0001	0.0004	0.0001	0.0	0.0006	0.0001	0.0001	0.0002	0.0001	0.0001
433	T>A	AC	4	0.0004	0.0	0.0	0.0006	0.0	0.0	0.0005	0.0	0.0	0.0005	0.0	0.0
434	T>A	AG	4	0.0002	0.0001	0.0	0.0002	0.0	0.0	0.0002	0.0001	0.0	0.0002	0.0	0.0
435	T>A	AT	4	0.0	0.0	0.0003	1e-04	0.0001	0.0002	1e-04	0.0001	0.0003	0.0	0.0	0.0001
436	T>A	CA	4	1e-04	0.0	0.0001	0.0	0.0	0.0001	1e-04	0.0	0.0001	0.0	0.0	0.0
437	T>A	CC	4	1e-04	0.0	0.0001	1e-04	0.0001	0.0001	1e-04	0.0	0.0001	1e-04	0.0	0.0001
438	T>A	CG	4	1e-04	0.0001	0.0001	1e-04	0.0001	0.0001	0.0	0.0	0.0	1e-04	0.0001	0.0001
439	T>A	CT	4	0.0	0.0	0.0001	1e-04	0.0	0.0002	0.0	0.0	0.0002	1e-04	0.0	0.0001
440	T>A	GA	4	0.0	0.0	0.0	0.0	0.0	0.0	0.0	0.0	0.0	0.0	0.0	0.0
441	T>A	GC	4	0.0003	0.0	0.0	0.0002	0.0	0.0	0.0003	0.0001	0.0	1e-04	0.0	0.0
442	T>A	GG	4	1e-04	0.0	0.0	0.0002	0.0001	0.0	0.0	0.0	0.0	0.0002	0.0001	0.0
443	T>A	GT	4	0.0002	0.0	0.0001	0.0002	0.0001	0.0001	0.0002	0.0001	0.0001	0.0002	0.0	0.0001
444	T>A	TA	4	1e-04	0.0001	0.0001	1e-04	0.0001	0.0	1e-04	0.0001	0.0001	0.0	0.0	0.0
445	T>A	TC	4	0.0	0.0	0.0001	0.0003	0.0	0.0001	0.0002	0.0	0.0	1e-04	0.0	0.0001
446	T>A	TG	4	0.0	0.0	0.0	1e-04	0.0001	0.0001	0.0	0.0	0.0	1e-04	0.0001	0.0
447	T>A	TT	4	0.0	0.0	0.0003	1e-04	0.0	0.0004	0.0	0.0	0.0003	1e-04	0.0	0.0003
448	T>C	AA	4	0.0017	0.0004	0.0	0.0016	0.0007	0.0001	0.0016	0.0005	0.0001	0.0015	0.0006	0.0
449	T>C	AC	4	0.0008	0.0001	0.0001	0.0011	0.0003	0.0	0.0007	0.0002	0.0	0.001	0.0002	0.0
450	T>C	AG	4	0.0007	0.0003	0.0001	0.0011	0.0005	0.0	0.0009	0.0004	0.0001	0.0007	0.0004	0.0
451	T>C	AT	4	0.0016	0.0002	0.0	0.0022	0.0	0.0	0.002	0.0	0.0	0.0015	0.0003	0.0
452	T>C	CA	4	0.0003	0.0001	0.0001	0.0005	0.0002	0.0001	0.0002	0.0001	0.0	0.0005	0.0002	0.0001
453	T>C	CC	4	0.0007	0.0001	0.0001	0.0007	0.0002	0.0001	0.0006	0.0002	0.0001	0.0007	0.0002	0.0001
454	T>C	CG	4	0.0003	0.0002	0.0001	0.0004	0.0003	0.0001	0.0003	0.0002	0.0001	0.0003	0.0002	0.0001
455	T>C	CT	4	0.0	0.0	0.0003	0.0004	0.0	0.0002	0.0003	0.0	0.0001	1e-04	0.0	0.0002
456	T>C	GA	4	0.0017	0.0004	0.0002	0.0018	0.0006	0.0001	0.0015	0.0004	0.0001	0.0017	0.0005	0.0001
457	T>C	GC	4	0.0014	0.0003	0.0001	0.0013	0.0	0.0	0.0011	0.0003	0.0	0.0015	0.0	0.0
458	T>C	GG	4	0.0005	0.0002	0.0001	0.0008	0.0003	0.0	0.0008	0.0002	0.0001	0.0004	0.0003	0.0001
459	T>C	GT	4	0.0	0.0	0.001	0.0006	0.0005	0.0006	0.0003	0.0003	0.0005	0.0002	0.0002	0.001
460	T>C	TA	4	0.0	0.0	0.0005	0.0003	0.0002	0.0001	1e-04	0.0001	0.0002	0.0002	0.0001	0.0004
461	T>C	TC	4	0.0005	0.0001	0.0001	0.0007	0.0002	0.0	0.0006	0.0001	0.0	0.0005	0.0001	0.0001
462	T>C	TG	4	1e-04	0.0001	0.0002	0.0003	0.0002	0.0	0.0002	0.0001	0.0001	0.0002	0.0001	0.0001
463	T>C	TT	4	0.0003	0.0001	0.0002	0.0012	0.0004	0.0	0.0006	0.0002	0.0	0.0008	0.0002	0.0001
464	T>G	AA	4	0.0003	0.0001	0.0	0.0003	0.0001	0.0	0.0003	0.0001	0.0	0.0003	0.0001	0.0
465	T>G	AC	4	1e-04	0.0	0.0001	1e-04	0.0	0.0	1e-04	0.0	0.0	1e-04	0.0	0.0
466	T>G	AG	4	1e-04	0.0	0.0002	1e-04	0.0	0.0001	0.0	0.0	0.0001	1e-04	0.0	0.0002
467	T>G	AT	4	0.0003	0.0	0.0001	1e-04	0.0	0.0001	0.0002	0.0	0.0001	1e-04	0.0	0.0
468	T>G	CA	4	1e-04	0.0001	0.0	1e-04	0.0001	0.0	1e-04	0.0001	0.0	1e-04	0.0001	0.0
469	T>G	CC	4	0.0	0.0	0.0	0.0	0.0	0.0	0.0	0.0	0.0	0.0	0.0	0.0
470	T>G	CG	4	0.0	0.0	0.0001	0.0	0.0	0.0	1e-04	0.0	0.0001	0.0	0.0	0.0
471	T>G	CT	4	0.0	0.0	0.0001	0.0	0.0	0.0	0.0	0.0	0.0001	0.0	0.0	0.0
472	T>G	GA	4	0.0	0.0	0.0	0.0	0.0	0.0	1e-04	0.0	0.0	0.0	0.0	0.0
473	T>G	GC	4	1e-04	0.0	0.0	0.0	0.0	0.0	1e-04	0.0	0.0	0.0	0.0	0.0
474	T>G	GG	4	0.0	0.0	0.0001	0.0	0.0	0.0001	0.0	0.0	0.0001	0.0	0.0	0.0001
475	T>G	GT	4	0.0	0.0	0.0001	0.0002	0.0	0.0001	0.0	0.0	0.0	0.0002	0.0	0.0001
476	T>G	TA	4	0.0003	0.0002	0.0	1e-04	0.0001	0.0	1e-04	0.0001	0.0	0.0003	0.0002	0.0
477	T>G	TC	4	1e-04	0.0	0.0001	0.0002	0.0	0.0001	0.0002	0.0	0.0	1e-04	0.0	0.0001
478	T>G	TG	4	0.0002	0.0	0.0001	1e-04	0.0	0.0	1e-04	0.0	0.0	0.0002	0.0	0.0001
479	T>G	TT	4	1e-04	0.0	0.0002	1e-04	0.0	0.0001	0.0	0.0	0.0	1e-04	0.0	0.0002
480	C>A	AA	5	1e-04	0.0	0.0085	0.0	0.0	0.0067	1e-04	0.0	0.0081	0.0	0.0	0.0123
481	C>A	AC	5	0.0013	0.0004	0.0025	0.0015	0.0004	0.0028	0.0017	0.0005	0.002	0.0009	0.0003	0.0059
482	C>A	AG	5	0.0	0.0	0.001	0.0	0.0	0.0008	0.0	0.0	0.0011	0.0	0.0	0.0013
483	C>A	AT	5	0.008	0.0037	0.0018	0.0083	0.005	0.0019	0.0099	0.0045	0.0021	0.0055	0.0021	0.0015
484	C>A	CA	5	0.0022	0.0006	0.0013	0.0024	0.0008	0.0007	0.0028	0.001	0.0008	0.0015	0.0005	0.0036
485	C>A	CC	5	0.0026	0.0013	0.0007	0.003	0.0011	0.0008	0.0033	0.0018	0.0008	0.0019	0.0007	0.0038
486	C>A	CG	5	0.0004	0.0002	0.0001	0.0005	0.0003	0.0001	0.0005	0.0003	0.0001	0.0003	0.0001	0.0003
487	C>A	CT	5	0.0292	0.0269	0.008	0.0319	0.029	0.0082	0.0376	0.0344	0.0089	0.0203	0.0175	0.0057
488	C>A	GA	5	0.0005	0.0001	0.0055	0.0005	0.0001	0.0049	0.0007	0.0001	0.006	0.0003	0.0001	0.0077
489	C>A	GC	5	0.0027	0.0008	0.003	0.0029	0.0008	0.0025	0.0038	0.0009	0.002	0.0017	0.0005	0.0065
490	C>A	GG	5	0.0002	0.0001	0.0002	0.0002	0.0	0.0007	0.0003	0.0	0.0007	1e-04	0.0	0.0006
491	C>A	GT	5	0.0153	0.0094	0.0038	0.0165	0.012	0.0039	0.0201	0.0126	0.0041	0.0102	0.0047	0.0027
492	C>A	TA	5	0.0002	0.0001	0.0021	0.0002	0.0001	0.0019	0.0002	0.0001	0.0021	0.0002	0.0001	0.0032
493	C>A	TC	5	0.0023	0.0013	0.0005	0.0025	0.0011	0.0006	0.0029	0.0011	0.0007	0.0016	0.0008	0.0009
494	C>A	TG	5	0.0	0.0	0.0004	0.0	0.0	0.0002	0.0	0.0	0.0002	0.0	0.0	0.0004
495	C>A	TT	5	0.0154	0.0136	0.0033	0.0163	0.0155	0.0035	0.0198	0.0192	0.0038	0.0103	0.0076	0.0024
496	C>G	AA	5	0.0002	0.0001	0.008	0.0002	0.0001	0.0099	1e-04	0.0	0.0097	0.0002	0.0001	0.0125
497	C>G	AC	5	1e-04	0.0	0.0068	1e-04	0.0	0.0076	1e-04	0.0	0.0062	1e-04	0.0	0.012
498	C>G	AG	5	0.0	0.0	0.0014	0.0	0.0	0.0016	0.0	0.0	0.0017	0.0	0.0	0.0022
499	C>G	AT	5	1e-04	0.0	0.0196	1e-04	0.0	0.0186	1e-04	0.0	0.0231	1e-04	0.0	0.022
500	C>G	CA	5	0.0	0.0	0.0022	0.0	0.0	0.003	0.0	0.0	0.0027	0.0	0.0	0.0039
501	C>G	CC	5	0.0	0.0	0.003	0.0	0.0	0.0035	0.0	0.0	0.0023	0.0	0.0	0.0062
502	C>G	CG	5	0.0	0.0	0.0002	0.0	0.0	0.0004	0.0	0.0	0.0002	0.0	0.0	0.0006
503	C>G	CT	5	0.0	0.0	0.0094	0.0	0.0	0.01	0.0	0.0	0.0105	0.0	0.0	0.0136
504	C>G	GA	5	0.0003	0.0002	0.0076	0.0003	0.0001	0.0077	1e-04	0.0	0.0101	0.0003	0.0002	0.008
505	C>G	GC	5	0.0002	0.0001	0.0097	0.0002	0.0001	0.0093	1e-04	0.0	0.0108	0.0002	0.0001	0.0124
506	C>G	GG	5	0.0	0.0	0.0009	0.0	0.0	0.0007	0.0	0.0	0.0013	0.0	0.0	0.0008
507	C>G	GT	5	0.0003	0.0001	0.031	0.0002	0.0001	0.0346	1e-04	0.0	0.0379	0.0003	0.0001	0.0411
508	C>G	TA	5	0.0	0.0	0.0	0.0	0.0	0.0044	0.0	0.0	0.0043	0.0	0.0	0.0053
509	C>G	TC	5	0.0	0.0	0.0041	0.0	0.0	0.006	0.0	0.0	0.0066	0.0	0.0	0.0057
510	C>G	TG	5	0.0	0.0	0.0004	0.0	0.0	0.0009	0.0	0.0	0.0008	0.0	0.0	0.0
511	C>G	TT	5	0.0	0.0	0.0114	0.0	0.0	0.0112	0.0	0.0	0.0122	0.0	0.0	0.0149
512	C>T	AA	5	0.0158	0.0047	0.0047	0.0146	0.0037	0.0051	0.01	0.0017	0.0105	0.0156	0.0047	0.0141
513	C>T	AC	5	0.009	0.0014	0.0072	0.009	0.0013	0.0065	0.0096	0.0015	0.005	0.0069	0.0009	0.0185
514	C>T	AG	5	0.0194	0.0169	0.0068	0.021	0.0186	0.0075	0.0274	0.0245	0.0099	0.0118	0.0086	0.0043
515	C>T	AT	5	0.0086	0.0013	0.016	0.0089	0.0011	0.0133	0.0097	0.0014	0.0184	0.0065	0.0006	0.0224
516	C>T	CA	5	0.0002	0.0	0.0	0.0002	0.0	0.0083	0.0004	0.0	0.0	0.0	0.0	0.0126
517	C>T	CC	5	0.0037	0.0004	0.0067	0.0038	0.0006	0.0089	0.0056	0.001	0.004	0.0018	0.0001	0.0174
518	C>T	CG	5	0.0081	0.0072	0.003	0.009	0.0083	0.0035	0.0124	0.0118	0.0047	0.0045	0.0032	0.0019
519	C>T	CT	5	0.0028	0.0002	0.0109	0.0027	0.0003	0.015	0.0042	0.0007	0.0132	0.0013	0.0002	0.0217
520	C>T	GA	5	0.0274	0.0103	0.0072	0.0259	0.0093	0.0066	0.0163	0.0047	0.0156	0.0281	0.0105	0.0073
521	C>T	GC	5	0.0295	0.0106	0.0073	0.0313	0.0134	0.0082	0.0307	0.0123	0.0078	0.0245	0.0084	0.0141
522	C>T	GG	5	0.0389	0.0365	0.0135	0.0415	0.0394	0.0146	0.0565	0.0532	0.0193	0.0223	0.02	0.0085
523	C>T	GT	5	0.0204	0.006	0.034	0.0197	0.006	0.0373	0.0209	0.0078	0.0436	0.0157	0.0036	0.0539
524	C>T	TA	5	0.0015	0.0	0.0	0.0015	0.0	0.0	0.0009	0.0	0.0	0.0016	0.0	0.0
525	C>T	TC	5	0.0032	0.0001	0.008	0.0031	0.0002	0.0104	0.0051	0.0007	0.0082	0.0014	0.0	0.0
526	C>T	TG	5	0.0026	0.0021	0.0014	0.0027	0.0019	0.0015	0.0038	0.0024	0.0019	0.0014	0.0013	0.0009
527	C>T	TT	5	0.0032	0.0002	0.0128	0.0032	0.0002	0.015	0.0048	0.0006	0.0148	0.0016	0.0	0.0199
528	T>A	AA	5	1e-04	0.0	0.0358	1e-04	0.0	0.0355	0.0	0.0	0.0388	1e-04	0.0	0.0513
529	T>A	AC	5	0.0002	0.0001	0.0034	0.0002	0.0001	0.005	1e-04	0.0001	0.0054	0.0002	0.0001	0.0057
530	T>A	AG	5	0.0	0.0	0.0107	0.0	0.0	0.0125	0.0	0.0	0.0137	0.0	0.0	0.016
531	T>A	AT	5	0.0022	0.0006	0.0163	0.0024	0.0006	0.0184	0.0015	0.0001	0.0223	0.0024	0.0008	0.0245
532	T>A	CA	5	0.0	0.0	0.0084	0.0	0.0	0.008	0.0	0.0	0.0081	0.0	0.0	0.0134
533	T>A	CC	5	0.0007	0.0002	0.0028	0.0008	0.0002	0.0023	0.001	0.0003	0.0026	0.0005	0.0001	0.0045
534	T>A	CG	5	1e-04	0.0	0.0063	1e-04	0.0	0.0067	1e-04	0.0	0.0082	0.0	0.0	0.0098
535	T>A	CT	5	0.0005	0.0001	0.0053	0.0006	0.0001	0.0053	0.0005	0.0001	0.0062	0.0004	0.0001	0.0075
536	T>A	GA	5	0.0	0.0	0.0134	0.0	0.0	0.0128	0.0	0.0	0.0159	0.0	0.0	0.018
537	T>A	GC	5	0.0007	0.0002	0.0029	0.0007	0.0002	0.0019	0.0009	0.0002	0.0017	0.0005	0.0001	0.0053
538	T>A	GG	5	0.0	0.0	0.0066	0.0	0.0	0.0067	0.0	0.0	0.0079	0.0	0.0	0.0099
539	T>A	GT	5	0.0005	0.0001	0.0057	0.0004	0.0001	0.006	0.0004	0.0001	0.0066	0.0004	0.0001	0.0093
540	T>A	TA	5	0.0	0.0	0.0	0.0	0.0	0.0179	0.0	0.0	0.0172	0.0	0.0	0.0316
541	T>A	TC	5	0.0003	0.0001	0.0042	0.0003	0.0001	0.0032	0.0004	0.0001	0.004	0.0002	0.0	0.006
542	T>A	TG	5	0.0	0.0	0.0065	0.0	0.0	0.0046	0.0	0.0	0.0067	0.0	0.0	0.0
543	T>A	TT	5	0.0005	0.0001	0.0149	0.0005	0.0001	0.0147	0.0005	0.0001	0.0176	0.0004	0.0001	0.0214
544	T>C	AA	5	0.0019	0.0006	0.0308	0.0021	0.0005	0.0266	0.0018	0.0005	0.0293	0.0018	0.0004	0.0478
545	T>C	AC	5	0.0016	0.0003	0.0072	0.0017	0.0004	0.0087	0.0017	0.0003	0.009	0.0013	0.0003	0.013
546	T>C	AG	5	0.002	0.0008	0.0084	0.0022	0.0008	0.009	0.0024	0.0008	0.0076	0.0015	0.0006	0.0173
547	T>C	AT	5	0.0006	0.0003	0.0344	0.0006	0.0002	0.0297	0.0006	0.0003	0.0384	0.0005	0.0002	0.0456
548	T>C	CA	5	0.0005	0.0002	0.0166	0.0005	0.0002	0.0161	0.0007	0.0002	0.0175	0.0002	0.0002	0.0264
549	T>C	CC	5	0.0017	0.0003	0.0081	0.0018	0.0003	0.0082	0.0024	0.0004	0.007	0.001	0.0003	0.0169
550	T>C	CG	5	0.0015	0.0004	0.0096	0.0014	0.0004	0.0103	0.0019	0.0004	0.0112	0.0009	0.0003	0.0166
551	T>C	CT	5	0.0004	0.0002	0.0232	0.0004	0.0001	0.0234	0.0007	0.0002	0.0263	0.0002	0.0001	0.0359
552	T>C	GA	5	0.0053	0.001	0.0058	0.0054	0.0009	0.0071	0.0048	0.0008	0.0092	0.0046	0.0007	0.012
553	T>C	GC	5	0.0047	0.0008	0.0021	0.0048	0.0008	0.0037	0.0041	0.0008	0.0046	0.0042	0.0006	0.0064
554	T>C	GG	5	0.0039	0.0009	0.0038	0.0041	0.0008	0.0045	0.004	0.0008	0.0056	0.0032	0.0007	0.0091
555	T>C	GT	5	0.0032	0.0007	0.0118	0.003	0.0007	0.0131	0.0028	0.0006	0.0185	0.0027	0.0006	0.0173
556	T>C	TA	5	0.0018	0.0003	0.02	0.0021	0.0003	0.025	0.0026	0.0004	0.0231	0.0012	0.0001	0.0352
557	T>C	TC	5	0.0022	0.0003	0.0103	0.0024	0.0004	0.0124	0.0032	0.0009	0.0122	0.0013	0.0002	0.0188
558	T>C	TG	5	0.0016	0.0003	0.0057	0.0017	0.0003	0.0073	0.0023	0.0004	0.008	0.001	0.0002	0.0097
559	T>C	TT	5	0.0009	0.0003	0.0359	0.0009	0.0002	0.0406	0.0015	0.0002	0.0457	0.0004	0.0002	0.0506
560	T>G	AA	5	0.0	0.0	0.018	0.0	0.0	0.0217	0.0	0.0	0.0	0.0	0.0	0.0306
561	T>G	AC	5	0.0006	0.0002	0.0062	0.0007	0.0003	0.0049	0.0008	0.0003	0.0057	0.0004	0.0002	0.0098
562	T>G	AG	5	1e-04	0.0001	0.0063	0.0002	0.0001	0.0072	0.0002	0.0001	0.0077	1e-04	0.0	0.0101
563	T>G	AT	5	0.0021	0.0007	0.0108	0.0024	0.0009	0.0128	0.0029	0.001	0.0152	0.0014	0.0005	0.0161
564	T>G	CA	5	0.0	0.0	0.0048	1e-04	0.0	0.0059	0.0	0.0	0.0042	0.0	0.0	0.0097
565	T>G	CC	5	0.0003	0.0002	0.0042	0.0003	0.0001	0.0049	0.0004	0.0002	0.0039	0.0002	0.0001	0.0084
566	T>G	CG	5	0.0002	0.0001	0.0043	0.0002	0.0001	0.0057	0.0002	0.0001	0.0078	1e-04	0.0001	0.0046
567	T>G	CT	5	0.001	0.0003	0.0044	0.0012	0.0004	0.0073	0.0015	0.0004	0.0071	0.0006	0.0002	0.0083
568	T>G	GA	5	1e-04	0.0	0.0095	0.0	0.0	0.0111	1e-04	0.0	0.0119	0.0	0.0	0.0143
569	T>G	GC	5	0.0005	0.0001	0.0028	0.0006	0.0002	0.0023	0.0008	0.0002	0.0026	0.0004	0.0001	0.0047
570	T>G	GG	5	0.0002	0.0	0.0036	0.0002	0.0001	0.004	0.0003	0.0001	0.0046	1e-04	0.0	0.0058
571	T>G	GT	5	0.0011	0.0002	0.0072	0.0011	0.0003	0.0077	0.0015	0.0003	0.0085	0.0007	0.0002	0.0114
572	T>G	TA	5	0.0	0.0	0.0112	0.0	0.0	0.014	0.0	0.0	0.0121	0.0	0.0	0.0202
573	T>G	TC	5	0.0003	0.0001	0.0066	0.0003	0.0001	0.007	0.0004	0.0001	0.0083	0.0002	0.0001	0.0089
574	T>G	TG	5	0.0	0.0	0.0049	0.0	0.0	0.0066	0.0	0.0	0.0054	0.0	0.0	0.0104
575	T>G	TT	5	0.0012	0.0003	0.0191	0.0013	0.0003	0.0241	0.0017	0.0004	0.0229	0.0007	0.0002	0.0325
576	C>A	AA	6	0.0083	0.0019	0.0009	0.0067	0.0014	0.0007	0.0077	0.0025	0.0011	0.0121	0.0032	0.0015
577	C>A	AC	6	0.0037	0.0009	0.0006	0.0042	0.0008	0.001	0.0036	0.0011	0.0009	0.0068	0.0015	0.0009
578	C>A	AG	6	0.0008	0.0003	0.0003	0.0008	0.0002	0.0003	0.0009	0.0003	0.0003	0.0011	0.0004	0.0004
579	C>A	AT	6	0.0068	0.0019	0.001	0.0045	0.0015	0.0005	0.0077	0.0029	0.001	0.0067	0.0025	0.0012
580	C>A	CA	6	0.0031	0.0007	0.0007	0.0025	0.0006	0.0009	0.0026	0.0008	0.0007	0.0049	0.0012	0.001
581	C>A	CC	6	0.0024	0.0007	0.0004	0.0034	0.0006	0.0005	0.0021	0.0006	0.0004	0.0057	0.0015	0.0008
582	C>A	CG	6	0.0003	0.0001	0.0001	0.0004	0.0001	0.0002	0.0004	0.0002	0.0002	0.0005	0.0002	0.0003
583	C>A	CT	6	0.0031	0.001	0.0004	0.0037	0.001	0.0007	0.0043	0.0016	0.0008	0.0043	0.0015	0.0008
584	C>A	GA	6	0.0054	0.0009	0.001	0.0051	0.0009	0.0013	0.0063	0.0011	0.0011	0.0074	0.0014	0.001
585	C>A	GC	6	0.0056	0.001	0.0008	0.0055	0.0009	0.0009	0.0057	0.0011	0.001	0.0088	0.0018	0.0011
586	C>A	GG	6	0.0003	0.0001	0.0001	0.0008	0.0002	0.0002	0.0008	0.0003	0.0002	0.0005	0.0002	0.0002
587	C>A	GT	6	0.0077	0.0014	0.0007	0.0062	0.0012	0.0008	0.0098	0.0021	0.0008	0.0078	0.0018	0.0008
588	C>A	TA	6	0.0021	0.0005	0.0007	0.0018	0.0005	0.0007	0.0021	0.0006	0.0005	0.003	0.0008	0.0009
589	C>A	TC	6	0.0017	0.0005	0.0005	0.0028	0.0007	0.0006	0.0033	0.001	0.0005	0.0023	0.0008	0.0007
590	C>A	TG	6	0.0003	0.0002	0.0001	0.0	0.0	0.0002	1e-04	0.0001	0.0002	0.0003	0.0003	0.0002
591	C>A	TT	6	0.0026	0.0007	0.0007	0.0011	0.0005	0.0004	0.0011	0.0006	0.0005	0.004	0.001	0.0011
592	C>G	AA	6	0.0078	0.002	0.0017	0.0098	0.0017	0.001	0.0099	0.0023	0.001	0.0129	0.0026	0.0016
593	C>G	AC	6	0.0064	0.0017	0.0013	0.008	0.0014	0.0011	0.0064	0.0015	0.0009	0.0127	0.0029	0.0015
594	C>G	AG	6	0.0014	0.0005	0.0004	0.0015	0.0004	0.0002	0.0016	0.0006	0.0003	0.0022	0.0007	0.0004
595	C>G	AT	6	0.019	0.0036	0.0025	0.0184	0.0039	0.0025	0.0245	0.0065	0.0023	0.0233	0.0058	0.0031
596	C>G	CA	6	0.0021	0.0006	0.0005	0.0028	0.0007	0.0005	0.0027	0.0009	0.0006	0.0038	0.0011	0.0007
597	C>G	CC	6	0.003	0.0009	0.0005	0.0035	0.0008	0.0006	0.0021	0.0007	0.0004	0.0068	0.0016	0.0005
598	C>G	CG	6	1e-04	0.0001	0.0001	0.0003	0.0001	0.0001	0.0002	0.0002	0.0002	0.0004	0.0001	0.0002
599	C>G	CT	6	0.0091	0.002	0.0014	0.01	0.0026	0.0016	0.0108	0.0036	0.0014	0.0141	0.004	0.0016
600	C>G	GA	6	0.0075	0.0013	0.0011	0.0076	0.0014	0.0012	0.0109	0.0027	0.0014	0.0082	0.0018	0.0012
601	C>G	GC	6	0.0095	0.0016	0.0012	0.0096	0.0018	0.0012	0.0114	0.0024	0.001	0.0133	0.0028	0.0012
602	C>G	GG	6	0.0009	0.0002	0.0002	0.0007	0.0002	0.0002	0.0012	0.0003	0.0002	0.0008	0.0003	0.0003
603	C>G	GT	6	0.0318	0.0068	0.0045	0.0353	0.0089	0.005	0.0422	0.0138	0.0039	0.044	0.0115	0.0043
604	C>G	TA	6	0.0033	0.0008	0.0007	0.0044	0.0009	0.0009	0.0045	0.0013	0.0007	0.0055	0.0013	0.0014
605	C>G	TC	6	0.0042	0.0011	0.0007	0.0058	0.0014	0.0009	0.0064	0.0019	0.0009	0.0063	0.0019	0.0009
606	C>G	TG	6	0.0004	0.0002	0.0002	0.0008	0.0003	0.0002	0.0006	0.0003	0.0003	0.0009	0.0004	0.0003
607	C>G	TT	6	0.0113	0.0028	0.0016	0.0112	0.0026	0.0013	0.0127	0.004	0.0015	0.0166	0.0042	0.0016
608	C>T	AA	6	0.0194	0.0035	0.0038	0.0185	0.0031	0.004	0.0212	0.0047	0.0028	0.0283	0.0064	0.0047
609	C>T	AC	6	0.0159	0.0026	0.002	0.0154	0.003	0.0026	0.0155	0.0032	0.0022	0.0259	0.0048	0.0028
610	C>T	AG	6	0.0033	0.0007	0.0006	0.0031	0.0005	0.0006	0.0039	0.0009	0.0006	0.0044	0.0009	0.0008
611	C>T	AT	6	0.0238	0.0041	0.0035	0.0227	0.0044	0.0032	0.0301	0.007	0.0028	0.0296	0.0056	0.0027
612	C>T	CA	6	0.007	0.0012	0.0027	0.0073	0.0013	0.0039	0.007	0.0015	0.0025	0.012	0.0022	0.0038
613	C>T	CC	6	0.0098	0.0019	0.0016	0.012	0.0019	0.0022	0.0095	0.0019	0.0012	0.0196	0.0037	0.0019
614	C>T	CG	6	0.0011	0.0003	0.0005	0.0009	0.0003	0.0003	0.0009	0.0004	0.0003	0.0018	0.0005	0.0008
615	C>T	CT	6	0.0137	0.0023	0.0022	0.0178	0.003	0.0027	0.0175	0.0039	0.0022	0.0236	0.004	0.0024
616	C>T	GA	6	0.0266	0.0046	0.0041	0.0241	0.0044	0.0038	0.0343	0.0072	0.0041	0.0304	0.0069	0.0049
617	C>T	GC	6	0.0273	0.0049	0.0035	0.0257	0.0041	0.0031	0.0291	0.0057	0.0029	0.0404	0.0079	0.0045
618	C>T	GG	6	0.0033	0.0006	0.0005	0.0029	0.0007	0.0004	0.0044	0.0009	0.0004	0.0035	0.0008	0.0008
619	C>T	GT	6	0.0548	0.0097	0.0068	0.0579	0.0108	0.007	0.0704	0.0162	0.0076	0.0745	0.0148	0.0069
620	C>T	TA	6	0.0076	0.0013	0.0023	0.0068	0.0017	0.0019	0.0076	0.0016	0.001	0.0113	0.0023	0.0029
621	C>T	TC	6	0.0107	0.0027	0.0019	0.0133	0.0021	0.0021	0.0141	0.0034	0.0015	0.0168	0.0037	0.0021
622	C>T	TG	6	0.0009	0.0004	0.0003	0.001	0.0003	0.0004	0.0018	0.0004	0.0003	0.0005	0.0004	0.0004
623	C>T	TT	6	0.0154	0.0026	0.0022	0.0169	0.003	0.0028	0.0197	0.0049	0.0019	0.0219	0.0033	0.0031
624	T>A	AA	6	0.0349	0.0053	0.006	0.0352	0.0057	0.0046	0.0391	0.0057	0.0049	0.0526	0.0104	0.0055
625	T>A	AC	6	0.0028	0.0007	0.0015	0.0051	0.001	0.002	0.005	0.0011	0.0016	0.0051	0.0014	0.002
626	T>A	AG	6	0.0111	0.0022	0.0012	0.0126	0.0025	0.0016	0.0143	0.0035	0.0015	0.0163	0.0037	0.0016
627	T>A	AT	6	0.0181	0.003	0.003	0.0206	0.0031	0.0028	0.0232	0.0037	0.0031	0.0267	0.0052	0.0031
628	T>A	CA	6	0.0082	0.0011	0.0012	0.0075	0.001	0.0012	0.0077	0.0012	0.0013	0.0131	0.0025	0.0014
629	T>A	CC	6	0.0032	0.0007	0.0006	0.0031	0.0008	0.0005	0.0036	0.0011	0.0006	0.0047	0.0015	0.0009
630	T>A	CG	6	0.0063	0.001	0.0008	0.0066	0.0009	0.001	0.0075	0.0013	0.001	0.0093	0.0019	0.0016
631	T>A	CT	6	0.0057	0.0016	0.0005	0.0057	0.0017	0.0009	0.0069	0.0026	0.0007	0.0079	0.0028	0.0011
632	T>A	GA	6	0.0132	0.0026	0.0025	0.0128	0.0024	0.0021	0.0154	0.0029	0.0023	0.0183	0.0035	0.0022
633	T>A	GC	6	0.0036	0.0011	0.0022	0.002	0.0007	0.0034	0.0022	0.0008	0.0033	0.0056	0.0016	0.0024
634	T>A	GG	6	0.0068	0.0015	0.0007	0.007	0.0017	0.0009	0.0079	0.0021	0.001	0.0101	0.0027	0.0011
635	T>A	GT	6	0.0062	0.0016	0.0007	0.0064	0.0015	0.001	0.007	0.0019	0.001	0.0094	0.0033	0.0013
636	T>A	TA	6	0.0166	0.0019	0.0093	0.0166	0.0024	0.0082	0.0146	0.0021	0.0064	0.0297	0.0039	0.0089
637	T>A	TC	6	0.0041	0.001	0.0006	0.003	0.0007	0.0005	0.0041	0.0013	0.0008	0.0052	0.0017	0.0008
638	T>A	TG	6	0.0057	0.0008	0.0017	0.0043	0.0007	0.0022	0.006	0.001	0.002	0.007	0.0013	0.0015
639	T>A	TT	6	0.0147	0.002	0.0021	0.0149	0.0026	0.0022	0.017	0.0034	0.0015	0.0214	0.0037	0.0026
640	T>C	AA	6	0.0328	0.0042	0.0045	0.0284	0.0047	0.0032	0.0313	0.0052	0.0033	0.0496	0.0085	0.0053
641	T>C	AC	6	0.0087	0.0013	0.0023	0.0098	0.0016	0.0022	0.0102	0.0024	0.0018	0.0139	0.003	0.0022
642	T>C	AG	6	0.0102	0.0015	0.0019	0.0115	0.0016	0.0019	0.0098	0.0017	0.0016	0.019	0.003	0.0026
643	T>C	AT	6	0.0351	0.0055	0.0051	0.0306	0.0052	0.0044	0.0381	0.0082	0.0045	0.0475	0.0084	0.0049
644	T>C	CA	6	0.0174	0.0025	0.0025	0.0164	0.0024	0.0025	0.0171	0.0031	0.0021	0.0276	0.0057	0.0027
645	T>C	CC	6	0.0103	0.0019	0.0012	0.0102	0.0019	0.0013	0.0091	0.0022	0.0011	0.0181	0.004	0.0019
646	T>C	CG	6	0.0113	0.002	0.0013	0.0119	0.0018	0.0016	0.0128	0.0027	0.0016	0.0176	0.0042	0.0019
647	T>C	CT	6	0.0232	0.0036	0.0022	0.0243	0.0036	0.0024	0.0257	0.0064	0.0032	0.0366	0.0084	0.0027
648	T>C	GA	6	0.0109	0.0019	0.002	0.0126	0.0021	0.0018	0.0141	0.0019	0.0012	0.0163	0.0033	0.0023
649	T>C	GC	6	0.0062	0.0011	0.0036	0.008	0.0014	0.0038	0.0083	0.0017	0.0026	0.01	0.0018	0.0042
650	T>C	GG	6	0.0077	0.0014	0.0015	0.0085	0.0015	0.0015	0.0092	0.0018	0.0011	0.0119	0.0028	0.002
651	T>C	GT	6	0.0152	0.0028	0.0019	0.0165	0.0023	0.0021	0.0205	0.0039	0.0025	0.0201	0.0043	0.002
652	T>C	TA	6	0.0204	0.0022	0.0037	0.0262	0.0038	0.0033	0.0242	0.0038	0.0033	0.0369	0.0052	0.0035
653	T>C	TC	6	0.0117	0.002	0.0043	0.0132	0.0021	0.0051	0.0141	0.0024	0.0036	0.0182	0.0035	0.0044
654	T>C	TG	6	0.0069	0.001	0.0016	0.0085	0.0013	0.0014	0.0102	0.0021	0.0017	0.0094	0.0015	0.0013
655	T>C	TT	6	0.0358	0.005	0.0109	0.0404	0.006	0.0071	0.0467	0.0079	0.0056	0.0514	0.007	0.0085
656	T>G	AA	6	0.0147	0.0021	0.01	0.0193	0.0025	0.008	0.0168	0.0027	0.007	0.028	0.0038	0.0097
657	T>G	AC	6	0.0062	0.0009	0.0013	0.0055	0.0009	0.001	0.0058	0.0015	0.0014	0.0097	0.0019	0.0013
658	T>G	AG	6	0.0063	0.0012	0.0009	0.0072	0.0012	0.0012	0.0078	0.0017	0.0014	0.0097	0.0018	0.0011
659	T>G	AT	6	0.0123	0.0017	0.0029	0.0145	0.0024	0.0023	0.0175	0.005	0.0027	0.0168	0.0029	0.0037
660	T>G	CA	6	0.0034	0.0006	0.0064	0.0046	0.0007	0.0054	0.0032	0.0006	0.0033	0.0075	0.0013	0.0099
661	T>G	CC	6	0.004	0.0006	0.0009	0.005	0.0009	0.0008	0.0042	0.0009	0.0007	0.0079	0.0016	0.0014
662	T>G	CG	6	0.0041	0.0009	0.0019	0.0051	0.0008	0.0018	0.0075	0.0014	0.0011	0.0038	0.0007	0.0024
663	T>G	CT	6	0.0049	0.001	0.0014	0.0078	0.0018	0.0017	0.0085	0.0031	0.0016	0.0077	0.0018	0.0025
664	T>G	GA	6	0.008	0.0013	0.0045	0.0101	0.0015	0.0034	0.0111	0.0021	0.0026	0.0122	0.0027	0.0045
665	T>G	GC	6	0.003	0.0006	0.0018	0.0026	0.0005	0.0015	0.0033	0.0007	0.0011	0.0039	0.001	0.0022
666	T>G	GG	6	0.0033	0.0007	0.0026	0.004	0.0009	0.0017	0.0045	0.001	0.0013	0.0049	0.0013	0.0031
667	T>G	GT	6	0.0073	0.0011	0.0059	0.0079	0.0014	0.0047	0.0093	0.0022	0.0021	0.0102	0.0021	0.0093
668	T>G	TA	6	0.0085	0.0009	0.0087	0.0121	0.0014	0.0091	0.0099	0.0016	0.007	0.0173	0.0027	0.0116
669	T>G	TC	6	0.0062	0.0008	0.001	0.0069	0.0011	0.001	0.0083	0.0018	0.0009	0.0087	0.0015	0.0016
670	T>G	TG	6	0.0044	0.001	0.0024	0.006	0.0012	0.0022	0.005	0.0016	0.0025	0.0087	0.0017	0.0024
671	T>G	TT	6	0.0185	0.0024	0.0055	0.0237	0.0034	0.0041	0.0235	0.0051	0.0036	0.0313	0.0049	0.0061
672	C>A	AA	7	0.0008	0.0007	0.0021	0.0012	0.0012	0.002	0.0	0.0	0.0015	0.0018	0.0016	0.0021
673	C>A	AC	7	0.0029	0.0015	0.0017	0.0049	0.0016	0.0019	0.0046	0.0014	0.0012	0.0006	0.0006	0.0019
674	C>A	AG	7	0.0003	0.0002	0.0004	0.0008	0.0005	0.0003	0.0006	0.0004	0.0003	1e-04	0.0001	0.0004
675	C>A	AT	7	0.0	0.0	0.0015	0.0005	0.0005	0.0015	0.0003	0.0003	0.001	0.0	0.0	0.0014
676	C>A	CA	7	0.0051	0.0019	0.0025	0.0075	0.0021	0.0018	0.0044	0.0014	0.0014	0.005	0.0016	0.0023
677	C>A	CC	7	0.0	0.0	0.0013	0.0012	0.0011	0.0016	0.0008	0.0007	0.0015	0.0	0.0	0.0007
678	C>A	CG	7	0.0008	0.0005	0.0004	0.0013	0.0007	0.0001	0.0009	0.0004	0.0002	0.0007	0.0004	0.0004
679	C>A	CT	7	0.0033	0.003	0.0041	0.0049	0.0034	0.0036	0.0017	0.0017	0.0018	0.0048	0.0034	0.0049
680	C>A	GA	7	1e-04	0.0001	0.0019	0.0015	0.0015	0.0015	0.0006	0.0006	0.0012	0.0006	0.0006	0.0013
681	C>A	GC	7	0.0026	0.0011	0.0014	0.0028	0.0013	0.0012	0.0029	0.0011	0.0009	0.0008	0.0006	0.0013
682	C>A	GG	7	0.0	0.0	0.0	0.0	0.0	0.0	0.0	0.0	0.0	0.0	0.0	0.0
683	C>A	GT	7	0.0009	0.0009	0.002	0.0019	0.0013	0.0013	0.0004	0.0004	0.0008	0.0019	0.0014	0.0019
684	C>A	TA	7	0.0155	0.0048	0.0035	0.0168	0.0048	0.0032	0.0085	0.0025	0.0022	0.0164	0.0043	0.0028
685	C>A	TC	7	0.0	0.0	0.0001	0.0	0.0	0.0	0.0	0.0	0.0	0.0	0.0	0.0
686	C>A	TG	7	0.0003	0.0003	0.0004	0.0007	0.0007	0.0002	0.0003	0.0003	0.0003	0.0004	0.0004	0.0003
687	C>A	TT	7	0.0149	0.0092	0.0061	0.0185	0.0094	0.0054	0.0081	0.0076	0.0037	0.018	0.0059	0.0048
688	C>G	AA	7	0.0088	0.0012	0.0033	0.0076	0.0007	0.004	0.0046	0.0008	0.0032	0.0079	0.0012	0.0037
689	C>G	AC	7	0.0039	0.0006	0.0027	0.0044	0.0006	0.0028	0.0024	0.0006	0.0022	0.0039	0.0007	0.0025
690	C>G	AG	7	0.0005	0.0003	0.0009	0.0004	0.0002	0.001	0.0002	0.0001	0.0008	0.0005	0.0002	0.0007
691	C>G	AT	7	0.0108	0.0014	0.0052	0.0103	0.0013	0.005	0.0057	0.001	0.0035	0.0105	0.0015	0.0058
692	C>G	CA	7	0.0018	0.0008	0.0026	0.0015	0.0009	0.0028	0.001	0.0005	0.0018	0.0015	0.0009	0.0024
693	C>G	CC	7	0.001	0.0006	0.002	0.0012	0.0007	0.0023	0.0008	0.0005	0.0016	0.0008	0.0005	0.0019
694	C>G	CG	7	0.0005	0.0003	0.0008	0.0003	0.0002	0.0005	0.0004	0.0002	0.0005	0.0002	0.0001	0.0005
695	C>G	CT	7	0.0025	0.0009	0.0036	0.0012	0.0009	0.0037	0.0011	0.0006	0.0024	0.0017	0.0008	0.0034
696	C>G	GA	7	0.0032	0.0004	0.0015	0.003	0.0005	0.0016	0.0016	0.0003	0.0014	0.0032	0.0006	0.0014
697	C>G	GC	7	0.0058	0.0012	0.0022	0.0054	0.001	0.0021	0.0034	0.001	0.0018	0.0051	0.0007	0.0022
698	C>G	GG	7	0.0004	0.0003	0.0005	0.0003	0.0002	0.0005	1e-04	0.0001	0.0004	0.0004	0.0003	0.0005
699	C>G	GT	7	0.0058	0.0009	0.0025	0.005	0.0007	0.0028	0.0025	0.0009	0.0025	0.0059	0.0007	0.0027
700	C>G	TA	7	0.002	0.001	0.0031	0.0019	0.0009	0.0026	0.0015	0.0007	0.0023	0.0014	0.0007	0.0022
701	C>G	TC	7	0.0013	0.0006	0.003	0.0011	0.0006	0.0031	0.001	0.0005	0.0021	0.0006	0.0005	0.003
702	C>G	TG	7	0.0003	0.0002	0.0007	0.0	0.0	0.0006	1e-04	0.0001	0.0003	1e-04	0.0001	0.0007
703	C>G	TT	7	0.0046	0.0014	0.0049	0.0037	0.0019	0.0055	0.0029	0.001	0.0035	0.0032	0.0015	0.0052
704	C>T	AA	7	0.0109	0.0028	0.0056	0.0109	0.0027	0.0049	0.0034	0.0016	0.0042	0.0142	0.0029	0.0046
705	C>T	AC	7	0.0064	0.0008	0.0016	0.0048	0.0011	0.0023	0.0012	0.0005	0.0012	0.0081	0.0014	0.0026
706	C>T	AG	7	0.0	0.0	0.0	0.0	0.0	0.0	0.0	0.0	0.0	0.0	0.0	0.0
707	C>T	AT	7	0.0066	0.0013	0.0038	0.0053	0.0012	0.0042	0.0008	0.0004	0.0031	0.0092	0.0019	0.0037
708	C>T	CA	7	0.0137	0.0038	0.004	0.0126	0.004	0.0043	0.007	0.0028	0.0022	0.0132	0.0039	0.0055
709	C>T	CC	7	0.0058	0.0017	0.0019	0.0062	0.0018	0.0017	0.0019	0.0008	0.0012	0.0079	0.0021	0.0017
710	C>T	CG	7	0.0047	0.0031	0.0023	0.0017	0.0017	0.0019	0.0009	0.0008	0.0018	0.0042	0.0033	0.0018
711	C>T	CT	7	0.0076	0.0025	0.0026	0.0063	0.0026	0.0039	0.0027	0.0015	0.0019	0.0083	0.0025	0.0039
712	C>T	GA	7	0.0051	0.0021	0.005	0.0048	0.002	0.0047	0.0003	0.0003	0.0033	0.0081	0.0032	0.0045
713	C>T	GC	7	0.004	0.0016	0.0037	0.0027	0.0014	0.0029	0.0006	0.0006	0.0019	0.0049	0.0017	0.0036
714	C>T	GG	7	0.0011	0.0011	0.0025	1e-04	0.0001	0.0024	0.0	0.0	0.0014	0.001	0.001	0.003
715	C>T	GT	7	0.0077	0.0017	0.0042	0.0043	0.0017	0.0042	0.0015	0.0008	0.0026	0.0083	0.0028	0.0042
716	C>T	TA	7	0.008	0.0049	0.0028	0.0053	0.0046	0.0022	0.0017	0.0017	0.0014	0.0091	0.006	0.0026
717	C>T	TC	7	0.0082	0.0031	0.0031	0.0066	0.0024	0.0028	0.002	0.0013	0.002	0.01	0.0028	0.0029
718	C>T	TG	7	0.0	0.0	0.0004	0.0	0.0	0.0003	0.0	0.0	0.0001	0.0	0.0	0.0004
719	C>T	TT	7	0.0127	0.0047	0.002	0.0091	0.0039	0.0032	0.0033	0.0019	0.0019	0.0143	0.0056	0.0026
720	T>A	AA	7	0.0209	0.0038	0.0033	0.02	0.0037	0.0037	0.0155	0.0035	0.0034	0.0144	0.0021	0.0032
721	T>A	AC	7	0.007	0.0023	0.0024	0.0088	0.0035	0.0024	0.0065	0.0023	0.0023	0.0049	0.0015	0.0016
722	T>A	AG	7	0.0045	0.0018	0.0025	0.0053	0.0018	0.0027	0.0033	0.0013	0.002	0.004	0.0012	0.0024
723	T>A	AT	7	0.0273	0.0036	0.0028	0.0293	0.0041	0.0027	0.024	0.0035	0.0026	0.0164	0.0022	0.004
724	T>A	CA	7	0.0081	0.0014	0.0019	0.0086	0.0012	0.0015	0.0072	0.0011	0.0017	0.0047	0.0009	0.0019
725	T>A	CC	7	0.0	0.0	0.0	0.0	0.0	0.0	0.0	0.0	0.0	0.0	0.0	0.0
726	T>A	CG	7	0.0038	0.0009	0.0012	0.0052	0.0011	0.0012	0.0038	0.0009	0.001	0.0026	0.0007	0.0013
727	T>A	CT	7	0.0006	0.0006	0.0035	0.0	0.0	0.0007	0.0003	0.0003	0.0024	0.0	0.0	0.0006
728	T>A	GA	7	0.0061	0.0012	0.0022	0.0063	0.0017	0.0027	0.0049	0.0013	0.0021	0.0041	0.0006	0.002
729	T>A	GC	7	0.0054	0.0014	0.0016	0.0069	0.0021	0.0017	0.0058	0.0015	0.0011	0.0029	0.001	0.0015
730	T>A	GG	7	0.0015	0.001	0.002	0.0013	0.0011	0.0017	0.0014	0.0011	0.0012	0.0006	0.0004	0.0017
731	T>A	GT	7	0.0029	0.0006	0.0017	0.0032	0.0007	0.0015	0.0028	0.0006	0.0012	0.0015	0.0005	0.0016
732	T>A	TA	7	0.0398	0.0044	0.0033	0.0383	0.0044	0.0031	0.0277	0.0033	0.0037	0.03	0.0056	0.0048
733	T>A	TC	7	0.0012	0.0003	0.0012	0.0018	0.0005	0.0013	0.0016	0.0005	0.001	0.0005	0.0003	0.0012
734	T>A	TG	7	0.0122	0.0017	0.0015	0.013	0.0019	0.0017	0.0105	0.0014	0.0014	0.0075	0.0009	0.0016
735	T>A	TT	7	0.0201	0.0027	0.0037	0.0158	0.0013	0.004	0.0143	0.0017	0.0037	0.0116	0.0012	0.0046
736	T>C	AA	7	0.0317	0.0027	0.004	0.0244	0.0028	0.0043	0.0181	0.003	0.0046	0.0238	0.0026	0.0033
737	T>C	AC	7	0.0127	0.0018	0.002	0.0138	0.0015	0.0019	0.0093	0.0015	0.0018	0.0104	0.0014	0.002
738	T>C	AG	7	0.0122	0.0024	0.0024	0.0126	0.0021	0.0027	0.008	0.0015	0.0022	0.0106	0.0021	0.0025
739	T>C	AT	7	0.0288	0.0035	0.0032	0.0244	0.0027	0.0044	0.0185	0.0024	0.0039	0.0207	0.0022	0.0029
740	T>C	CA	7	0.018	0.0014	0.003	0.0168	0.0015	0.0027	0.0123	0.0016	0.0031	0.0133	0.0016	0.0036
741	T>C	CC	7	0.004	0.0013	0.0031	0.0033	0.0011	0.0032	0.0026	0.0009	0.0024	0.0028	0.0009	0.0029
742	T>C	CG	7	0.0075	0.0024	0.0033	0.0077	0.0024	0.0022	0.0055	0.0018	0.0022	0.0057	0.0024	0.0038
743	T>C	CT	7	0.0111	0.0036	0.0038	0.0086	0.0028	0.0035	0.0061	0.0029	0.0042	0.0087	0.0027	0.0037
744	T>C	GA	7	0.0152	0.0031	0.0029	0.0139	0.0026	0.0024	0.0097	0.0015	0.0022	0.012	0.0035	0.0036
745	T>C	GC	7	0.0152	0.0043	0.0024	0.016	0.0045	0.0023	0.0096	0.0022	0.0018	0.014	0.004	0.0028
746	T>C	GG	7	0.0078	0.0026	0.0031	0.0095	0.0028	0.0023	0.0052	0.0017	0.0015	0.008	0.0026	0.0029
747	T>C	GT	7	0.0165	0.0046	0.0029	0.0156	0.0046	0.0032	0.0111	0.0024	0.0025	0.0127	0.0044	0.0032
748	T>C	TA	7	0.0355	0.0059	0.0056	0.0288	0.0044	0.0058	0.0236	0.0048	0.0059	0.0234	0.0029	0.0046
749	T>C	TC	7	0.0252	0.004	0.0039	0.024	0.003	0.0031	0.0185	0.0025	0.0033	0.0174	0.0028	0.0035
750	T>C	TG	7	0.0113	0.002	0.0017	0.0103	0.0017	0.0016	0.0074	0.0014	0.0016	0.0086	0.0012	0.0016
751	T>C	TT	7	0.0444	0.0053	0.0032	0.0389	0.0041	0.0031	0.0285	0.0032	0.0029	0.0333	0.0037	0.0035
752	T>G	AA	7	0.0416	0.0051	0.003	0.0381	0.0047	0.0027	0.0297	0.0034	0.0037	0.0285	0.0032	0.0024
753	T>G	AC	7	0.0087	0.001	0.0013	0.0079	0.001	0.0011	0.0067	0.0008	0.0012	0.0053	0.0008	0.0011
754	T>G	AG	7	0.0082	0.0006	0.002	0.0072	0.0006	0.002	0.0051	0.0005	0.0021	0.0063	0.0006	0.0017
755	T>G	AT	7	0.021	0.0029	0.0026	0.0163	0.0023	0.0028	0.0099	0.0015	0.0015	0.0187	0.0027	0.003
756	T>G	CA	7	0.0243	0.0031	0.0019	0.0233	0.0031	0.0021	0.0141	0.0015	0.002	0.0221	0.0029	0.0019
757	T>G	CC	7	0.0068	0.001	0.0015	0.0059	0.0009	0.0015	0.0036	0.0006	0.0013	0.006	0.0009	0.0016
758	T>G	CG	7	0.0157	0.0017	0.0026	0.0168	0.002	0.0028	0.0086	0.0008	0.0023	0.0165	0.0023	0.0026
759	T>G	CT	7	0.0156	0.0056	0.0078	0.0105	0.0055	0.0081	0.0045	0.0023	0.0046	0.0164	0.0068	0.0068
760	T>G	GA	7	0.0114	0.0009	0.001	0.01	0.0008	0.001	0.0074	0.0007	0.0012	0.0085	0.0009	0.0013
761	T>G	GC	7	0.0071	0.001	0.0008	0.0071	0.0009	0.0008	0.0047	0.0007	0.0007	0.0059	0.0009	0.001
762	T>G	GG	7	0.0096	0.0013	0.0028	0.0083	0.0012	0.0028	0.0057	0.0008	0.002	0.0077	0.0015	0.003
763	T>G	GT	7	0.0227	0.0054	0.0042	0.0211	0.0053	0.0041	0.011	0.002	0.0027	0.023	0.0064	0.0046
764	T>G	TA	7	0.0578	0.0081	0.0047	0.0549	0.0076	0.004	0.039	0.0054	0.005	0.0445	0.0049	0.0043
765	T>G	TC	7	0.0119	0.0011	0.0013	0.0106	0.0009	0.0016	0.008	0.0007	0.0015	0.0086	0.0009	0.0015
766	T>G	TG	7	0.0173	0.0011	0.0018	0.0167	0.0012	0.0021	0.0117	0.0009	0.0026	0.0135	0.0019	0.0027
767	T>G	TT	7	0.059	0.0081	0.006	0.0541	0.0082	0.0055	0.0321	0.0048	0.004	0.0542	0.006	0.0068
768	C>A	AA	8	1e-04	0.0	0.0	0.0003	0.0	0.0	0.0007	0.0	0.001	0.0003	0.0	0.0
769	C>A	AC	8	1e-04	0.0	0.0004	0.0	0.0	0.0002	0.0	0.0	0.0005	1e-04	0.0	0.0002
770	C>A	AG	8	1e-04	0.0	0.0001	0.0	0.0	0.0001	1e-04	0.0	0.0001	1e-04	0.0	0.0001
771	C>A	AT	8	0.0002	0.0001	0.0004	1e-04	0.0001	0.0003	1e-04	0.0001	0.0005	0.0003	0.0002	0.0004
772	C>A	CA	8	0.0026	0.0005	0.0012	0.0021	0.0003	0.0014	0.0039	0.0005	0.0015	0.0037	0.0009	0.002
773	C>A	CC	8	0.0007	0.0	0.0003	1e-04	0.0	0.0002	0.0003	0.0	0.0004	0.0004	0.0001	0.0004
774	C>A	CG	8	0.0005	0.0	0.0002	1e-04	0.0	0.0001	0.0003	0.0001	0.0001	0.0004	0.0001	0.0002
775	C>A	CT	8	0.0015	0.0005	0.0006	0.0003	0.0003	0.0005	0.0009	0.0005	0.0007	0.001	0.0007	0.0009
776	C>A	GA	8	0.0	0.0	0.0002	0.0002	0.0	0.0003	1e-04	0.0001	0.0005	0.0004	0.0001	0.0003
777	C>A	GC	8	0.0	0.0	0.0	0.0	0.0	0.0	0.0	0.0	0.0	0.0	0.0	0.0
778	C>A	GG	8	0.0	0.0	0.0	0.0	0.0	0.0	0.0	0.0	0.0	0.0	0.0	0.0
779	C>A	GT	8	0.0	0.0	0.0	0.0	0.0	0.0	0.0	0.0	0.0	0.0	0.0	0.0
780	C>A	TA	8	0.0018	0.0001	0.0008	0.0011	0.0	0.0	0.0023	0.0002	0.0009	0.0021	0.0	0.0011
781	C>A	TC	8	0.0034	0.0001	0.001	0.0011	0.0001	0.0008	0.0026	0.0001	0.001	0.0027	0.0002	0.0011
782	C>A	TG	8	0.0002	0.0	0.0001	0.0	0.0	0.0001	0.0	0.0	0.0001	0.0002	0.0001	0.0001
783	C>A	TT	8	0.0014	0.0008	0.0005	0.0004	0.0004	0.0003	0.0009	0.0009	0.0005	0.0012	0.0007	0.0008
784	C>G	AA	8	0.0002	0.0	0.0	1e-04	0.0	0.0004	0.0004	0.0001	0.0005	0.0	0.0	0.0
785	C>G	AC	8	1e-04	0.0	0.0	1e-04	0.0	0.0	1e-04	0.0	0.0	1e-04	0.0	0.0
786	C>G	AG	8	0.0005	0.0	0.0002	0.0002	0.0	0.0002	0.0004	0.0	0.0002	0.0004	0.0001	0.0002
787	C>G	AT	8	0.0	0.0	0.0	0.0	0.0	0.0	0.0	0.0	0.0	0.0	0.0	0.0
788	C>G	CA	8	0.0003	0.0	0.0	0.0002	0.0	0.0002	0.0004	0.0	0.0003	0.0005	0.0	0.0003
789	C>G	CC	8	0.0003	0.0	0.0004	0.0	0.0	0.0002	1e-04	0.0	0.0	1e-04	0.0	0.0005
790	C>G	CG	8	0.001	0.0	0.0003	0.0002	0.0001	0.0002	0.0006	0.0001	0.0003	0.0005	0.0	0.0002
791	C>G	CT	8	0.0002	0.0001	0.0007	0.0	0.0	0.0004	0.0	0.0	0.0008	1e-04	0.0001	0.0006
792	C>G	GA	8	0.0	0.0	0.0	0.0	0.0	0.0001	0.0	0.0	0.0002	0.0	0.0	0.0002
793	C>G	GC	8	0.0003	0.0	0.0003	0.0	0.0	0.0002	0.0002	0.0001	0.0003	0.0002	0.0	0.0003
794	C>G	GG	8	0.0003	0.0	0.0001	1e-04	0.0	0.0001	0.0003	0.0001	0.0001	0.0003	0.0	0.0001
795	C>G	GT	8	0.0002	0.0	0.0003	0.0	0.0	0.0001	1e-04	0.0	0.0003	1e-04	0.0	0.0002
796	C>G	TA	8	0.0	0.0	0.0002	1e-04	0.0001	0.0001	0.0003	0.0001	0.0003	0.0	0.0	0.0001
797	C>G	TC	8	0.0009	0.0	0.0	0.0003	0.0	0.0	0.0008	0.0	0.0006	0.0006	0.0001	0.0007
798	C>G	TG	8	0.0005	0.0	0.0002	0.0002	0.0	0.0001	0.0004	0.0001	0.0002	0.0003	0.0001	0.0001
799	C>G	TT	8	0.0002	0.0002	0.0008	0.0	0.0	0.0004	1e-04	0.0001	0.001	0.0002	0.0002	0.0005
800	C>T	AA	8	0.001	0.0002	0.0007	0.0003	0.0001	0.0005	0.0008	0.0003	0.0007	0.0007	0.0003	0.0008
801	C>T	AC	8	0.0433	0.0023	0.0062	0.0101	0.0009	0.0027	0.0273	0.0032	0.0023	0.0305	0.0027	0.0034
802	C>T	AG	8	0.0006	0.0001	0.0003	0.0	0.0	0.0002	0.0003	0.0001	0.0004	0.0002	0.0	0.0002
803	C>T	AT	8	0.0127	0.0005	0.0018	0.0054	0.0001	0.0016	0.0119	0.001	0.0012	0.0119	0.0009	0.0016
804	C>T	CA	8	0.112	0.0009	0.0143	0.0277	0.0008	0.0064	0.0727	0.003	0.0053	0.0814	0.0025	0.0077
805	C>T	CC	8	0.1893	0.0038	0.0177	0.0474	0.0035	0.016	0.1236	0.0084	0.012	0.1384	0.0081	0.0145
806	C>T	CG	8	0.0208	0.0005	0.0027	0.0053	0.0003	0.0013	0.0141	0.0006	0.0009	0.0147	0.0003	0.0011
807	C>T	CT	8	0.1209	0.0024	0.0126	0.0397	0.0026	0.0106	0.0926	0.0075	0.0077	0.1007	0.0067	0.0087
808	C>T	GA	8	0.0004	0.0002	0.0005	1e-04	0.0001	0.0002	0.0004	0.0004	0.0005	1e-04	0.0001	0.0004
809	C>T	GC	8	0.0296	0.0018	0.004	0.0074	0.0009	0.0016	0.0198	0.003	0.0014	0.0211	0.0022	0.0021
810	C>T	GG	8	0.0005	0.0003	0.0001	1e-04	0.0001	0.0001	0.0002	0.0002	0.0002	0.0003	0.0002	0.0001
811	C>T	GT	8	0.0117	0.0007	0.0013	0.0047	0.0004	0.0008	0.0102	0.0019	0.0007	0.011	0.0011	0.0009
812	C>T	TA	8	0.1281	0.0057	0.0216	0.0196	0.002	0.0036	0.0655	0.0049	0.0059	0.0774	0.007	0.0084
813	C>T	TC	8	0.3924	0.0315	0.0167	0.064	0.0077	0.0068	0.211	0.0369	0.0056	0.2372	0.0314	0.0054
814	C>T	TG	8	0.0749	0.0035	0.0083	0.0128	0.0015	0.0016	0.0422	0.0043	0.0014	0.0449	0.0045	0.0022
815	C>T	TT	8	0.1413	0.0041	0.019	0.0484	0.0016	0.0105	0.1117	0.0091	0.0095	0.1197	0.009	0.0154
816	T>A	AA	8	0.0022	0.0001	0.0012	0.0018	0.0	0.001	0.0037	0.0005	0.0014	0.0026	0.0002	0.0013
817	T>A	AC	8	0.0005	0.0001	0.0004	0.0003	0.0	0.0003	0.0006	0.0002	0.0004	0.0004	0.0001	0.0005
818	T>A	AG	8	0.0014	0.0	0.0005	0.0007	0.0001	0.0005	0.0016	0.0003	0.0008	0.0013	0.0001	0.0006
819	T>A	AT	8	0.0099	0.0008	0.0022	0.005	0.0004	0.0023	0.0102	0.0007	0.0019	0.0106	0.0012	0.0023
820	T>A	CA	8	0.0007	0.0	0.0004	0.0004	0.0	0.0005	0.0009	0.0001	0.0007	0.0007	0.0001	0.0006
821	T>A	CC	8	0.001	0.0002	0.0007	0.0002	0.0001	0.0004	0.0006	0.0002	0.0007	0.0007	0.0002	0.0007
822	T>A	CG	8	1e-04	0.0	0.0	0.0	0.0	0.0005	0.0	0.0	0.0006	1e-04	0.0001	0.0007
823	T>A	CT	8	0.0016	0.0003	0.0012	0.0006	0.0003	0.001	0.0014	0.0007	0.0016	0.0014	0.0004	0.0014
824	T>A	GA	8	0.0004	0.0	0.0004	1e-04	0.0	0.0004	0.0003	0.0001	0.0006	0.0003	0.0	0.0005
825	T>A	GC	8	0.0002	0.0	0.0002	0.0	0.0	0.0001	0.0	0.0	0.0002	0.0002	0.0001	0.0003
826	T>A	GG	8	0.0009	0.0001	0.0003	0.0005	0.0001	0.0004	0.001	0.0002	0.0006	0.0009	0.0001	0.0006
827	T>A	GT	8	0.0012	0.0002	0.0006	0.0006	0.0001	0.0005	0.001	0.0003	0.0007	0.0014	0.0003	0.0007
828	T>A	TA	8	0.0048	0.0003	0.0017	0.0021	0.0001	0.0015	0.0044	0.0002	0.0017	0.0048	0.0004	0.0018
829	T>A	TC	8	0.0024	0.0004	0.0012	0.0006	0.0002	0.0009	0.0015	0.0004	0.0013	0.002	0.0005	0.0018
830	T>A	TG	8	0.0014	0.0001	0.0006	0.0005	0.0001	0.0005	0.0011	0.0002	0.0007	0.0012	0.0001	0.0006
831	T>A	TT	8	0.0138	0.0018	0.0073	0.0038	0.0016	0.0056	0.0092	0.0029	0.008	0.011	0.0031	0.0088
832	T>C	AA	8	0.0015	0.0001	0.001	0.0005	0.0004	0.0004	0.0014	0.0007	0.0007	0.0012	0.0003	0.0008
833	T>C	AC	8	0.0003	0.0	0.0004	1e-04	0.0	0.0002	0.0002	0.0001	0.0004	0.0004	0.0001	0.0004
834	T>C	AG	8	0.0011	0.0	0.0006	0.0004	0.0001	0.0004	0.0009	0.0002	0.0006	0.001	0.0002	0.0006
835	T>C	AT	8	0.0041	0.0002	0.0013	0.002	0.0004	0.0013	0.0041	0.0009	0.0014	0.0043	0.0006	0.0017
836	T>C	CA	8	0.0025	0.0001	0.0008	0.0007	0.0	0.0005	0.0018	0.0001	0.0007	0.0019	0.0002	0.0008
837	T>C	CC	8	0.0012	0.0	0.0005	0.0002	0.0	0.0003	0.0008	0.0001	0.0005	0.0007	0.0001	0.0005
838	T>C	CG	8	0.001	0.0001	0.0005	1e-04	0.0	0.0003	0.0006	0.0001	0.0005	0.0003	0.0001	0.0004
839	T>C	CT	8	0.0085	0.0008	0.002	0.003	0.0007	0.0016	0.0068	0.0011	0.0017	0.0072	0.0014	0.002
840	T>C	GA	8	0.0004	0.0001	0.0004	0.0	0.0	0.0001	1e-04	0.0	0.0003	0.0002	0.0001	0.0002
841	T>C	GC	8	1e-04	0.0001	0.0003	0.0	0.0	0.0001	1e-04	0.0	0.0003	0.0	0.0	0.0001
842	T>C	GG	8	0.0006	0.0002	0.0003	0.0002	0.0	0.0002	0.0005	0.0	0.0004	0.0006	0.0002	0.0004
843	T>C	GT	8	0.0314	0.0025	0.0061	0.0143	0.0022	0.0083	0.0297	0.0037	0.0074	0.0317	0.0042	0.0077
844	T>C	TA	8	0.0133	0.0008	0.0028	0.0051	0.0006	0.0024	0.0116	0.0012	0.0026	0.0115	0.0011	0.0025
845	T>C	TC	8	0.0036	0.0003	0.001	0.0013	0.0001	0.0009	0.0031	0.0005	0.001	0.0029	0.0003	0.0012
846	T>C	TG	8	0.005	0.0004	0.001	0.0022	0.0002	0.0012	0.0046	0.0005	0.0011	0.0048	0.0006	0.0012
847	T>C	TT	8	0.0082	0.001	0.0028	0.0028	0.0006	0.0025	0.0059	0.0014	0.0036	0.0075	0.0014	0.004
848	T>G	AA	8	0.0003	0.0001	0.0007	1e-04	0.0	0.0004	0.0003	0.0001	0.0008	0.0003	0.0001	0.0008
849	T>G	AC	8	0.0011	0.0	0.0004	0.0003	0.0	0.0002	0.0008	0.0002	0.0004	0.0008	0.0	0.0004
850	T>G	AG	8	0.0039	0.0007	0.001	0.0014	0.0005	0.001	0.0033	0.001	0.0012	0.0033	0.001	0.0012
851	T>G	AT	8	0.0007	0.0002	0.0006	0.0004	0.0001	0.0005	0.0006	0.0004	0.0006	0.0009	0.0002	0.0009
852	T>G	CA	8	0.0002	0.0001	0.0004	1e-04	0.0	0.0002	0.0002	0.0001	0.0003	0.0002	0.0001	0.0005
853	T>G	CC	8	0.0007	0.0002	0.0004	0.0002	0.0001	0.0002	0.0005	0.0002	0.0004	0.0005	0.0002	0.0004
854	T>G	CG	8	0.0022	0.0005	0.0008	0.0008	0.0002	0.0005	0.0017	0.0005	0.0007	0.0019	0.0007	0.0009
855	T>G	CT	8	0.0015	0.0003	0.0006	0.0006	0.0001	0.0002	0.0013	0.0006	0.0004	0.0014	0.0003	0.0005
856	T>G	GA	8	0.0004	0.0	0.0003	1e-04	0.0	0.0001	0.0002	0.0001	0.0003	0.0002	0.0001	0.0003
857	T>G	GC	8	0.0003	0.0	0.0002	1e-04	0.0	0.0001	0.0002	0.0001	0.0002	0.0004	0.0001	0.0002
858	T>G	GG	8	0.006	0.0005	0.0019	0.0023	0.0007	0.0015	0.0051	0.0012	0.0019	0.0054	0.0012	0.0019
859	T>G	GT	8	0.0028	0.0002	0.0006	0.001	0.0003	0.0005	0.0023	0.0004	0.0006	0.0024	0.0006	0.0008
860	T>G	TA	8	0.0011	0.0002	0.0011	0.0003	0.0002	0.0007	0.0006	0.0003	0.0009	0.0011	0.0004	0.0013
861	T>G	TC	8	0.0013	0.0002	0.0008	0.0003	0.0002	0.0008	0.0008	0.0004	0.0009	0.001	0.0004	0.0014
862	T>G	TG	8	0.0017	0.0001	0.0007	0.0007	0.0	0.0005	0.0015	0.0003	0.0008	0.0017	0.0001	0.0008
863	T>G	TT	8	0.0038	0.0011	0.002	0.0011	0.0006	0.0011	0.0025	0.0016	0.0017	0.0032	0.0011	0.0026
864	C>A	AA	9	0.0	0.0	0.0002	0.0	0.0	0.0002	0.0	0.0	0.0001	0.0	0.0	0.0002
865	C>A	AC	9	0.0006	0.0004	0.0001	0.0002	0.0002	0.0002	0.0002	0.0002	0.0002	0.0006	0.0005	0.0001
866	C>A	AG	9	0.0	0.0	0.0	0.0	0.0	0.0	0.0	0.0	0.0	0.0	0.0	0.0
867	C>A	AT	9	0.0014	0.0012	0.0005	0.0011	0.001	0.0006	0.0005	0.0005	0.0007	0.0018	0.0016	0.0003
868	C>A	CA	9	0.0052	0.001	0.0001	0.0046	0.0011	0.0004	0.0021	0.0005	0.0002	0.0068	0.0014	0.0003
869	C>A	CC	9	0.0115	0.0022	0.0007	0.0108	0.0023	0.0008	0.005	0.001	0.0004	0.0152	0.0028	0.0011
870	C>A	CG	9	0.0022	0.0005	0.0002	0.002	0.0004	0.0001	0.001	0.0002	0.0001	0.0029	0.0006	0.0002
871	C>A	CT	9	0.0302	0.0103	0.0009	0.0292	0.0114	0.001	0.0135	0.0088	0.002	0.0404	0.0087	0.0009
872	C>A	GA	9	0.0005	0.0003	0.0002	0.0003	0.0003	0.0003	1e-04	0.0001	0.0002	0.0006	0.0004	0.0003
873	C>A	GC	9	0.002	0.0008	0.0003	0.0018	0.0009	0.0003	0.0008	0.0007	0.0004	0.0026	0.001	0.0003
874	C>A	GG	9	0.0005	0.0001	0.0001	0.0004	0.0001	0.0001	0.0002	0.0001	0.0001	0.0006	0.0002	0.0001
875	C>A	GT	9	0.0053	0.0038	0.0011	0.005	0.0039	0.001	0.0026	0.0026	0.0013	0.0065	0.0038	0.0007
876	C>A	TA	9	1e-04	0.0001	0.0003	0.0	0.0	0.0004	0.0	0.0	0.0001	1e-04	0.0001	0.0005
877	C>A	TC	9	0.0005	0.0004	0.0003	0.0003	0.0003	0.0003	1e-04	0.0001	0.0003	0.0008	0.0006	0.0002
878	C>A	TG	9	0.0	0.0	0.0001	0.0	0.0	0.0001	0.0	0.0	0.0	0.0	0.0	0.0001
879	C>A	TT	9	0.0032	0.0019	0.0012	0.0028	0.0022	0.0013	0.0009	0.0009	0.0015	0.0047	0.0029	0.0004
880	C>G	AA	9	0.0009	0.0003	0.0001	0.0012	0.0004	0.0002	0.0013	0.0004	0.0001	0.0003	0.0001	0.0002
881	C>G	AC	9	0.0003	0.0002	0.0	0.0003	0.0002	0.0001	0.0004	0.0002	0.0	1e-04	0.0001	0.0001
882	C>G	AG	9	1e-04	0.0	0.0001	1e-04	0.0	0.0	1e-04	0.0	0.0001	0.0	0.0	0.0
883	C>G	AT	9	0.001	0.0003	0.0001	0.0012	0.0004	0.0001	0.0012	0.0003	0.0	0.0005	0.0002	0.0001
884	C>G	CA	9	0.0	0.0	0.0	0.0	0.0	0.0	0.0	0.0	0.0	0.0	0.0	0.0
885	C>G	CC	9	0.0	0.0	0.0	0.0	0.0	0.0	0.0	0.0	0.0	0.0	0.0	0.0
886	C>G	CG	9	0.0	0.0	0.0	1e-04	0.0001	0.0	1e-04	0.0001	0.0	0.0	0.0	0.0
887	C>G	CT	9	0.0	0.0	0.0	0.0	0.0	0.0	0.0	0.0	0.0	0.0	0.0	0.0
888	C>G	GA	9	0.0002	0.0002	0.0001	0.0002	0.0001	0.0001	0.0002	0.0001	0.0	1e-04	0.0001	0.0001
889	C>G	GC	9	0.001	0.0004	0.0001	0.001	0.0004	0.0001	0.001	0.0003	0.0	0.0006	0.0003	0.0001
890	C>G	GG	9	1e-04	0.0	0.0	1e-04	0.0	0.0	1e-04	0.0	0.0	1e-04	0.0001	0.0
891	C>G	GT	9	0.0005	0.0002	0.0001	0.0005	0.0001	0.0	0.0005	0.0002	0.0	0.0002	0.0001	0.0001
892	C>G	TA	9	1e-04	0.0001	0.0001	1e-04	0.0001	0.0001	1e-04	0.0001	0.0001	1e-04	0.0001	0.0001
893	C>G	TC	9	0.0	0.0	0.0	0.0	0.0	0.0	0.0	0.0	0.0	0.0	0.0	0.0
894	C>G	TG	9	0.0	0.0	0.0	0.0	0.0	0.0	0.0	0.0	0.0	0.0	0.0	0.0
895	C>G	TT	9	0.0008	0.0003	0.0002	0.0008	0.0003	0.0001	0.0008	0.0003	0.0002	0.0005	0.0002	0.0001
896	C>T	AA	9	0.0188	0.0045	0.0026	0.0182	0.004	0.0026	0.0202	0.0047	0.0025	0.0084	0.0033	0.0032
897	C>T	AC	9	0.0043	0.0014	0.0015	0.0041	0.0013	0.0015	0.0049	0.0017	0.0014	0.0014	0.0007	0.0014
898	C>T	AG	9	0.0206	0.0057	0.0071	0.0198	0.0057	0.0071	0.0175	0.0062	0.006	0.0157	0.0042	0.0062
899	C>T	AT	9	0.0041	0.0012	0.0014	0.0033	0.0012	0.0018	0.0045	0.0016	0.0017	0.0011	0.0007	0.0013
900	C>T	CA	9	0.0	0.0	0.0022	0.0	0.0	0.0017	0.0	0.0	0.0018	0.0	0.0	0.0016
901	C>T	CC	9	0.0019	0.0007	0.002	0.0014	0.0006	0.0022	0.0017	0.0007	0.0019	0.0009	0.0005	0.0018
902	C>T	CG	9	0.019	0.0052	0.0059	0.0173	0.0047	0.0053	0.0147	0.0044	0.0048	0.0154	0.004	0.0049
903	C>T	CT	9	0.0003	0.0003	0.0027	0.0	0.0	0.0024	0.0	0.0	0.0022	0.0002	0.0002	0.002
904	C>T	GA	9	0.0197	0.0062	0.0021	0.0201	0.0064	0.002	0.0216	0.0066	0.0021	0.0092	0.0058	0.0035
905	C>T	GC	9	0.0276	0.0097	0.0017	0.0273	0.0094	0.0024	0.0288	0.0102	0.0026	0.014	0.0066	0.0024
906	C>T	GG	9	0.038	0.0122	0.0078	0.0392	0.0138	0.0081	0.0376	0.0152	0.0078	0.024	0.0083	0.0061
907	C>T	GT	9	0.0165	0.0057	0.0019	0.0164	0.0056	0.0021	0.0172	0.0057	0.0022	0.0086	0.0037	0.0017
908	C>T	TA	9	0.0017	0.0005	0.001	0.0015	0.0006	0.001	0.0022	0.0007	0.0008	1e-04	0.0001	0.0011
909	C>T	TC	9	0.0025	0.0013	0.0015	0.0022	0.0011	0.0014	0.0022	0.0011	0.0012	0.0015	0.0011	0.001
910	C>T	TG	9	0.0092	0.0024	0.003	0.0084	0.0023	0.0029	0.0074	0.002	0.0026	0.0071	0.0018	0.0025
911	C>T	TT	9	0.0007	0.0006	0.0017	0.0005	0.0005	0.0017	0.0008	0.0006	0.0015	1e-04	0.0001	0.0012
912	T>A	AA	9	0.0031	0.0021	0.0008	0.0028	0.002	0.0008	0.0031	0.0022	0.0009	0.0015	0.0011	0.0004
913	T>A	AC	9	0.0047	0.0027	0.0009	0.0049	0.0036	0.0011	0.0054	0.0033	0.001	0.0021	0.0016	0.0005
914	T>A	AG	9	0.0005	0.0005	0.0001	0.0002	0.0002	0.0	0.0003	0.0003	0.0001	0.0002	0.0002	0.0
915	T>A	AT	9	0.0137	0.0038	0.0011	0.0151	0.0037	0.0008	0.0147	0.0033	0.0002	0.0081	0.0021	0.0005
916	T>A	CA	9	0.0004	0.0002	0.0001	0.0003	0.0001	0.0001	0.0003	0.0001	0.0001	0.0003	0.0002	0.0001
917	T>A	CC	9	0.0019	0.0006	0.0002	0.0019	0.0005	0.0	0.0016	0.0005	0.0002	0.0016	0.0005	0.0002
918	T>A	CG	9	0.0005	0.0002	0.0001	0.0003	0.0001	0.0001	0.0003	0.0001	0.0001	0.0004	0.0002	0.0001
919	T>A	CT	9	0.0006	0.0003	0.0001	0.0004	0.0003	0.0001	0.0003	0.0002	0.0001	0.0006	0.0003	0.0001
920	T>A	GA	9	0.0013	0.0008	0.0002	0.0009	0.0006	0.0002	0.001	0.0007	0.0002	0.0008	0.0005	0.0002
921	T>A	GC	9	0.0029	0.0018	0.0005	0.003	0.002	0.0007	0.0031	0.002	0.0007	0.0014	0.0011	0.0002
922	T>A	GG	9	0.0016	0.0007	0.0	0.0012	0.0006	0.0001	0.0011	0.0004	0.0	0.0013	0.0007	0.0001
923	T>A	GT	9	0.0019	0.0008	0.0001	0.0019	0.0008	0.0001	0.002	0.0	0.0	0.0011	0.0006	0.0001
924	T>A	TA	9	0.0046	0.0013	0.0005	0.004	0.0012	0.0006	0.0039	0.0011	0.0004	0.0031	0.0009	0.0004
925	T>A	TC	9	0.0005	0.0004	0.0002	0.0004	0.0004	0.0002	0.0006	0.0004	0.0003	0.0002	0.0002	0.0001
926	T>A	TG	9	0.0003	0.0002	0.0001	0.0002	0.0001	0.0001	0.0002	0.0001	0.0001	0.0002	0.0002	0.0001
927	T>A	TT	9	0.0032	0.0012	0.0004	0.0029	0.001	0.0003	0.0027	0.0008	0.0001	0.0022	0.001	0.0003
928	T>C	AA	9	0.0161	0.0056	0.0017	0.0129	0.0036	0.0012	0.0062	0.0021	0.0008	0.0201	0.0062	0.0024
929	T>C	AC	9	0.0062	0.002	0.0005	0.0053	0.0017	0.0004	0.0028	0.0013	0.0006	0.0076	0.0022	0.0009
930	T>C	AG	9	0.0182	0.0053	0.0022	0.0162	0.0043	0.0016	0.0075	0.0023	0.001	0.0238	0.0065	0.0026
931	T>C	AT	9	0.0046	0.0026	0.0008	0.0029	0.0017	0.0007	0.0012	0.001	0.0005	0.0057	0.0029	0.001
932	T>C	CA	9	0.0123	0.0039	0.0014	0.0107	0.0033	0.0012	0.0049	0.0018	0.0006	0.0159	0.0049	0.0021
933	T>C	CC	9	0.0065	0.002	0.0008	0.0056	0.0017	0.0006	0.0024	0.001	0.0005	0.0087	0.0027	0.0009
934	T>C	CG	9	0.0214	0.0056	0.0022	0.0199	0.0051	0.0017	0.0096	0.0029	0.0012	0.0278	0.007	0.0024
935	T>C	CT	9	0.0098	0.0031	0.0015	0.0077	0.0024	0.0011	0.0038	0.0013	0.0006	0.012	0.0039	0.0017
936	T>C	GA	9	0.0231	0.0079	0.0021	0.0199	0.007	0.0017	0.0093	0.0036	0.0013	0.0297	0.0099	0.0027
937	T>C	GC	9	0.0083	0.0028	0.0005	0.0071	0.0029	0.0007	0.0046	0.0023	0.0007	0.0089	0.0028	0.0006
938	T>C	GG	9	0.0183	0.0054	0.0016	0.016	0.0051	0.0009	0.0087	0.0028	0.0004	0.0218	0.0064	0.0017
939	T>C	GT	9	0.0124	0.0052	0.0016	0.0093	0.0045	0.0011	0.0047	0.0024	0.0009	0.015	0.0065	0.002
940	T>C	TA	9	0.0123	0.0045	0.0019	0.0109	0.0038	0.0014	0.0049	0.0018	0.0013	0.0162	0.0059	0.0022
941	T>C	TC	9	0.0102	0.003	0.0008	0.0079	0.0025	0.0008	0.0053	0.002	0.0006	0.0105	0.003	0.001
942	T>C	TG	9	0.0102	0.0028	0.001	0.0092	0.0024	0.001	0.0043	0.0013	0.0007	0.0133	0.0036	0.0013
943	T>C	TT	9	0.0158	0.0045	0.0015	0.012	0.0036	0.0009	0.007	0.0022	0.0007	0.0177	0.0051	0.0016
944	T>G	AA	9	1e-04	0.0001	0.0003	1e-04	0.0001	0.0003	1e-04	0.0001	0.0003	1e-04	0.0001	0.0002
945	T>G	AC	9	0.0008	0.0003	0.0001	0.0007	0.0003	0.0001	0.0004	0.0002	0.0	0.0009	0.0003	0.0002
946	T>G	AG	9	0.0005	0.0002	0.0001	0.0004	0.0002	0.0001	0.0002	0.0001	0.0	0.0007	0.0002	0.0001
947	T>G	AT	9	0.0012	0.0005	0.0002	0.0011	0.0005	0.0002	0.0005	0.0005	0.0002	0.0016	0.0006	0.0003
948	T>G	CA	9	0.0005	0.0002	0.0001	0.0005	0.0002	0.0002	0.0002	0.0001	0.0001	0.0008	0.0003	0.0002
949	T>G	CC	9	0.0029	0.0008	0.0003	0.0028	0.0008	0.0004	0.0012	0.0003	0.0002	0.004	0.0011	0.0005
950	T>G	CG	9	0.0037	0.001	0.0005	0.0033	0.0009	0.0004	0.0017	0.0004	0.0002	0.0046	0.0013	0.0006
951	T>G	CT	9	0.0037	0.0011	0.0002	0.0033	0.0008	0.0002	0.0016	0.0006	0.0001	0.0048	0.0014	0.0006
952	T>G	GA	9	0.0003	0.0002	0.0001	0.0002	0.0002	0.0001	1e-04	0.0001	0.0001	0.0003	0.0002	0.0001
953	T>G	GC	9	0.0008	0.0003	0.0001	0.0008	0.0003	0.0001	0.0004	0.0002	0.0001	0.001	0.0004	0.0002
954	T>G	GG	9	0.001	0.0004	0.0001	0.0009	0.0005	0.0001	0.0005	0.0002	0.0001	0.0013	0.0005	0.0001
955	T>G	GT	9	0.0041	0.0013	0.0006	0.0036	0.0013	0.0005	0.0022	0.0006	0.0003	0.0045	0.0017	0.0007
956	T>G	TA	9	0.0	0.0	0.0003	0.0	0.0	0.0003	0.0	0.0	0.0002	0.0	0.0	0.0002
957	T>G	TC	9	0.0002	0.0001	0.0001	0.0003	0.0002	0.0001	1e-04	0.0001	0.0001	0.0003	0.0002	0.0001
958	T>G	TG	9	0.0012	0.0003	0.0001	0.0011	0.0003	0.0001	0.0008	0.0003	0.0001	0.0011	0.0003	0.0001
959	T>G	TT	9	0.0029	0.001	0.0005	0.0023	0.0008	0.0005	0.0018	0.0006	0.0003	0.0027	0.0009	0.0004
960	C>A	AA	10	0.0245	0.0035	0.0015	0.0314	0.0073	0.0008	0.0251	0.0046	0.001	0.0263	0.0041	0.0011
961	C>A	AC	10	0.0137	0.0026	0.0088	0.018	0.0045	0.0069	0.0146	0.004	0.0111	0.0144	0.0041	0.0113
962	C>A	AG	10	0.0027	0.0007	0.0001	0.0036	0.0011	0.0002	0.0027	0.001	0.0002	0.0031	0.0008	0.0002
963	C>A	AT	10	0.0123	0.0023	0.0086	0.0137	0.0027	0.0071	0.0115	0.0028	0.0102	0.0123	0.0024	0.0115
964	C>A	CA	10	0.0131	0.0023	0.004	0.0135	0.0037	0.0065	0.0118	0.0032	0.0079	0.0125	0.0034	0.0083
965	C>A	CC	10	0.0097	0.003	0.0078	0.0101	0.0034	0.0099	0.009	0.003	0.0111	0.0091	0.0036	0.0116
966	C>A	CG	10	0.0022	0.0006	0.0002	0.0016	0.0008	0.0012	0.0018	0.0006	0.0011	0.0017	0.0007	0.0011
967	C>A	CT	10	0.0074	0.0035	0.0091	0.0051	0.0036	0.0137	0.0054	0.0031	0.0135	0.0061	0.0041	0.0135
968	C>A	GA	10	0.0106	0.002	0.001	0.0108	0.0029	0.0011	0.0102	0.0024	0.001	0.0094	0.0028	0.0045
969	C>A	GC	10	0.007	0.0016	0.0054	0.0081	0.0021	0.0059	0.0068	0.0017	0.0065	0.007	0.0022	0.0082
970	C>A	GG	10	0.0017	0.0005	0.0	0.0022	0.0009	0.0002	0.0018	0.0007	0.0001	0.0018	0.0006	0.0001
971	C>A	GT	10	0.006	0.001	0.0062	0.0061	0.0015	0.0067	0.0051	0.0014	0.0076	0.0061	0.0016	0.0084
972	C>A	TA	10	0.0204	0.0112	0.0037	0.0202	0.0074	0.0019	0.018	0.0067	0.0017	0.0191	0.0065	0.0018
973	C>A	TC	10	0.0166	0.0028	0.002	0.0205	0.0042	0.0014	0.0172	0.0027	0.0014	0.0168	0.0025	0.0011
974	C>A	TG	10	0.0028	0.0018	0.0004	0.0037	0.0023	0.0004	0.0031	0.0019	0.0003	0.0028	0.0015	0.0003
975	C>A	TT	10	0.0118	0.0023	0.005	0.011	0.0035	0.0041	0.0074	0.0038	0.0053	0.0137	0.0023	0.003
976	C>G	AA	10	0.0174	0.003	0.0038	0.0194	0.0035	0.0036	0.0151	0.003	0.0037	0.0187	0.0046	0.0115
977	C>G	AC	10	0.012	0.0017	0.0009	0.0143	0.0017	0.0011	0.0114	0.0016	0.0008	0.0127	0.0025	0.0041
978	C>G	AG	10	0.0043	0.0012	0.0024	0.0041	0.0011	0.0019	0.0037	0.0013	0.0028	0.004	0.0012	0.0034
979	C>G	AT	10	0.0207	0.0026	0.0019	0.0197	0.0022	0.0028	0.0175	0.0023	0.0012	0.0194	0.0037	0.0104
980	C>G	CA	10	0.0111	0.0018	0.004	0.0091	0.0018	0.0066	0.0088	0.002	0.006	0.0096	0.0021	0.0091
981	C>G	CC	10	0.0122	0.0013	0.0011	0.0117	0.0012	0.0017	0.0104	0.0017	0.0028	0.0114	0.0017	0.0043
982	C>G	CG	10	0.0056	0.0019	0.0013	0.0036	0.0011	0.0014	0.0038	0.0014	0.0025	0.0045	0.0017	0.002
983	C>G	CT	10	0.0195	0.0018	0.002	0.0156	0.0018	0.0051	0.0149	0.002	0.0038	0.0172	0.0025	0.01
984	C>G	GA	10	0.0069	0.0016	0.0032	0.0067	0.0014	0.0038	0.0061	0.0014	0.0034	0.0063	0.0019	0.0069
985	C>G	GC	10	0.0074	0.0019	0.0028	0.0083	0.0017	0.002	0.007	0.0017	0.0036	0.0074	0.0022	0.0042
986	C>G	GG	10	0.002	0.0006	0.0013	0.0019	0.0006	0.0009	0.0019	0.0006	0.0013	0.0017	0.0006	0.0017
987	C>G	GT	10	0.0094	0.0018	0.0071	0.0092	0.0017	0.0073	0.0079	0.0015	0.0064	0.0091	0.0023	0.0135
988	C>G	TA	10	0.0081	0.0013	0.0052	0.0043	0.0016	0.0119	0.0074	0.0011	0.0062	0.0036	0.0019	0.0157
989	C>G	TC	10	0.0169	0.0017	0.0024	0.0156	0.0017	0.0041	0.0148	0.0018	0.0031	0.0149	0.0025	0.0098
990	C>G	TG	10	0.0036	0.0008	0.0004	0.0024	0.0005	0.0003	0.003	0.0008	0.0008	0.0024	0.0007	0.001
991	C>G	TT	10	0.0219	0.0018	0.0106	0.0163	0.0016	0.0156	0.0191	0.002	0.0095	0.0154	0.0024	0.0264
992	C>T	AA	10	0.0192	0.003	0.0026	0.0215	0.0034	0.0028	0.0174	0.0037	0.0028	0.0199	0.0032	0.0064
993	C>T	AC	10	0.0083	0.0036	0.0027	0.0113	0.0036	0.0028	0.0085	0.0033	0.0027	0.0095	0.0041	0.0038
994	C>T	AG	10	0.0053	0.0019	0.0006	0.0061	0.0022	0.0005	0.0032	0.0015	0.0014	0.0074	0.003	0.0008
995	C>T	AT	10	0.0144	0.0041	0.006	0.0174	0.0044	0.0044	0.0138	0.0039	0.0069	0.0153	0.0053	0.0092
996	C>T	CA	10	0.0184	0.0074	0.0018	0.0165	0.0046	0.0018	0.0141	0.0044	0.0011	0.0178	0.0044	0.0024
997	C>T	CC	10	0.0112	0.0056	0.0023	0.013	0.0057	0.0033	0.0096	0.0051	0.0032	0.0127	0.0054	0.002
998	C>T	CG	10	0.0045	0.0026	0.0007	0.0041	0.0021	0.0004	0.0032	0.0016	0.0014	0.0047	0.0027	0.0009
999	C>T	CT	10	0.0154	0.0057	0.0046	0.0155	0.0061	0.0061	0.0121	0.0053	0.0074	0.0163	0.0062	0.0089
1000	C>T	GA	10	0.0145	0.0015	0.0046	0.0104	0.0016	0.0036	0.0101	0.0024	0.0027	0.0127	0.001	0.0073
1001	C>T	GC	10	0.006	0.0027	0.0047	0.0067	0.0023	0.0043	0.0045	0.0026	0.0041	0.0073	0.0027	0.008
1002	C>T	GG	10	0.0003	0.0003	0.0029	0.0	0.0	0.0024	0.0	0.0	0.0028	0.0003	0.0003	0.0032
1003	C>T	GT	10	0.0067	0.0019	0.0062	0.0074	0.0025	0.0054	0.005	0.002	0.0064	0.008	0.0023	0.0086
1004	C>T	TA	10	0.0229	0.0229	0.0061	0.0099	0.0091	0.0054	0.0161	0.0154	0.0035	0.0134	0.0134	0.0055
1005	C>T	TC	10	0.0209	0.011	0.0021	0.016	0.0054	0.0034	0.0158	0.0064	0.0024	0.0178	0.0063	0.0012
1006	C>T	TG	10	0.0028	0.0027	0.0003	0.0017	0.0014	0.0008	0.0017	0.0017	0.0008	0.0023	0.0019	0.0004
1007	C>T	TT	10	0.0108	0.0051	0.0036	0.0095	0.005	0.0051	0.0091	0.0043	0.0041	0.0094	0.0047	0.0029
1008	T>A	AA	10	0.0144	0.0118	0.0015	0.0152	0.0149	0.0013	0.014	0.0131	0.001	0.013	0.0105	0.0009
1009	T>A	AC	10	0.0082	0.0031	0.0005	0.0091	0.0043	0.0006	0.0073	0.0039	0.0005	0.0086	0.0034	0.0004
1010	T>A	AG	10	0.0116	0.0063	0.0008	0.0125	0.0071	0.0004	0.0108	0.0054	0.0003	0.0111	0.0047	0.0005
1011	T>A	AT	10	0.0166	0.0062	0.0017	0.0142	0.0041	0.0014	0.0133	0.0038	0.0009	0.0148	0.0032	0.0009
1012	T>A	CA	10	0.009	0.0065	0.0012	0.007	0.0054	0.0007	0.0069	0.0052	0.0006	0.0077	0.005	0.0007
1013	T>A	CC	10	0.011	0.0023	0.0014	0.0078	0.0015	0.0013	0.0083	0.0015	0.0008	0.0088	0.001	0.0016
1014	T>A	CG	10	0.013	0.0085	0.0016	0.0072	0.0029	0.0005	0.0087	0.0044	0.0006	0.0097	0.0045	0.0005
1015	T>A	CT	10	0.0129	0.0012	0.0016	0.0082	0.0014	0.0046	0.0094	0.0017	0.0049	0.0098	0.0013	0.0031
1016	T>A	GA	10	0.0062	0.0028	0.0004	0.0068	0.0042	0.0002	0.0058	0.0	0.0	0.006	0.0026	0.0003
1017	T>A	GC	10	0.0054	0.0017	0.0001	0.0045	0.002	0.001	0.0042	0.0018	0.0011	0.0048	0.0017	0.0011
1018	T>A	GG	10	0.0072	0.0017	0.0002	0.0066	0.0019	0.0001	0.006	0.0015	0.0002	0.0066	0.0015	0.0002
1019	T>A	GT	10	0.0074	0.0011	0.0033	0.007	0.0017	0.006	0.0063	0.0016	0.0062	0.0069	0.0017	0.006
1020	T>A	TA	10	0.0164	0.0116	0.0041	0.017	0.0141	0.003	0.0151	0.012	0.0022	0.0154	0.0098	0.0036
1021	T>A	TC	10	0.012	0.0061	0.002	0.0115	0.0043	0.0014	0.0103	0.0033	0.0008	0.0112	0.004	0.0012
1022	T>A	TG	10	0.009	0.0075	0.0016	0.0081	0.0071	0.001	0.0074	0.0063	0.0009	0.0082	0.0064	0.0008
1023	T>A	TT	10	0.0265	0.0125	0.003	0.0264	0.0114	0.0024	0.0237	0.009	0.0013	0.0247	0.0079	0.0016
1024	T>C	AA	10	0.0273	0.0149	0.0016	0.0182	0.0104	0.0043	0.0196	0.0089	0.0016	0.0218	0.0106	0.0017
1025	T>C	AC	10	0.0107	0.0016	0.0007	0.0101	0.0024	0.0006	0.0091	0.0017	0.0011	0.0099	0.0022	0.001
1026	T>C	AG	10	0.0187	0.0092	0.0015	0.0195	0.0102	0.0022	0.0174	0.0071	0.0005	0.0175	0.0078	0.0012
1027	T>C	AT	10	0.0281	0.0096	0.0017	0.0263	0.008	0.0022	0.0249	0.006	0.001	0.0248	0.0062	0.0013
1028	T>C	CA	10	0.0162	0.0089	0.002	0.0128	0.0067	0.0014	0.0131	0.0062	0.0008	0.0133	0.0056	0.0011
1029	T>C	CC	10	0.0135	0.0017	0.001	0.0103	0.002	0.0049	0.0104	0.0016	0.0052	0.0113	0.0027	0.0054
1030	T>C	CG	10	0.0135	0.0054	0.0021	0.0127	0.0054	0.0018	0.0118	0.0037	0.0008	0.0121	0.005	0.0013
1031	T>C	CT	10	0.0164	0.0046	0.0018	0.0127	0.0024	0.0011	0.0129	0.0016	0.0008	0.0137	0.003	0.0008
1032	T>C	GA	10	0.0108	0.0052	0.0016	0.013	0.0068	0.0014	0.0107	0.005	0.0008	0.0111	0.0055	0.0011
1033	T>C	GC	10	0.0068	0.0018	0.0007	0.0063	0.0023	0.0012	0.0058	0.0016	0.0009	0.0061	0.0023	0.0013
1034	T>C	GG	10	0.0081	0.0031	0.0012	0.0102	0.0044	0.0007	0.0088	0.0028	0.0003	0.008	0.0038	0.0007
1035	T>C	GT	10	0.0124	0.0043	0.0007	0.0162	0.0067	0.0006	0.0129	0.0043	0.0003	0.0134	0.0053	0.0005
1036	T>C	TA	10	0.02	0.0121	0.0029	0.0185	0.0122	0.0023	0.0171	0.0103	0.0017	0.0181	0.0096	0.0014
1037	T>C	TC	10	0.0121	0.0024	0.001	0.0114	0.0025	0.0006	0.0099	0.002	0.0014	0.0116	0.0034	0.0011
1038	T>C	TG	10	0.0096	0.0058	0.0013	0.009	0.0051	0.0011	0.0081	0.0045	0.0008	0.0089	0.0042	0.0007
1039	T>C	TT	10	0.0192	0.0082	0.0011	0.0203	0.0085	0.0009	0.0177	0.0056	0.0005	0.0185	0.006	0.001
1040	T>G	AA	10	0.01	0.0057	0.0018	0.0103	0.006	0.002	0.0093	0.0054	0.0016	0.0092	0.0036	0.0011
1041	T>G	AC	10	0.0084	0.0065	0.0012	0.0081	0.0062	0.0012	0.0073	0.0059	0.0008	0.0078	0.0049	0.0008
1042	T>G	AG	10	0.0104	0.002	0.0007	0.0113	0.0015	0.0006	0.0102	0.0014	0.0006	0.0096	0.0014	0.0008
1043	T>G	AT	10	0.0207	0.0166	0.003	0.0189	0.015	0.0033	0.0172	0.0142	0.0023	0.019	0.013	0.0018
1044	T>G	CA	10	0.005	0.0017	0.0009	0.0046	0.0009	0.0007	0.004	0.0007	0.0005	0.0047	0.0011	0.0008
1045	T>G	CC	10	0.0083	0.0031	0.0009	0.0068	0.0011	0.0007	0.0068	0.0009	0.0006	0.007	0.0014	0.0005
1046	T>G	CG	10	0.008	0.0017	0.0024	0.0076	0.0017	0.003	0.0073	0.0017	0.0041	0.0069	0.0018	0.0043
1047	T>G	CT	10	0.0143	0.008	0.002	0.01	0.0038	0.0017	0.011	0.0048	0.0012	0.011	0.0037	0.001
1048	T>G	GA	10	0.0041	0.001	0.0005	0.004	0.0008	0.0006	0.0038	0.001	0.0006	0.0036	0.0009	0.0011
1049	T>G	GC	10	0.0038	0.0009	0.0004	0.0028	0.0005	0.0004	0.0029	0.0006	0.0005	0.0031	0.0008	0.0005
1050	T>G	GG	10	0.0092	0.004	0.0019	0.0094	0.0041	0.0036	0.0082	0.0036	0.0046	0.0088	0.0044	0.0043
1051	T>G	GT	10	0.0071	0.0014	0.001	0.0057	0.0012	0.0012	0.006	0.0011	0.0006	0.0056	0.0017	0.0025
1052	T>G	TA	10	0.0114	0.0053	0.0022	0.0106	0.0054	0.002	0.0092	0.0037	0.0016	0.0109	0.0038	0.0016
1053	T>G	TC	10	0.0128	0.0087	0.0019	0.0126	0.0082	0.002	0.0109	0.0067	0.0011	0.0123	0.0072	0.0013
1054	T>G	TG	10	0.0116	0.0022	0.001	0.0115	0.0014	0.0009	0.0101	0.0015	0.001	0.0109	0.0015	0.0008
1055	T>G	TT	10	0.031	0.0215	0.0043	0.0248	0.0168	0.0047	0.0232	0.0156	0.0039	0.0278	0.0158	0.0028
1056	C>A	AA	11	0.0005	0.0	0.0	0.0005	0.0002	0.0	0.0006	0.0003	0.0	0.0006	0.0	0.0
1057	C>A	AC	11	0.0002	0.0	0.0	0.0003	0.0001	0.0	0.0003	0.0001	0.0	0.0003	0.0001	0.0
1058	C>A	AG	11	0.0	0.0	0.0	0.0	0.0	0.0	0.0	0.0	0.0	0.0	0.0	0.0
1059	C>A	AT	11	0.0004	0.0002	0.0	0.0004	0.0001	0.0	0.0005	0.0002	0.0	0.0004	0.0002	0.0
1060	C>A	CA	11	0.0013	0.0004	0.0004	0.0016	0.0005	0.0003	0.0015	0.0004	0.0004	0.0018	0.0006	0.0005
1061	C>A	CC	11	0.0006	0.0002	0.0	0.0007	0.0002	0.0	0.0007	0.0002	0.0001	0.0008	0.0002	0.0001
1062	C>A	CG	11	0.0003	0.0001	0.0	0.0003	0.0001	0.0	0.0004	0.0001	0.0001	0.0003	0.0001	0.0
1063	C>A	CT	11	0.0017	0.0007	0.0003	0.0019	0.0005	0.0002	0.0019	0.0006	0.0003	0.0023	0.0008	0.0003
1064	C>A	GA	11	1e-04	0.0001	0.0	1e-04	0.0001	0.0	0.0002	0.0001	0.0	0.0	0.0	0.0001
1065	C>A	GC	11	0.0	0.0	0.0	0.0	0.0	0.0	0.0	0.0	0.0	0.0	0.0	0.0
1066	C>A	GG	11	0.0	0.0	0.0	0.0	0.0	0.0	0.0	0.0	0.0	0.0	0.0	0.0
1067	C>A	GT	11	0.0	0.0	0.0	0.0	0.0	0.0	0.0	0.0	0.0	0.0	0.0	0.0
1068	C>A	TA	11	0.0003	0.0002	0.0002	0.0007	0.0003	0.0001	0.0005	0.0002	0.0002	0.0005	0.0003	0.0002
1069	C>A	TC	11	0.0007	0.0006	0.0002	0.0016	0.0004	0.0001	0.0012	0.0005	0.0001	0.0014	0.0005	0.0002
1070	C>A	TG	11	0.0	0.0	0.0	0.0	0.0	0.0	1e-04	0.0	0.0	0.0	0.0	0.0
1071	C>A	TT	11	0.0006	0.0003	0.0002	0.0008	0.0005	0.0001	0.0007	0.0006	0.0002	0.0009	0.0004	0.0002
1072	C>G	AA	11	1e-04	0.0001	0.0	0.0002	0.0001	0.0001	1e-04	0.0001	0.0001	0.0002	0.0001	0.0
1073	C>G	AC	11	1e-04	0.0	0.0	1e-04	0.0001	0.0	0.0002	0.0001	0.0	0.0002	0.0001	0.0
1074	C>G	AG	11	0.0	0.0	0.0	1e-04	0.0001	0.0001	0.0	0.0	0.0	0.0	0.0	0.0001
1075	C>G	AT	11	0.0004	0.0	0.0	0.0004	0.0001	0.0	0.0004	0.0	0.0	0.0005	0.0001	0.0
1076	C>G	CA	11	1e-04	0.0001	0.0	1e-04	0.0001	0.0	1e-04	0.0001	0.0001	1e-04	0.0001	0.0
1077	C>G	CC	11	0.0003	0.0002	0.0	0.0003	0.0001	0.0	0.0003	0.0002	0.0	0.0003	0.0002	0.0
1078	C>G	CG	11	0.0	0.0	0.0001	0.0003	0.0001	0.0001	1e-04	0.0001	0.0001	0.0002	0.0001	0.0001
1079	C>G	CT	11	0.0005	0.0004	0.0	0.0005	0.0002	0.0001	0.0006	0.0004	0.0	0.0006	0.0003	0.0001
1080	C>G	GA	11	0.0	0.0	0.0	0.0	0.0	0.0	0.0	0.0	0.0	1e-04	0.0	0.0
1081	C>G	GC	11	1e-04	0.0	0.0	0.0002	0.0001	0.0	0.0002	0.0001	0.0	1e-04	0.0001	0.0
1082	C>G	GG	11	0.0	0.0	0.0	1e-04	0.0	0.0	0.0	0.0	0.0001	0.0	0.0	0.0
1083	C>G	GT	11	0.0003	0.0	0.0	0.0002	0.0001	0.0	0.0003	0.0001	0.0	0.0003	0.0001	0.0
1084	C>G	TA	11	1e-04	0.0001	0.0	1e-04	0.0001	0.0	1e-04	0.0001	0.0	1e-04	0.0001	0.0
1085	C>G	TC	11	0.0003	0.0002	0.0	0.0006	0.0002	0.0	0.0005	0.0002	0.0	0.0005	0.0003	0.0001
1086	C>G	TG	11	0.0	0.0	0.0	1e-04	0.0	0.0	0.0	0.0	0.0	0.0	0.0	0.0
1087	C>G	TT	11	0.001	0.0005	0.0001	0.0011	0.0003	0.0001	0.0013	0.0005	0.0001	0.0012	0.0004	0.0001
1088	C>T	AA	11	0.0002	0.0002	0.0001	0.0003	0.0002	0.0	0.0003	0.0002	0.0	0.0002	0.0002	0.0001
1089	C>T	AC	11	0.0092	0.0013	0.0019	0.0187	0.0031	0.0008	0.0163	0.0017	0.0017	0.0145	0.0021	0.0015
1090	C>T	AG	11	1e-04	0.0001	0.0	0.0003	0.0001	0.0	0.0002	0.0001	0.0	0.0002	0.0001	0.0001
1091	C>T	AT	11	0.0052	0.0007	0.0004	0.0076	0.0013	0.0002	0.0069	0.0006	0.0003	0.0075	0.0011	0.0003
1092	C>T	CA	11	0.0392	0.0056	0.0029	0.0648	0.0121	0.0012	0.0579	0.0072	0.0022	0.0585	0.0082	0.0018
1093	C>T	CC	11	0.032	0.005	0.0106	0.0752	0.0156	0.0025	0.057	0.0053	0.0068	0.06	0.0063	0.0072
1094	C>T	CG	11	0.0042	0.0008	0.0008	0.0091	0.0014	0.0002	0.0071	0.0005	0.0006	0.0075	0.0007	0.0005
1095	C>T	CT	11	0.0379	0.0054	0.0049	0.064	0.0125	0.0009	0.0537	0.0054	0.0036	0.0606	0.0073	0.0032
1096	C>T	GA	11	1e-04	0.0001	0.0	1e-04	0.0001	0.0	1e-04	0.0001	0.0	1e-04	0.0001	0.0
1097	C>T	GC	11	0.0058	0.0006	0.0013	0.0123	0.0018	0.0006	0.0104	0.0008	0.0015	0.0095	0.0009	0.0009
1098	C>T	GG	11	0.0	0.0	0.0001	0.0002	0.0001	0.0001	1e-04	0.0001	0.0001	0.0002	0.0001	0.0001
1099	C>T	GT	11	0.013	0.0013	0.0002	0.0144	0.0019	0.0002	0.0153	0.0011	0.0006	0.0166	0.0016	0.0006
1100	C>T	TA	11	0.1795	0.0176	0.0017	0.2024	0.023	0.0049	0.2187	0.0172	0.0083	0.2231	0.0193	0.0083
1101	C>T	TC	11	0.264	0.0114	0.029	0.3539	0.0278	0.0055	0.3387	0.0067	0.0287	0.3666	0.0109	0.0231
1102	C>T	TG	11	0.0641	0.0048	0.0022	0.0818	0.0078	0.002	0.0822	0.0046	0.0039	0.085	0.0047	0.0043
1103	C>T	TT	11	0.0854	0.0082	0.0015	0.1155	0.015	0.0019	0.1102	0.0066	0.0035	0.119	0.0113	0.0038
1104	T>A	AA	11	0.0021	0.0006	0.0002	0.0028	0.0006	0.0001	0.0027	0.0006	0.0002	0.0029	0.0006	0.0002
1105	T>A	AC	11	0.0007	0.0002	0.0	0.0008	0.0002	0.0	0.0008	0.0002	0.0001	0.0009	0.0002	0.0
1106	T>A	AG	11	0.0004	0.0002	0.0001	0.0007	0.0002	0.0001	0.0006	0.0003	0.0001	0.0006	0.0001	0.0001
1107	T>A	AT	11	0.0056	0.0009	0.0005	0.0077	0.0014	0.0001	0.0075	0.001	0.0003	0.0077	0.001	0.0004
1108	T>A	CA	11	1e-04	0.0001	0.0001	0.0002	0.0001	0.0	1e-04	0.0001	0.0001	0.0002	0.0001	0.0001
1109	T>A	CC	11	0.0006	0.0004	0.0001	0.0006	0.0002	0.0001	0.0006	0.0004	0.0001	0.0007	0.0004	0.0002
1110	T>A	CG	11	0.0	0.0	0.0	0.0	0.0	0.0	0.0	0.0	0.0	0.0	0.0	0.0
1111	T>A	CT	11	0.0015	0.0011	0.0003	0.0015	0.0007	0.0002	0.0016	0.0011	0.0004	0.0019	0.001	0.0003
1112	T>A	GA	11	0.0003	0.0002	0.0	0.0005	0.0002	0.0001	0.0005	0.0002	0.0001	0.0004	0.0002	0.0001
1113	T>A	GC	11	0.0002	0.0001	0.0	0.0002	0.0001	0.0	0.0002	0.0001	0.0	0.0002	0.0001	0.0
1114	T>A	GG	11	0.0	0.0	0.0001	0.0002	0.0001	0.0001	1e-04	0.0001	0.0001	1e-04	0.0001	0.0001
1115	T>A	GT	11	0.0008	0.0004	0.0001	0.001	0.0003	0.0	0.0011	0.0003	0.0001	0.001	0.0004	0.0001
1116	T>A	TA	11	0.0003	0.0003	0.0003	0.0012	0.0004	0.0001	0.0008	0.0003	0.0002	0.0008	0.0003	0.0003
1117	T>A	TC	11	0.001	0.0008	0.0002	0.0014	0.0005	0.0001	0.0013	0.0006	0.0002	0.0014	0.0008	0.0002
1118	T>A	TG	11	0.0002	0.0002	0.0001	0.0003	0.0002	0.0001	0.0002	0.0002	0.0001	0.0003	0.0002	0.0001
1119	T>A	TT	11	0.0084	0.0047	0.0011	0.0106	0.0034	0.0008	0.0106	0.0044	0.0012	0.0112	0.0051	0.0014
1120	T>C	AA	11	1e-04	0.0001	0.0002	0.0003	0.0001	0.0001	0.0003	0.0001	0.0002	0.0002	0.0001	0.0001
1121	T>C	AC	11	1e-04	0.0001	0.0	0.0002	0.0001	0.0001	0.0002	0.0001	0.0001	1e-04	0.0001	0.0001
1122	T>C	AG	11	1e-04	0.0001	0.0001	0.0003	0.0001	0.0001	0.0002	0.0001	0.0001	0.0002	0.0001	0.0001
1123	T>C	AT	11	0.0005	0.0003	0.0004	0.0012	0.0005	0.0003	0.0009	0.0004	0.0004	0.0009	0.0004	0.0004
1124	T>C	CA	11	0.0003	0.0002	0.0001	0.0008	0.0002	0.0	0.0006	0.0002	0.0001	0.0006	0.0002	0.0001
1125	T>C	CC	11	1e-04	0.0001	0.0001	0.0004	0.0001	0.0001	0.0002	0.0001	0.0001	0.0002	0.0001	0.0001
1126	T>C	CG	11	1e-04	0.0001	0.0001	0.0002	0.0001	0.0001	1e-04	0.0001	0.0001	0.0002	0.0001	0.0
1127	T>C	CT	11	0.0034	0.0007	0.0007	0.0052	0.0009	0.0003	0.0049	0.0007	0.0005	0.0048	0.0008	0.0006
1128	T>C	GA	11	0.0	0.0	0.0	0.0	0.0	0.0	0.0	0.0	0.0	0.0	0.0	0.0
1129	T>C	GC	11	0.0	0.0	0.0	0.0	0.0	0.0	0.0	0.0	0.0	0.0	0.0	0.0
1130	T>C	GG	11	0.0	0.0	0.0	0.0	0.0	0.0	0.0	0.0	0.0	0.0	0.0	0.0
1131	T>C	GT	11	0.0	0.0	0.0022	0.0044	0.0036	0.0024	0.0023	0.0017	0.0025	0.002	0.0017	0.0026
1132	T>C	TA	11	0.001	0.0005	0.0011	0.0036	0.0009	0.0004	0.0025	0.0007	0.001	0.0025	0.0006	0.001
1133	T>C	TC	11	0.0008	0.0005	0.0002	0.0014	0.0004	0.0001	0.001	0.0004	0.0003	0.0013	0.0005	0.0002
1134	T>C	TG	11	0.0002	0.0002	0.0004	0.0011	0.0004	0.0002	0.0006	0.0003	0.0004	0.0007	0.0003	0.0004
1135	T>C	TT	11	0.0022	0.0022	0.0006	0.0039	0.0016	0.0004	0.0034	0.002	0.0007	0.0034	0.0025	0.0007
1136	T>G	AA	11	0.0006	0.0002	0.0	0.0008	0.0001	0.0001	0.0008	0.0002	0.0001	0.0008	0.0001	0.0001
1137	T>G	AC	11	0.0002	0.0001	0.0001	0.0005	0.0001	0.0001	0.0004	0.0001	0.0001	0.0004	0.0001	0.0001
1138	T>G	AG	11	0.0	0.0	0.0005	0.0007	0.0004	0.0003	0.0003	0.0002	0.0005	0.0003	0.0002	0.0005
1139	T>G	AT	11	0.0004	0.0002	0.0001	0.0006	0.0002	0.0001	0.0006	0.0002	0.0001	0.0004	0.0002	0.0002
1140	T>G	CA	11	1e-04	0.0	0.0	1e-04	0.0	0.0	0.0002	0.0001	0.0	1e-04	0.0	0.0001
1141	T>G	CC	11	0.0003	0.0002	0.0001	0.0004	0.0001	0.0001	0.0004	0.0002	0.0001	0.0003	0.0002	0.0001
1142	T>G	CG	11	0.0002	0.0002	0.0002	0.0004	0.0002	0.0001	0.0003	0.0001	0.0002	0.0004	0.0002	0.0002
1143	T>G	CT	11	1e-04	0.0001	0.0002	0.0004	0.0001	0.0002	0.0003	0.0001	0.0002	0.0002	0.0001	0.0003
1144	T>G	GA	11	1e-04	0.0	0.0	0.0002	0.0	0.0	1e-04	0.0001	0.0	1e-04	0.0001	0.0
1145	T>G	GC	11	1e-04	0.0	0.0	0.0002	0.0	0.0	0.0002	0.0	0.0	1e-04	0.0	0.0
1146	T>G	GG	11	0.0	0.0	0.0	0.0006	0.0006	0.0007	0.0003	0.0003	0.0004	0.0003	0.0003	0.0005
1147	T>G	GT	11	0.001	0.0002	0.0002	0.0017	0.0003	0.0002	0.0016	0.0002	0.0002	0.0015	0.0003	0.0003
1148	T>G	TA	11	0.0005	0.0004	0.0001	0.0007	0.0002	0.0001	0.0008	0.0003	0.0002	0.0007	0.0004	0.0002
1149	T>G	TC	11	0.0007	0.0006	0.0001	0.0009	0.0004	0.0001	0.0008	0.0005	0.0001	0.001	0.0006	0.0002
1150	T>G	TG	11	0.0004	0.0003	0.0001	0.0007	0.0002	0.0001	0.0006	0.0003	0.0001	0.0005	0.0002	0.0001
1151	T>G	TT	11	0.0014	0.001	0.0004	0.002	0.0008	0.0003	0.0018	0.0009	0.0004	0.0021	0.0013	0.0005
1152	C>A	AA	12	0.0103	0.0072	0.0032	0.0269	0.0067	0.0028	0.0096	0.005	0.0032	0.0099	0.0039	0.003
1153	C>A	AC	12	0.0072	0.0065	0.0019	0.0196	0.0062	0.0033	0.0065	0.0036	0.0023	0.0074	0.004	0.002
1154	C>A	AG	12	0.0019	0.0009	0.0008	0.0066	0.0013	0.0011	0.0026	0.0008	0.0007	0.0016	0.0006	0.0009
1155	C>A	AT	12	0.0045	0.0045	0.0025	0.0104	0.0051	0.0023	0.0032	0.0025	0.0021	0.0049	0.0035	0.0019
1156	C>A	CA	12	0.0	0.0	0.0	0.0041	0.0016	0.0026	0.0011	0.0004	0.0008	0.0003	0.0003	0.0006
1157	C>A	CC	12	0.0	0.0	0.0006	0.0068	0.0026	0.002	0.0015	0.0007	0.001	0.0011	0.0006	0.0006
1158	C>A	CG	12	0.0	0.0	0.0003	0.005	0.0012	0.0008	0.0013	0.0003	0.0002	0.0006	0.0003	0.0004
1159	C>A	CT	12	0.0	0.0	0.0	0.0	0.0	0.0008	0.0	0.0	0.0003	0.0	0.0	0.0
1160	C>A	GA	12	0.0015	0.0015	0.0035	0.0169	0.0026	0.0031	0.0035	0.0008	0.0028	0.0041	0.0013	0.0027
1161	C>A	GC	12	0.0017	0.0017	0.0016	0.0159	0.0033	0.0026	0.0037	0.0009	0.0016	0.0038	0.0019	0.0018
1162	C>A	GG	12	0.0006	0.0006	0.001	0.0071	0.0016	0.0012	0.0018	0.0006	0.0009	0.0013	0.0005	0.001
1163	C>A	GT	12	0.0008	0.0008	0.0014	0.0061	0.0022	0.0013	0.0018	0.0011	0.0015	0.0012	0.0009	0.0011
1164	C>A	TA	12	0.0153	0.005	0.0028	0.0207	0.0036	0.0043	0.0131	0.0031	0.0019	0.0087	0.0025	0.0035
1165	C>A	TC	12	0.0138	0.0043	0.0032	0.0249	0.005	0.0042	0.0118	0.0026	0.0028	0.0103	0.0025	0.0031
1166	C>A	TG	12	0.0025	0.0009	0.0008	0.0077	0.0016	0.0015	0.0029	0.001	0.0007	0.0023	0.0006	0.0012
1167	C>A	TT	12	0.0178	0.005	0.003	0.0137	0.003	0.0027	0.0132	0.004	0.0016	0.0083	0.0015	0.0033
1168	C>G	AA	12	0.0056	0.0024	0.0015	0.0018	0.0018	0.0013	0.0031	0.002	0.001	0.0028	0.0013	0.0016
1169	C>G	AC	12	0.0042	0.0017	0.0007	0.0023	0.0014	0.0009	0.0024	0.0013	0.0005	0.0024	0.0009	0.0012
1170	C>G	AG	12	0.0005	0.0004	0.0005	0.001	0.0004	0.0005	0.0006	0.0004	0.0004	0.0003	0.0001	0.0005
1171	C>G	AT	12	0.0205	0.0043	0.0009	0.006	0.0027	0.0007	0.01	0.0025	0.0006	0.0113	0.0022	0.0019
1172	C>G	CA	12	0.0091	0.0026	0.0016	0.0045	0.0015	0.0013	0.0054	0.0014	0.0012	0.0048	0.0016	0.0014
1173	C>G	CC	12	0.012	0.004	0.0018	0.0057	0.0019	0.0013	0.0064	0.0022	0.0013	0.0069	0.002	0.0014
1174	C>G	CG	12	0.004	0.0008	0.0017	0.0021	0.0005	0.0009	0.0023	0.0005	0.0012	0.0022	0.0005	0.0011
1175	C>G	CT	12	0.0276	0.0067	0.0023	0.0088	0.0034	0.0021	0.0136	0.0025	0.0018	0.0154	0.0037	0.0025
1176	C>G	GA	12	0.0024	0.0011	0.0012	0.0005	0.0005	0.0005	0.0014	0.001	0.0006	0.0011	0.0006	0.0012
1177	C>G	GC	12	0.0079	0.0022	0.0013	0.0028	0.0012	0.0012	0.0045	0.0015	0.001	0.0039	0.001	0.0014
1178	C>G	GG	12	0.0002	0.0002	0.0002	0.0	0.0	0.0002	0.0	0.0	0.0001	0.0002	0.0002	0.0002
1179	C>G	GT	12	0.0086	0.002	0.0007	0.0035	0.0012	0.0007	0.0048	0.0012	0.0007	0.0046	0.0012	0.0011
1180	C>G	TA	12	0.0061	0.0029	0.002	0.0003	0.0003	0.0011	0.0037	0.0014	0.0013	0.0021	0.002	0.0016
1181	C>G	TC	12	0.0153	0.0045	0.0023	0.0048	0.002	0.0018	0.0086	0.0026	0.0013	0.0074	0.0018	0.0026
1182	C>G	TG	12	0.0022	0.0005	0.0005	0.0016	0.0005	0.0005	0.0013	0.0003	0.0006	0.0014	0.0004	0.0004
1183	C>G	TT	12	0.0645	0.0147	0.0047	0.0074	0.0054	0.0018	0.0324	0.006	0.003	0.0305	0.0072	0.0032
1184	C>T	AA	12	0.0106	0.0055	0.0094	0.0061	0.004	0.0095	0.005	0.0039	0.0061	0.0072	0.0029	0.0081
1185	C>T	AC	12	0.0	0.0	0.0073	0.0	0.0	0.0099	0.0	0.0	0.0033	0.0	0.0	0.0077
1186	C>T	AG	12	0.0025	0.0008	0.0038	0.0013	0.0005	0.0028	0.0011	0.0005	0.0029	0.0017	0.0008	0.0023
1187	C>T	AT	12	0.0032	0.0017	0.0099	0.0068	0.0031	0.0096	0.0021	0.0015	0.006	0.0033	0.002	0.0072
1188	C>T	CA	12	0.022	0.0052	0.0089	0.0132	0.0038	0.0089	0.0083	0.002	0.0061	0.0172	0.0044	0.008
1189	C>T	CC	12	0.0	0.0	0.0046	0.0	0.0	0.0049	0.0	0.0	0.0017	0.0	0.0	0.0044
1190	C>T	CG	12	0.0057	0.004	0.002	0.0041	0.0027	0.0015	0.0035	0.002	0.0012	0.0033	0.003	0.0019
1191	C>T	CT	12	0.0115	0.0027	0.0071	0.0078	0.0029	0.0115	0.0056	0.0018	0.0064	0.0081	0.0022	0.0057
1192	C>T	GA	12	0.0084	0.0043	0.0089	0.005	0.0026	0.0081	0.0042	0.002	0.0063	0.0055	0.0027	0.0073
1193	C>T	GC	12	0.0	0.0	0.0039	0.0	0.0	0.0043	0.0	0.0	0.001	0.0	0.0	0.0046
1194	C>T	GG	12	0.0	0.0	0.0009	0.0003	0.0003	0.0013	0.0	0.0	0.0008	1e-04	0.0001	0.0006
1195	C>T	GT	12	0.0	0.0	0.0046	0.0	0.0	0.0056	0.0	0.0	0.0015	0.0	0.0	0.0049
1196	C>T	TA	12	0.0276	0.0076	0.0063	0.0137	0.0033	0.0057	0.0138	0.0038	0.0038	0.017	0.0045	0.0058
1197	C>T	TC	12	0.0103	0.0029	0.0083	0.0016	0.0016	0.0091	0.005	0.0021	0.0052	0.0052	0.0009	0.0054
1198	C>T	TG	12	0.0044	0.0039	0.0011	0.0029	0.0012	0.0015	0.0022	0.0016	0.0012	0.003	0.0021	0.001
1199	C>T	TT	12	0.0296	0.0051	0.0056	0.0069	0.0022	0.0099	0.0154	0.0037	0.0049	0.0147	0.0022	0.0053
1200	T>A	AA	12	0.0074	0.0041	0.0035	0.043	0.0088	0.0023	0.0074	0.0024	0.0031	0.0154	0.0045	0.0026
1201	T>A	AC	12	0.0042	0.0042	0.0028	0.0236	0.0114	0.0038	0.0065	0.005	0.0023	0.0061	0.003	0.0027
1202	T>A	AG	12	0.0124	0.0067	0.0015	0.0333	0.0076	0.0004	0.0105	0.0041	0.0017	0.0133	0.0048	0.0013
1203	T>A	AT	12	0.0096	0.005	0.0025	0.0391	0.009	0.001	0.011	0.0034	0.0021	0.0124	0.0041	0.0032
1204	T>A	CA	12	0.009	0.0026	0.0014	0.0074	0.0014	0.0027	0.0038	0.0012	0.0016	0.0073	0.0018	0.0016
1205	T>A	CC	12	0.0083	0.0042	0.0021	0.0218	0.0053	0.002	0.0067	0.0024	0.0021	0.0091	0.0033	0.0014
1206	T>A	CG	12	0.0233	0.004	0.0019	0.0164	0.0021	0.0039	0.0134	0.0015	0.0022	0.0144	0.0021	0.0026
1207	T>A	CT	12	0.0073	0.0056	0.002	0.0209	0.0075	0.0018	0.0047	0.0023	0.0024	0.0099	0.0051	0.0011
1208	T>A	GA	12	0.0015	0.0015	0.0022	0.0034	0.0016	0.0026	0.0008	0.0006	0.0013	0.0018	0.0015	0.0017
1209	T>A	GC	12	0.0029	0.0025	0.0014	0.0062	0.0033	0.0023	0.0017	0.0016	0.0016	0.0033	0.002	0.0015
1210	T>A	GG	12	0.0057	0.0036	0.0018	0.0129	0.0036	0.0011	0.004	0.0022	0.0014	0.006	0.0025	0.0014
1211	T>A	GT	12	0.0009	0.0009	0.0008	0.0035	0.0032	0.0014	0.0008	0.0008	0.0008	0.0013	0.0012	0.001
1212	T>A	TA	12	0.0083	0.0041	0.0049	0.0194	0.0045	0.007	0.006	0.0019	0.0048	0.0089	0.0035	0.0036
1213	T>A	TC	12	0.0021	0.0018	0.0015	0.0111	0.0027	0.0025	0.0017	0.0006	0.0017	0.0043	0.0024	0.0017
1214	T>A	TG	12	0.0057	0.0027	0.0021	0.0107	0.0028	0.0035	0.0041	0.0017	0.0019	0.0051	0.0017	0.0017
1215	T>A	TT	12	0.0075	0.0067	0.0021	0.0136	0.0068	0.0026	0.0046	0.0036	0.0019	0.0074	0.0054	0.0023
1216	T>C	AA	12	0.0426	0.006	0.0068	0.5294	0.1151	0.0213	0.125	0.0114	0.0057	0.1091	0.0104	0.0034
1217	T>C	AC	12	0.0036	0.0017	0.0042	0.064	0.0097	0.0053	0.0136	0.0017	0.0039	0.0132	0.0014	0.0031
1218	T>C	AG	12	0.0171	0.0051	0.0056	0.1838	0.0313	0.0024	0.0443	0.0039	0.0052	0.0392	0.0049	0.004
1219	T>C	AT	12	0.0251	0.0093	0.0054	0.3642	0.0733	0.0101	0.0806	0.0082	0.0046	0.0767	0.0078	0.004
1220	T>C	CA	12	0.0083	0.0023	0.0055	0.0406	0.0057	0.0052	0.0087	0.0011	0.0051	0.014	0.0022	0.0039
1221	T>C	CC	12	0.0	0.0	0.0042	0.0211	0.0043	0.008	0.0038	0.0007	0.0037	0.0039	0.0008	0.0047
1222	T>C	CG	12	0.0061	0.0031	0.0048	0.0335	0.0043	0.0043	0.0089	0.0019	0.0043	0.0091	0.0025	0.0035
1223	T>C	CT	12	0.0082	0.0031	0.0046	0.062	0.0104	0.0044	0.0142	0.0023	0.0045	0.0163	0.0032	0.0035
1224	T>C	GA	12	0.0	0.0	0.0033	0.0325	0.0054	0.0102	0.007	0.0005	0.004	0.0049	0.0014	0.0041
1225	T>C	GC	12	0.0	0.0	0.0042	0.015	0.0046	0.0077	0.0029	0.0006	0.0035	0.0026	0.001	0.0045
1226	T>C	GG	12	0.0	0.0	0.0004	0.0193	0.004	0.0074	0.0042	0.0006	0.0017	0.0029	0.0009	0.0022
1227	T>C	GT	12	0.0	0.0	0.0024	0.0296	0.0111	0.0107	0.006	0.0017	0.0043	0.0049	0.0022	0.0033
1228	T>C	TA	12	0.0052	0.0021	0.0095	0.0618	0.0071	0.0117	0.0152	0.0028	0.0076	0.0123	0.0008	0.0083
1229	T>C	TC	12	0.0	0.0	0.0048	0.0184	0.0041	0.0081	0.0032	0.0005	0.0042	0.0036	0.0008	0.0049
1230	T>C	TG	12	0.0	0.0	0.005	0.0244	0.0031	0.0075	0.0051	0.0004	0.0041	0.0039	0.0005	0.0043
1231	T>C	TT	12	0.0022	0.0022	0.0075	0.0488	0.0065	0.0105	0.0113	0.0025	0.0069	0.0086	0.0014	0.0072
1232	T>G	AA	12	0.015	0.0023	0.0041	0.0156	0.0027	0.003	0.0093	0.0011	0.0032	0.0104	0.0015	0.0032
1233	T>G	AC	12	0.0146	0.0027	0.0007	0.0097	0.002	0.0002	0.009	0.0012	0.0008	0.0082	0.0016	0.0006
1234	T>G	AG	12	0.0072	0.0019	0.0007	0.0107	0.0019	0.0006	0.0054	0.0011	0.0007	0.0053	0.0011	0.0008
1235	T>G	AT	12	0.0292	0.005	0.0008	0.0271	0.0057	0.0007	0.0189	0.003	0.0011	0.0183	0.0026	0.0016
1236	T>G	CA	12	0.0097	0.0019	0.0026	0.0094	0.0016	0.0029	0.0055	0.001	0.0019	0.0069	0.001	0.0025
1237	T>G	CC	12	0.0268	0.0046	0.0016	0.0124	0.0022	0.0008	0.0139	0.0017	0.0013	0.0156	0.0021	0.0012
1238	T>G	CG	12	0.0123	0.0019	0.0021	0.0153	0.0023	0.002	0.0083	0.001	0.0015	0.0088	0.0012	0.002
1239	T>G	CT	12	0.0521	0.0093	0.0027	0.0406	0.0081	0.0024	0.0319	0.0051	0.0021	0.0316	0.0039	0.003
1240	T>G	GA	12	0.0061	0.0011	0.001	0.0039	0.0007	0.0011	0.0035	0.0006	0.001	0.0036	0.0007	0.001
1241	T>G	GC	12	0.01	0.0016	0.0012	0.0036	0.0009	0.001	0.005	0.0007	0.0009	0.0056	0.001	0.0013
1242	T>G	GG	12	0.0051	0.0022	0.0031	0.0058	0.0021	0.0028	0.0028	0.0012	0.0022	0.0041	0.0014	0.0025
1243	T>G	GT	12	0.0144	0.0027	0.0021	0.0104	0.002	0.0017	0.0095	0.0013	0.0013	0.0077	0.0017	0.0022
1244	T>G	TA	12	0.0174	0.0032	0.0051	0.0156	0.0033	0.0047	0.0094	0.0019	0.0037	0.0126	0.0015	0.0038
1245	T>G	TC	12	0.019	0.0035	0.001	0.0154	0.0031	0.0012	0.0116	0.0017	0.001	0.0118	0.0019	0.0012
1246	T>G	TG	12	0.0126	0.0018	0.001	0.0167	0.0029	0.0015	0.0086	0.0011	0.001	0.0092	0.0012	0.0012
1247	T>G	TT	12	0.065	0.0125	0.0026	0.0587	0.0119	0.002	0.0396	0.0074	0.0011	0.0427	0.0046	0.004
1248	C>A	AA	13	0.0011	0.0003	0.0003	0.001	0.0003	0.0003	0.0003	0.0003	0.0004	0.0017	0.0005	0.0004
1249	C>A	AC	13	0.0005	0.0002	0.0002	0.0002	0.0001	0.0002	0.0003	0.0002	0.0002	0.0002	0.0002	0.0002
1250	C>A	AG	13	1e-04	0.0001	0.0001	1e-04	0.0001	0.0001	1e-04	0.0001	0.0001	1e-04	0.0001	0.0001
1251	C>A	AT	13	0.001	0.0003	0.0002	0.0006	0.0002	0.0003	0.0007	0.0003	0.0003	0.0007	0.0003	0.0003
1252	C>A	CA	13	0.0031	0.0005	0.0004	0.0031	0.0005	0.0005	0.003	0.0005	0.0005	0.0024	0.0006	0.0005
1253	C>A	CC	13	0.0026	0.0005	0.0004	0.003	0.0004	0.0004	0.003	0.0004	0.0005	0.0018	0.0004	0.0004
1254	C>A	CG	13	1e-04	0.0001	0.0001	1e-04	0.0001	0.0001	1e-04	0.0001	0.0001	1e-04	0.0001	0.0001
1255	C>A	CT	13	0.003	0.0004	0.0004	0.0025	0.0004	0.0004	0.0024	0.0004	0.0004	0.0025	0.0004	0.0005
1256	C>A	GA	13	0.0007	0.0002	0.0002	0.0009	0.0003	0.0003	0.0006	0.0002	0.0002	0.0008	0.0003	0.0003
1257	C>A	GC	13	0.0006	0.0002	0.0002	0.0007	0.0002	0.0002	0.0006	0.0002	0.0002	0.0006	0.0002	0.0003
1258	C>A	GG	13	1e-04	0.0001	0.0001	0.0	0.0	0.0001	1e-04	0.0001	0.0001	0.0	0.0	0.0001
1259	C>A	GT	13	0.0005	0.0002	0.0002	0.0007	0.0002	0.0002	0.0004	0.0002	0.0002	0.0007	0.0003	0.0003
1260	C>A	TA	13	0.0273	0.0028	0.003	0.0243	0.0025	0.0029	0.0192	0.002	0.0022	0.0276	0.0031	0.0036
1261	C>A	TC	13	0.0192	0.002	0.0022	0.0192	0.0021	0.002	0.0148	0.0016	0.0018	0.0199	0.002	0.0025
1262	C>A	TG	13	0.0009	0.0002	0.0002	0.0017	0.0003	0.0003	0.0008	0.0002	0.0002	0.0016	0.0003	0.0004
1263	C>A	TT	13	0.0263	0.0026	0.003	0.0248	0.0026	0.0027	0.0195	0.0023	0.0024	0.0267	0.0027	0.0032
1264	C>G	AA	13	0.0021	0.0004	0.0004	0.0017	0.0003	0.0004	0.0009	0.0003	0.0004	0.0027	0.0005	0.0005
1265	C>G	AC	13	0.0008	0.0002	0.0002	0.0004	0.0001	0.0002	0.0004	0.0002	0.0002	0.0009	0.0003	0.0003
1266	C>G	AG	13	0.0	0.0	0.0001	0.0	0.0	0.0	0.0	0.0	0.0	0.0	0.0	0.0
1267	C>G	AT	13	0.0026	0.0004	0.0005	0.0023	0.0003	0.0004	0.0015	0.0004	0.0004	0.0031	0.0005	0.0006
1268	C>G	CA	13	0.0036	0.0005	0.0006	0.0042	0.0005	0.0005	0.0033	0.0005	0.0006	0.0036	0.0005	0.0006
1269	C>G	CC	13	0.0017	0.0003	0.0003	0.0018	0.0003	0.0003	0.0015	0.0003	0.0004	0.0016	0.0003	0.0004
1270	C>G	CG	13	1e-04	0.0001	0.0001	1e-04	0.0001	0.0001	1e-04	0.0001	0.0001	1e-04	0.0001	0.0001
1271	C>G	CT	13	0.0073	0.0009	0.001	0.0075	0.0008	0.0009	0.0057	0.0008	0.0009	0.0077	0.0009	0.001
1272	C>G	GA	13	0.0018	0.0003	0.0004	0.0018	0.0003	0.0004	0.0017	0.0003	0.0004	0.0014	0.0003	0.0004
1273	C>G	GC	13	0.0007	0.0002	0.0002	0.0009	0.0002	0.0003	0.0004	0.0001	0.0002	0.0011	0.0003	0.0003
1274	C>G	GG	13	0.0	0.0	0.0	0.0	0.0	0.0	0.0	0.0	0.0	0.0	0.0	0.0
1275	C>G	GT	13	0.0028	0.0004	0.0006	0.0024	0.0004	0.0005	0.0023	0.0004	0.0005	0.0024	0.0004	0.0005
1276	C>G	TA	13	0.0833	0.0089	0.0095	0.0888	0.0092	0.0098	0.069	0.0077	0.0081	0.0859	0.0085	0.0104
1277	C>G	TC	13	0.031	0.0032	0.0037	0.0315	0.0032	0.0038	0.0249	0.0027	0.003	0.0313	0.0029	0.004
1278	C>G	TG	13	0.0019	0.0003	0.0004	0.0025	0.0004	0.0004	0.002	0.0004	0.0004	0.0018	0.0004	0.0005
1279	C>G	TT	13	0.1261	0.0132	0.0141	0.1239	0.0129	0.014	0.0987	0.0098	0.0111	0.1267	0.0128	0.0147
1280	C>T	AA	13	0.0039	0.0006	0.0007	0.0042	0.0006	0.0007	0.0032	0.0006	0.0005	0.0042	0.0007	0.0008
1281	C>T	AC	13	0.0014	0.0003	0.0003	0.0014	0.0003	0.0003	0.0012	0.0003	0.0003	0.0013	0.0004	0.0003
1282	C>T	AG	13	0.0003	0.0001	0.0002	0.0003	0.0001	0.0002	0.0003	0.0001	0.0002	0.0004	0.0002	0.0002
1283	C>T	AT	13	0.0012	0.0003	0.0003	0.0016	0.0004	0.0004	0.0014	0.0004	0.0004	0.001	0.0004	0.0004
1284	C>T	CA	13	0.0154	0.0021	0.0019	0.0161	0.0019	0.0019	0.0123	0.0018	0.0018	0.0161	0.0023	0.0022
1285	C>T	CC	13	0.0064	0.0009	0.0008	0.0069	0.0009	0.0009	0.0055	0.0009	0.0008	0.0064	0.001	0.0011
1286	C>T	CG	13	0.0011	0.0002	0.0003	0.0012	0.0003	0.0003	0.0011	0.0002	0.0003	0.0011	0.0003	0.0003
1287	C>T	CT	13	0.0111	0.0016	0.0015	0.0105	0.0014	0.0013	0.0087	0.0012	0.0013	0.0107	0.0015	0.0018
1288	C>T	GA	13	0.0059	0.001	0.0009	0.006	0.0008	0.0011	0.0046	0.0008	0.0009	0.0061	0.0009	0.0011
1289	C>T	GC	13	0.0032	0.0004	0.0006	0.0032	0.0005	0.0005	0.0022	0.0004	0.0007	0.0036	0.0007	0.0006
1290	C>T	GG	13	0.0002	0.0001	0.0001	1e-04	0.0001	0.0001	1e-04	0.0001	0.0001	0.0002	0.0001	0.0002
1291	C>T	GT	13	0.0025	0.0005	0.0006	0.0025	0.0005	0.0006	0.002	0.0005	0.0006	0.0025	0.0005	0.0007
1292	C>T	TA	13	0.1567	0.0181	0.0188	0.1511	0.0161	0.0176	0.1239	0.0143	0.016	0.1529	0.0165	0.0197
1293	C>T	TC	13	0.0555	0.0065	0.0063	0.0579	0.0063	0.0065	0.0444	0.0053	0.0056	0.058	0.0066	0.0074
1294	C>T	TG	13	0.0063	0.0011	0.0012	0.0066	0.0011	0.0013	0.0048	0.0009	0.0011	0.0069	0.0011	0.0013
1295	C>T	TT	13	0.1109	0.013	0.0122	0.1069	0.0111	0.0121	0.0862	0.0091	0.0104	0.11	0.013	0.0133
1296	T>A	AA	13	0.0007	0.0002	0.0003	0.0008	0.0003	0.0004	0.0012	0.0005	0.0003	0.0	0.0	0.0006
1297	T>A	AC	13	0.0002	0.0001	0.0002	1e-04	0.0001	0.0001	1e-04	0.0001	0.0001	1e-04	0.0001	0.0002
1298	T>A	AG	13	0.0	0.0	0.0	1e-04	0.0001	0.0001	1e-04	0.0001	0.0001	0.0	0.0	0.0002
1299	T>A	AT	13	0.0004	0.0002	0.0003	1e-04	0.0001	0.0002	1e-04	0.0001	0.0003	0.0005	0.0002	0.0003
1300	T>A	CA	13	0.0002	0.0002	0.0001	0.0002	0.0001	0.0002	0.0003	0.0001	0.0001	1e-04	0.0001	0.0001
1301	T>A	CC	13	0.0002	0.0001	0.0001	0.0	0.0	0.0001	1e-04	0.0001	0.0001	1e-04	0.0001	0.0001
1302	T>A	CG	13	1e-04	0.0001	0.0001	0.0002	0.0001	0.0001	1e-04	0.0001	0.0001	0.0003	0.0001	0.0001
1303	T>A	CT	13	0.0002	0.0002	0.0001	0.0	0.0	0.0001	1e-04	0.0001	0.0001	0.0	0.0	0.0002
1304	T>A	GA	13	0.0	0.0	0.0001	0.0	0.0	0.0001	0.0	0.0	0.0001	0.0	0.0	0.0001
1305	T>A	GC	13	0.0	0.0	0.0001	0.0	0.0	0.0001	0.0	0.0	0.0	0.0	0.0	0.0001
1306	T>A	GG	13	0.0	0.0	0.0	0.0	0.0	0.0001	0.0	0.0	0.0001	0.0	0.0	0.0001
1307	T>A	GT	13	0.0	0.0	0.0	0.0002	0.0001	0.0001	1e-04	0.0001	0.0001	0.0	0.0	0.0
1308	T>A	TA	13	0.0	0.0	0.0001	1e-04	0.0001	0.0002	0.0	0.0	0.0001	0.0	0.0	0.0002
1309	T>A	TC	13	1e-04	0.0001	0.0001	1e-04	0.0001	0.0001	0.0002	0.0001	0.0001	0.0	0.0	0.0001
1310	T>A	TG	13	0.0	0.0	0.0001	0.0002	0.0001	0.0001	0.0	0.0	0.0002	0.0003	0.0002	0.0001
1311	T>A	TT	13	0.0003	0.0002	0.0002	0.0002	0.0002	0.0002	1e-04	0.0001	0.0001	0.0004	0.0002	0.0002
1312	T>C	AA	13	0.0	0.0	0.0002	0.0002	0.0002	0.0004	1e-04	0.0001	0.0003	0.0	0.0	0.0002
1313	T>C	AC	13	0.0	0.0	0.0001	0.0	0.0	0.0	0.0	0.0	0.0001	0.0	0.0	0.0
1314	T>C	AG	13	0.0	0.0	0.0001	0.0002	0.0001	0.0002	0.0	0.0	0.0001	0.0002	0.0001	0.0002
1315	T>C	AT	13	0.0	0.0	0.0002	0.0	0.0	0.0	0.0	0.0	0.0001	0.0	0.0	0.0
1316	T>C	CA	13	0.0002	0.0002	0.0001	0.0	0.0	0.0002	1e-04	0.0001	0.0001	0.0	0.0	0.0001
1317	T>C	CC	13	1e-04	0.0001	0.0001	0.0002	0.0002	0.0001	0.0	0.0	0.0	0.0003	0.0002	0.0002
1318	T>C	CG	13	0.0003	0.0002	0.0001	0.0005	0.0002	0.0002	0.0003	0.0001	0.0002	0.0005	0.0003	0.0002
1319	T>C	CT	13	1e-04	0.0001	0.0002	1e-04	0.0001	0.0001	1e-04	0.0001	0.0002	1e-04	0.0001	0.0001
1320	T>C	GA	13	0.0	0.0	0.0001	1e-04	0.0001	0.0002	1e-04	0.0001	0.0001	0.0	0.0	0.0001
1321	T>C	GC	13	0.0	0.0	0.0	0.0	0.0	0.0001	0.0	0.0	0.0	0.0	0.0	0.0
1322	T>C	GG	13	0.0	0.0	0.0001	1e-04	0.0001	0.0001	0.0	0.0	0.0001	0.0	0.0	0.0001
1323	T>C	GT	13	0.0	0.0	0.0001	1e-04	0.0001	0.0001	1e-04	0.0001	0.0001	0.0	0.0	0.0
1324	T>C	TA	13	1e-04	0.0001	0.0002	1e-04	0.0001	0.0002	0.0	0.0	0.0002	0.0003	0.0002	0.0002
1325	T>C	TC	13	1e-04	0.0001	0.0002	0.0	0.0	0.0002	0.0	0.0	0.0001	0.0	0.0	0.0002
1326	T>C	TG	13	0.0002	0.0001	0.0001	0.0002	0.0001	0.0002	0.0	0.0	0.0002	0.0003	0.0002	0.0002
1327	T>C	TT	13	0.0	0.0	0.0	0.0	0.0	0.0001	0.0	0.0	0.0001	0.0	0.0	0.0001
1328	T>G	AA	13	0.0	0.0	0.0	0.0	0.0	0.0001	0.0	0.0	0.0001	0.0	0.0	0.0
1329	T>G	AC	13	1e-04	0.0001	0.0001	0.0	0.0	0.0001	1e-04	0.0001	0.0001	1e-04	0.0001	0.0001
1330	T>G	AG	13	1e-04	0.0001	0.0001	0.0002	0.0001	0.0001	0.0002	0.0001	0.0001	0.0	0.0	0.0001
1331	T>G	AT	13	1e-04	0.0001	0.0002	0.0005	0.0002	0.0003	1e-04	0.0001	0.0002	0.0005	0.0002	0.0002
1332	T>G	CA	13	0.0	0.0	0.0	0.0	0.0	0.0	0.0	0.0	0.0	0.0	0.0	0.0
1333	T>G	CC	13	0.0002	0.0001	0.0001	0.0	0.0	0.0001	0.0002	0.0001	0.0001	0.0	0.0	0.0
1334	T>G	CG	13	0.0	0.0	0.0	1e-04	0.0001	0.0001	0.0	0.0	0.0	1e-04	0.0001	0.0001
1335	T>G	CT	13	0.0003	0.0001	0.0002	0.0003	0.0002	0.0002	0.0	0.0	0.0002	0.0005	0.0003	0.0002
1336	T>G	GA	13	0.0	0.0	0.0001	0.0	0.0	0.0001	0.0	0.0	0.0001	0.0	0.0	0.0001
1337	T>G	GC	13	0.0	0.0	0.0001	0.0	0.0	0.0001	0.0	0.0	0.0001	0.0	0.0	0.0001
1338	T>G	GG	13	0.0	0.0	0.0001	1e-04	0.0001	0.0001	1e-04	0.0001	0.0001	0.0	0.0	0.0
1339	T>G	GT	13	0.0	0.0	0.0001	0.0002	0.0001	0.0002	0.0002	0.0001	0.0001	0.0	0.0	0.0002
1340	T>G	TA	13	0.0	0.0	0.0	0.0	0.0	0.0001	0.0	0.0	0.0001	0.0	0.0	0.0
1341	T>G	TC	13	0.0002	0.0001	0.0002	1e-04	0.0001	0.0001	1e-04	0.0001	0.0001	0.0002	0.0001	0.0001
1342	T>G	TG	13	0.0003	0.0001	0.0001	0.0003	0.0001	0.0002	0.0004	0.0002	0.0002	1e-04	0.0001	0.0002
1343	T>G	TT	13	0.0007	0.0002	0.0004	0.0012	0.0004	0.0005	0.0009	0.0004	0.0004	0.0008	0.0005	0.0006
1344	C>A	AA	14	0.0038	0.0015	0.0033	0.0063	0.0023	0.0049	0.0048	0.0018	0.0042	0.006	0.0023	0.0046
1345	C>A	AC	14	0.0073	0.0035	0.0032	0.0119	0.0055	0.0036	0.0091	0.0049	0.004	0.0115	0.0046	0.003
1346	C>A	AG	14	0.0007	0.0004	0.0006	0.0013	0.0007	0.0008	0.0011	0.0007	0.0009	0.001	0.0006	0.0006
1347	C>A	AT	14	0.0015	0.0015	0.003	0.004	0.0036	0.0026	0.003	0.003	0.0029	0.0029	0.0025	0.0033
1348	C>A	CA	14	0.0022	0.0019	0.0021	0.0041	0.0027	0.0015	0.0031	0.002	0.0012	0.0037	0.003	0.0028
1349	C>A	CC	14	0.0012	0.0008	0.0031	0.003	0.0016	0.0026	0.0025	0.0011	0.0019	0.0019	0.0016	0.0045
1350	C>A	CG	14	0.0011	0.0008	0.0005	0.0015	0.001	0.0005	0.0017	0.001	0.0004	0.0011	0.001	0.0008
1351	C>A	CT	14	0.0	0.0	0.0	0.0	0.0	0.0012	0.0	0.0	0.0	0.0	0.0	0.0013
1352	C>A	GA	14	0.0025	0.0015	0.0014	0.0028	0.002	0.0013	0.0028	0.0019	0.0014	0.0029	0.0022	0.0015
1353	C>A	GC	14	0.0024	0.0017	0.0008	0.0035	0.0023	0.0009	0.0035	0.0025	0.0007	0.0028	0.0024	0.0012
1354	C>A	GG	14	0.001	0.0006	0.0004	0.002	0.0012	0.0004	0.0018	0.0011	0.0004	0.0015	0.0009	0.0004
1355	C>A	GT	14	0.0	0.0	0.0	0.0	0.0	0.0015	0.0	0.0	0.0008	0.0	0.0	0.001
1356	C>A	TA	14	0.0005	0.0005	0.001	0.0013	0.0012	0.0015	0.0003	0.0003	0.0014	0.0016	0.0016	0.0012
1357	C>A	TC	14	0.0025	0.0012	0.0009	0.0042	0.0023	0.0015	0.0033	0.0026	0.0012	0.0039	0.0016	0.0015
1358	C>A	TG	14	0.0009	0.0004	0.0004	0.0016	0.0007	0.0005	0.0009	0.0004	0.0004	0.0018	0.0009	0.0005
1359	C>A	TT	14	0.0	0.0	0.0	0.0	0.0	0.0	0.0	0.0	0.0	0.0	0.0	0.0
1360	C>G	AA	14	0.0025	0.001	0.0015	0.0024	0.0009	0.0016	0.0025	0.0014	0.002	0.0028	0.001	0.0013
1361	C>G	AC	14	0.0013	0.0009	0.0009	0.0017	0.0006	0.0011	0.0015	0.0006	0.001	0.0017	0.0011	0.0011
1362	C>G	AG	14	1e-04	0.0001	0.0004	1e-04	0.0001	0.0004	1e-04	0.0001	0.0006	1e-04	0.0001	0.0004
1363	C>G	AT	14	0.0008	0.0003	0.0012	0.0009	0.0001	0.0016	0.0006	0.0003	0.0018	0.0013	0.0004	0.0014
1364	C>G	CA	14	0.0003	0.0003	0.0004	0.0002	0.0002	0.0004	0.0003	0.0003	0.0004	0.0002	0.0002	0.0005
1365	C>G	CC	14	0.0	0.0	0.0003	0.0002	0.0002	0.0004	0.0002	0.0002	0.0003	0.0	0.0	0.0005
1366	C>G	CG	14	0.0005	0.0003	0.0005	0.0002	0.0002	0.0004	0.0003	0.0003	0.0005	0.0006	0.0003	0.0005
1367	C>G	CT	14	1e-04	0.0001	0.0006	0.0	0.0	0.0002	1e-04	0.0001	0.0005	1e-04	0.0001	0.0004
1368	C>G	GA	14	0.001	0.0007	0.0006	0.0008	0.0005	0.0005	0.0013	0.0007	0.0006	0.0006	0.0006	0.0005
1369	C>G	GC	14	0.0013	0.0012	0.0005	0.0017	0.001	0.0006	0.0019	0.0012	0.0006	0.0013	0.0011	0.0007
1370	C>G	GG	14	0.0003	0.0002	0.0002	0.0002	0.0002	0.0002	0.0003	0.0002	0.0003	0.0003	0.0002	0.0002
1371	C>G	GT	14	0.0005	0.0004	0.0006	0.0002	0.0002	0.0006	0.0005	0.0005	0.0008	0.0002	0.0002	0.0006
1372	C>G	TA	14	0.0	0.0	0.0004	0.0	0.0	0.0003	0.0	0.0	0.0006	0.0	0.0	0.0002
1373	C>G	TC	14	1e-04	0.0001	0.0005	0.0	0.0	0.0004	0.0	0.0	0.0006	0.0002	0.0002	0.0005
1374	C>G	TG	14	0.0	0.0	0.0003	1e-04	0.0001	0.0001	1e-04	0.0001	0.0002	0.0	0.0	0.0002
1375	C>G	TT	14	0.0009	0.0005	0.0017	0.0	0.0	0.0012	0.0005	0.0003	0.0023	0.0005	0.0005	0.001
1376	C>T	AA	14	0.0141	0.0057	0.0073	0.0157	0.0054	0.0083	0.0144	0.0053	0.0103	0.0178	0.0074	0.0071
1377	C>T	AC	14	0.0031	0.0011	0.0025	0.0027	0.0011	0.0068	0.0023	0.0006	0.0051	0.004	0.0017	0.0044
1378	C>T	AG	14	0.2557	0.0207	0.0219	0.2632	0.0207	0.0213	0.2769	0.0221	0.0233	0.2826	0.022	0.0238
1379	C>T	AT	14	0.0043	0.0014	0.0049	0.0053	0.0011	0.0069	0.0052	0.0014	0.0067	0.0052	0.002	0.0052
1380	C>T	CA	14	0.0039	0.0039	0.0041	0.0036	0.0029	0.0068	0.0042	0.0035	0.0048	0.0039	0.0039	0.0059
1381	C>T	CC	14	0.0012	0.0012	0.001	0.0015	0.0006	0.0058	0.0	0.0	0.0027	0.0031	0.0015	0.0032
1382	C>T	CG	14	0.166	0.0151	0.0079	0.166	0.0144	0.0101	0.1706	0.0152	0.0096	0.1879	0.0154	0.009
1383	C>T	CT	14	1e-04	0.0001	0.0031	0.0	0.0	0.0059	0.0	0.0	0.0039	1e-04	0.0001	0.0059
1384	C>T	GA	14	0.0084	0.0059	0.0058	0.0058	0.0049	0.0059	0.0052	0.0049	0.0087	0.0103	0.0076	0.0053
1385	C>T	GC	14	0.0081	0.0029	0.0043	0.0076	0.0009	0.0062	0.0059	0.0013	0.0067	0.0112	0.0034	0.005
1386	C>T	GG	14	0.2116	0.0193	0.0141	0.2122	0.0197	0.0173	0.2248	0.0197	0.0186	0.2324	0.0209	0.0136
1387	C>T	GT	14	0.0061	0.0032	0.005	0.0038	0.002	0.0069	0.0058	0.0025	0.0077	0.0049	0.0045	0.0052
1388	C>T	TA	14	0.0041	0.0034	0.0029	0.0023	0.0018	0.0065	0.0029	0.0022	0.0049	0.004	0.004	0.0049
1389	C>T	TC	14	0.0008	0.0008	0.0038	0.0	0.0	0.0083	0.0	0.0	0.0033	0.0009	0.0009	0.0065
1390	C>T	TG	14	0.107	0.012	0.0069	0.1061	0.0091	0.0079	0.1094	0.0106	0.0082	0.1208	0.0105	0.0076
1391	C>T	TT	14	0.0054	0.0038	0.0019	0.0011	0.0011	0.0054	0.0012	0.0012	0.0036	0.006	0.0042	0.0039
1392	T>A	AA	14	0.0021	0.0021	0.0014	0.0039	0.0037	0.0015	0.0029	0.0029	0.0022	0.0035	0.0035	0.0012
1393	T>A	AC	14	0.0047	0.004	0.0019	0.0071	0.0063	0.0019	0.0062	0.0061	0.0027	0.0064	0.0052	0.0016
1394	T>A	AG	14	0.0012	0.0009	0.0013	0.0028	0.0021	0.0012	0.0025	0.0018	0.0016	0.0018	0.0013	0.0012
1395	T>A	AT	14	0.0101	0.0031	0.0025	0.0152	0.0047	0.0021	0.0171	0.0046	0.0036	0.0099	0.0041	0.0017
1396	T>A	CA	14	0.0	0.0	0.0	0.0	0.0	0.0001	0.0	0.0	0.0001	0.0	0.0	0.0
1397	T>A	CC	14	0.0	0.0	0.0007	0.0	0.0	0.0014	0.0	0.0	0.0012	0.0	0.0	0.0011
1398	T>A	CG	14	0.0	0.0	0.0002	0.0	0.0	0.0004	0.0	0.0	0.0004	0.0	0.0	0.0
1399	T>A	CT	14	0.0	0.0	0.0015	0.0003	0.0003	0.002	0.0	0.0	0.0013	0.0003	0.0003	0.0025
1400	T>A	GA	14	1e-04	0.0001	0.0008	0.0003	0.0003	0.0008	1e-04	0.0001	0.0008	0.0003	0.0003	0.0009
1401	T>A	GC	14	0.0002	0.0002	0.0012	0.0009	0.0009	0.0011	0.0003	0.0003	0.0015	0.0008	0.0008	0.0011
1402	T>A	GG	14	0.0002	0.0002	0.0007	0.0008	0.0008	0.0006	0.0009	0.0009	0.0006	1e-04	0.0001	0.0008
1403	T>A	GT	14	0.0003	0.0003	0.0015	0.0006	0.0006	0.0015	0.0008	0.0008	0.0019	0.0002	0.0002	0.0015
1404	T>A	TA	14	0.0089	0.0029	0.0022	0.0097	0.0032	0.0023	0.0098	0.0025	0.0031	0.0103	0.004	0.0019
1405	T>A	TC	14	0.0	0.0	0.0003	0.0	0.0	0.0004	0.0	0.0	0.0005	0.0	0.0	0.0003
1406	T>A	TG	14	0.0	0.0	0.0	0.0	0.0	0.0	0.0	0.0	0.0	0.0	0.0	0.0
1407	T>A	TT	14	0.0015	0.0011	0.0033	0.0021	0.0007	0.0028	0.0024	0.0008	0.0033	0.0014	0.001	0.0032
1408	T>C	AA	14	0.0079	0.0032	0.0023	0.008	0.0045	0.0025	0.0083	0.0036	0.0023	0.0089	0.0043	0.0019
1409	T>C	AC	14	0.0027	0.0006	0.001	0.0043	0.0016	0.0009	0.0032	0.0017	0.0013	0.0044	0.001	0.001
1410	T>C	AG	14	0.0006	0.0006	0.0023	0.0012	0.0012	0.0023	0.0013	0.0013	0.0029	0.0007	0.0007	0.0024
1411	T>C	AT	14	0.0071	0.0057	0.0031	0.0097	0.0053	0.0026	0.0088	0.0057	0.0033	0.0093	0.0059	0.0024
1412	T>C	CA	14	0.0	0.0	0.0004	0.0	0.0	0.0007	0.0	0.0	0.0005	0.0	0.0	0.0007
1413	T>C	CC	14	0.0011	0.0005	0.0023	0.0012	0.001	0.0019	0.0013	0.001	0.0023	0.0011	0.0006	0.0027
1414	T>C	CG	14	0.0	0.0	0.0013	0.0	0.0	0.001	0.0	0.0	0.0007	0.0	0.0	0.002
1415	T>C	CT	14	0.0	0.0	0.0009	0.0	0.0	0.0011	0.0	0.0	0.0016	0.0	0.0	0.0007
1416	T>C	GA	14	0.0032	0.0021	0.0025	0.0056	0.0038	0.0016	0.0051	0.0025	0.0017	0.0043	0.0038	0.0029
1417	T>C	GC	14	0.006	0.0024	0.0009	0.0061	0.0041	0.0005	0.0059	0.0034	0.0009	0.0073	0.0039	0.0009
1418	T>C	GG	14	0.0014	0.0005	0.0022	0.0022	0.0021	0.0013	0.0023	0.0011	0.0013	0.0016	0.0016	0.0023
1419	T>C	GT	14	0.0048	0.0045	0.0016	0.009	0.008	0.0014	0.0084	0.0069	0.0013	0.0064	0.0064	0.0022
1420	T>C	TA	14	0.0014	0.0014	0.002	0.0012	0.0012	0.0019	0.001	0.001	0.0016	0.0018	0.0018	0.0029
1421	T>C	TC	14	0.0051	0.0012	0.0013	0.0053	0.0019	0.0011	0.0035	0.0019	0.0013	0.0077	0.0018	0.0013
1422	T>C	TG	14	0.0019	0.0008	0.0014	0.0014	0.0011	0.0011	0.0017	0.0012	0.0009	0.0018	0.001	0.0017
1423	T>C	TT	14	0.0061	0.0022	0.0015	0.0082	0.0033	0.0013	0.0071	0.0033	0.001	0.0083	0.003	0.0022
1424	T>G	AA	14	0.0004	0.0004	0.0004	0.0004	0.0004	0.0003	0.0007	0.0007	0.0004	1e-04	0.0001	0.0004
1425	T>G	AC	14	0.0	0.0	0.0002	0.0	0.0	0.0002	0.0	0.0	0.0002	0.0	0.0	0.0003
1426	T>G	AG	14	0.0	0.0	0.0006	0.0	0.0	0.0009	1e-04	0.0001	0.001	0.0	0.0	0.0007
1427	T>G	AT	14	0.0	0.0	0.0003	0.0	0.0	0.0	0.0	0.0	0.0004	0.0	0.0	0.0
1428	T>G	CA	14	1e-04	0.0001	0.0003	1e-04	0.0001	0.0003	0.0	0.0	0.0003	1e-04	0.0001	0.0005
1429	T>G	CC	14	0.0	0.0	0.0003	0.0	0.0	0.0002	0.0	0.0	0.0001	0.0	0.0	0.0004
1430	T>G	CG	14	0.0003	0.0003	0.001	0.0	0.0	0.0011	0.0	0.0	0.0007	0.0003	0.0003	0.0016
1431	T>G	CT	14	0.0	0.0	0.0	0.0	0.0	0.0	0.0	0.0	0.0	0.0	0.0	0.0
1432	T>G	GA	14	0.0	0.0	0.0002	1e-04	0.0001	0.0003	1e-04	0.0001	0.0004	0.0	0.0	0.0003
1433	T>G	GC	14	0.0004	0.0004	0.0003	0.0	0.0	0.0003	0.0004	0.0004	0.0003	0.0002	0.0002	0.0004
1434	T>G	GG	14	0.0019	0.0016	0.0011	0.0015	0.0012	0.0013	0.0025	0.0018	0.0013	0.0012	0.0012	0.0014
1435	T>G	GT	14	0.0002	0.0002	0.0005	1e-04	0.0001	0.0005	0.0004	0.0004	0.0009	0.0	0.0	0.0
1436	T>G	TA	14	0.0	0.0	0.0	0.0	0.0	0.0001	0.0	0.0	0.0	0.0	0.0	0.0002
1437	T>G	TC	14	0.0	0.0	0.0	0.0	0.0	0.0	0.0	0.0	0.0	0.0	0.0	0.0
1438	T>G	TG	14	0.0003	0.0002	0.0007	0.0004	0.0002	0.0007	0.0005	0.0002	0.0009	0.0003	0.0002	0.0006
1439	T>G	TT	14	0.0	0.0	0.0	0.0	0.0	0.0	0.0	0.0	0.0	0.0	0.0	0.0
1440	C>A	AA	15	0.0013	0.0007	0.0007	0.0012	0.0006	0.0006	0.0012	0.0007	0.0008	0.0012	0.0006	0.0005
1441	C>A	AC	15	0.0006	0.0005	0.0004	0.0002	0.0002	0.0004	0.0004	0.0004	0.0004	0.0003	0.0003	0.0003
1442	C>A	AG	15	1e-04	0.0001	0.0001	0.0	0.0	0.0001	1e-04	0.0001	0.0001	1e-04	0.0001	0.0001
1443	C>A	AT	15	0.0009	0.0007	0.0004	0.001	0.0007	0.0003	0.0009	0.0007	0.0004	0.0009	0.0007	0.0004
1444	C>A	CA	15	0.0005	0.0004	0.0005	0.0009	0.0003	0.0003	0.0006	0.0003	0.0003	0.0007	0.0004	0.0004
1445	C>A	CC	15	0.0003	0.0002	0.0003	0.0004	0.0003	0.0003	0.0005	0.0003	0.0003	0.0002	0.0002	0.0002
1446	C>A	CG	15	0.0002	0.0001	0.0001	1e-04	0.0001	0.0001	1e-04	0.0001	0.0001	0.0002	0.0001	0.0001
1447	C>A	CT	15	0.0012	0.0009	0.0004	0.0015	0.0008	0.0004	0.0012	0.0009	0.0003	0.0014	0.0008	0.0006
1448	C>A	GA	15	0.0025	0.0006	0.0011	0.0024	0.0006	0.0013	0.0024	0.0006	0.0012	0.0022	0.0005	0.0009
1449	C>A	GC	15	0.0005	0.0002	0.0003	0.0007	0.0002	0.0004	0.0007	0.0002	0.0003	0.0005	0.0002	0.0004
1450	C>A	GG	15	0.0002	0.0001	0.0001	1e-04	0.0001	0.0001	0.0002	0.0001	0.0001	1e-04	0.0001	0.0001
1451	C>A	GT	15	0.0017	0.0007	0.0006	0.0018	0.0005	0.0005	0.0014	0.0007	0.0005	0.002	0.0005	0.0007
1452	C>A	TA	15	0.0006	0.0006	0.0006	0.0007	0.0007	0.0007	0.001	0.001	0.0005	0.0002	0.0002	0.0008
1453	C>A	TC	15	0.0008	0.0004	0.0004	0.0005	0.0004	0.0003	0.0007	0.0004	0.0003	0.0005	0.0003	0.0004
1454	C>A	TG	15	0.0	0.0	0.0001	1e-04	0.0001	0.0001	1e-04	0.0001	0.0001	0.0	0.0	0.0001
1455	C>A	TT	15	0.0028	0.0025	0.0012	0.0028	0.002	0.0012	0.0025	0.0025	0.0009	0.0028	0.0017	0.0014
1456	C>G	AA	15	1e-04	0.0001	0.0002	0.0002	0.0002	0.0002	0.0002	0.0002	0.0002	1e-04	0.0001	0.0003
1457	C>G	AC	15	0.0002	0.0001	0.0002	0.0002	0.0002	0.0001	0.0002	0.0001	0.0001	0.0002	0.0002	0.0001
1458	C>G	AG	15	0.0	0.0	0.0001	1e-04	0.0001	0.0001	1e-04	0.0001	0.0001	0.0	0.0	0.0001
1459	C>G	AT	15	0.0007	0.0002	0.0003	0.0006	0.0003	0.0004	0.0005	0.0002	0.0002	0.0008	0.0003	0.0005
1460	C>G	CA	15	0.0004	0.0001	0.0002	0.0006	0.0002	0.0002	0.0006	0.0002	0.0002	0.0003	0.0002	0.0002
1461	C>G	CC	15	0.0003	0.0002	0.0001	0.0003	0.0001	0.0002	0.0004	0.0002	0.0002	0.0002	0.0001	0.0001
1462	C>G	CG	15	0.0	0.0	0.0	1e-04	0.0001	0.0001	0.0	0.0	0.0	1e-04	0.0001	0.0
1463	C>G	CT	15	0.0007	0.0002	0.0002	0.0009	0.0003	0.0003	0.0006	0.0002	0.0002	0.0009	0.0003	0.0002
1464	C>G	GA	15	0.0002	0.0001	0.0001	0.0002	0.0001	0.0001	0.0002	0.0001	0.0001	1e-04	0.0001	0.0001
1465	C>G	GC	15	0.0004	0.0001	0.0002	0.0003	0.0001	0.0002	0.0003	0.0001	0.0002	0.0004	0.0002	0.0003
1466	C>G	GG	15	0.0	0.0	0.0	0.0	0.0	0.0	0.0	0.0	0.0	0.0	0.0	0.0
1467	C>G	GT	15	0.0004	0.0001	0.0002	0.0004	0.0001	0.0001	0.0004	0.0002	0.0002	0.0003	0.0001	0.0002
1468	C>G	TA	15	0.0004	0.0002	0.0004	0.0007	0.0003	0.0003	0.0008	0.0003	0.0003	0.0002	0.0002	0.0003
1469	C>G	TC	15	0.0002	0.0002	0.0002	0.0006	0.0002	0.0002	0.0004	0.0002	0.0002	0.0003	0.0002	0.0003
1470	C>G	TG	15	0.0	0.0	0.0	0.0	0.0	0.0001	0.0	0.0	0.0	1e-04	0.0001	0.0001
1471	C>G	TT	15	0.0014	0.0005	0.0006	0.0017	0.0006	0.0008	0.0013	0.0004	0.0005	0.0016	0.0007	0.0008
1472	C>T	AA	15	0.0014	0.0004	0.0006	0.0007	0.0003	0.0007	0.0006	0.0003	0.0006	0.0016	0.0004	0.0008
1473	C>T	AC	15	0.0003	0.0002	0.0002	0.0002	0.0001	0.0005	1e-04	0.0001	0.0002	0.0004	0.0002	0.0003
1474	C>T	AG	15	0.0	0.0	0.0	0.0	0.0	0.0	0.0	0.0	0.0	0.0	0.0	0.0
1475	C>T	AT	15	0.0007	0.0003	0.0004	0.0003	0.0003	0.0005	0.0007	0.0004	0.0004	1e-04	0.0001	0.0005
1476	C>T	CA	15	0.0011	0.0005	0.0005	0.001	0.0002	0.0008	0.0006	0.0002	0.0005	0.0015	0.0004	0.0006
1477	C>T	CC	15	0.0006	0.0006	0.0002	0.0	0.0	0.0005	1e-04	0.0001	0.0002	0.0006	0.0005	0.0003
1478	C>T	CG	15	0.0013	0.0006	0.0007	0.0017	0.0004	0.0006	0.0013	0.0004	0.0005	0.0016	0.0006	0.0008
1479	C>T	CT	15	0.0002	0.0002	0.0004	0.0	0.0	0.0003	1e-04	0.0001	0.0002	0.0002	0.0002	0.0004
1480	C>T	GA	15	0.0005	0.0002	0.0004	0.0005	0.0002	0.0004	0.0004	0.0002	0.0004	0.0005	0.0002	0.0005
1481	C>T	GC	15	0.0004	0.0003	0.0002	0.0002	0.0001	0.0004	0.0002	0.0002	0.0003	0.0004	0.0002	0.0004
1482	C>T	GG	15	0.0016	0.0006	0.0006	0.0024	0.0007	0.0006	0.0023	0.0008	0.0007	0.0013	0.0006	0.0006
1483	C>T	GT	15	0.0002	0.0001	0.0004	0.0	0.0	0.0005	0.0	0.0	0.0003	1e-04	0.0001	0.0005
1484	C>T	TA	15	0.0034	0.0009	0.0013	0.0036	0.0007	0.0021	0.0024	0.0005	0.0012	0.0044	0.001	0.0018
1485	C>T	TC	15	0.0013	0.001	0.0005	0.0014	0.0001	0.0014	0.0008	0.0001	0.0004	0.0018	0.0006	0.0008
1486	C>T	TG	15	1e-04	0.0001	0.0002	0.0	0.0	0.0004	1e-04	0.0001	0.0001	0.0	0.0	0.0004
1487	C>T	TT	15	0.0034	0.0012	0.0007	0.0038	0.0007	0.0014	0.0025	0.0009	0.0007	0.0046	0.001	0.0012
1488	T>A	AA	15	0.0	0.0	0.0	0.0	0.0	0.0	0.0	0.0	0.0	0.0	0.0	0.0
1489	T>A	AC	15	0.0008	0.0002	0.0002	0.0009	0.0002	0.0002	0.001	0.0002	0.0003	0.0005	0.0002	0.0002
1490	T>A	AG	15	1e-04	0.0001	0.0002	0.0	0.0	0.0002	1e-04	0.0001	0.0002	1e-04	0.0001	0.0002
1491	T>A	AT	15	0.0035	0.0004	0.0005	0.0039	0.0005	0.0006	0.0033	0.0004	0.0006	0.0038	0.0005	0.0004
1492	T>A	CA	15	0.0005	0.0001	0.0002	0.0004	0.0001	0.0002	0.0004	0.0001	0.0002	0.0004	0.0001	0.0002
1493	T>A	CC	15	0.0104	0.0004	0.0007	0.0112	0.0005	0.0007	0.0096	0.0006	0.0006	0.0109	0.0005	0.0008
1494	T>A	CG	15	0.0035	0.0004	0.0004	0.0039	0.0004	0.0004	0.003	0.0004	0.0004	0.0041	0.0004	0.0004
1495	T>A	CT	15	0.0309	0.0014	0.0009	0.0306	0.0013	0.001	0.0258	0.0016	0.0008	0.0329	0.0014	0.0013
1496	T>A	GA	15	0.0	0.0	0.0001	0.0	0.0	0.0	0.0	0.0	0.0001	0.0	0.0	0.0
1497	T>A	GC	15	0.0022	0.0001	0.0002	0.0022	0.0001	0.0003	0.0019	0.0001	0.0003	0.0022	0.0002	0.0002
1498	T>A	GG	15	0.0008	0.0002	0.0002	0.0009	0.0001	0.0002	0.0007	0.0001	0.0002	0.001	0.0002	0.0002
1499	T>A	GT	15	0.006	0.0004	0.0003	0.0056	0.0004	0.0003	0.0046	0.0003	0.0003	0.0065	0.0005	0.0005
1500	T>A	TA	15	0.0012	0.0003	0.0011	0.0008	0.0003	0.001	0.0008	0.0002	0.0009	0.0012	0.0003	0.0012
1501	T>A	TC	15	0.0023	0.0002	0.0003	0.0024	0.0002	0.0003	0.002	0.0002	0.0003	0.0025	0.0003	0.0003
1502	T>A	TG	15	0.0004	0.0001	0.0002	0.0005	0.0001	0.0003	0.0003	0.0001	0.0003	0.0005	0.0001	0.0002
1503	T>A	TT	15	0.0096	0.0006	0.0005	0.0095	0.0007	0.0006	0.008	0.0006	0.0005	0.0101	0.0007	0.0005
1504	T>C	AA	15	0.0009	0.0003	0.0006	0.0019	0.0004	0.0007	0.0015	0.0004	0.0006	0.0011	0.0003	0.0006
1505	T>C	AC	15	0.0027	0.0002	0.0004	0.0024	0.0002	0.0004	0.0023	0.0002	0.0003	0.0026	0.0002	0.0004
1506	T>C	AG	15	0.0011	0.0002	0.0004	0.0012	0.0003	0.0005	0.0008	0.0002	0.0004	0.0014	0.0001	0.0005
1507	T>C	AT	15	0.0029	0.0003	0.0005	0.0032	0.0005	0.0005	0.0022	0.0004	0.0005	0.0038	0.0004	0.0005
1508	T>C	CA	15	0.0063	0.0004	0.0007	0.0062	0.0004	0.0007	0.0054	0.0003	0.0006	0.0065	0.0006	0.0008
1509	T>C	CC	15	0.0371	0.0013	0.0013	0.0372	0.0012	0.0013	0.0316	0.0017	0.0014	0.0391	0.0019	0.0019
1510	T>C	CG	15	0.0234	0.001	0.0011	0.0241	0.0007	0.0011	0.0195	0.0011	0.001	0.026	0.0015	0.0016
1511	T>C	CT	15	0.1089	0.0033	0.0033	0.1144	0.0035	0.0033	0.0934	0.004	0.0032	0.1194	0.0052	0.0053
1512	T>C	GA	15	0.0013	0.0002	0.0004	0.0011	0.0003	0.0006	0.0009	0.0002	0.0004	0.0014	0.0002	0.0005
1513	T>C	GC	15	0.0074	0.0004	0.0006	0.0068	0.0004	0.0007	0.0058	0.0003	0.0005	0.0077	0.0006	0.0009
1514	T>C	GG	15	0.0052	0.0002	0.0005	0.0054	0.0002	0.0005	0.004	0.0003	0.0004	0.0062	0.0003	0.0005
1515	T>C	GT	15	0.0093	0.0007	0.0003	0.0092	0.0007	0.0005	0.0074	0.0006	0.0003	0.0104	0.0008	0.0006
1516	T>C	TA	15	0.0048	0.0007	0.0012	0.0042	0.0006	0.001	0.0047	0.0008	0.0011	0.0035	0.0004	0.0009
1517	T>C	TC	15	0.0083	0.0005	0.0008	0.0077	0.0005	0.0009	0.0069	0.0006	0.0007	0.0084	0.0007	0.001
1518	T>C	TG	15	0.0048	0.0003	0.0004	0.0045	0.0004	0.0005	0.0043	0.0004	0.0004	0.0044	0.0004	0.0005
1519	T>C	TT	15	0.0128	0.0007	0.0012	0.0135	0.0007	0.001	0.0115	0.0007	0.0009	0.0134	0.0009	0.0013
1520	T>G	AA	15	0.0005	0.0002	0.0009	0.0007	0.0002	0.0008	0.0006	0.0002	0.0008	0.0004	0.0002	0.0008
1521	T>G	AC	15	0.0035	0.0003	0.0003	0.0037	0.0003	0.0003	0.003	0.0003	0.0003	0.0039	0.0004	0.0004
1522	T>G	AG	15	0.0013	0.0002	0.0002	0.0015	0.0002	0.0002	0.0013	0.0002	0.0002	0.0015	0.0002	0.0002
1523	T>G	AT	15	0.0433	0.0019	0.0013	0.0452	0.0024	0.0013	0.0343	0.0027	0.0015	0.0508	0.0032	0.0026
1524	T>G	CA	15	0.0016	0.0002	0.0007	0.0018	0.0002	0.0007	0.0016	0.0002	0.0005	0.0016	0.0003	0.0009
1525	T>G	CC	15	0.0179	0.0008	0.0008	0.0184	0.0009	0.0009	0.0158	0.0011	0.0009	0.0187	0.0011	0.0014
1526	T>G	CG	15	0.0088	0.0005	0.0008	0.009	0.0004	0.0008	0.0074	0.0007	0.0006	0.0095	0.0006	0.0012
1527	T>G	CT	15	0.2729	0.0062	0.0066	0.2878	0.0077	0.0058	0.2313	0.0116	0.0072	0.3041	0.0111	0.0125
1528	T>G	GA	15	0.0004	0.0001	0.0003	0.0005	0.0001	0.0002	0.0005	0.0001	0.0002	0.0003	0.0001	0.0003
1529	T>G	GC	15	0.004	0.0002	0.0004	0.0045	0.0002	0.0004	0.0036	0.0003	0.0003	0.0045	0.0004	0.0006
1530	T>G	GG	15	0.0022	0.0003	0.0003	0.0025	0.0002	0.0003	0.002	0.0003	0.0002	0.0025	0.0003	0.0004
1531	T>G	GT	15	0.0671	0.0016	0.0038	0.0694	0.0016	0.0034	0.053	0.0022	0.0027	0.0784	0.0032	0.0071
1532	T>G	TA	15	0.0014	0.0004	0.0015	0.0015	0.0003	0.0014	0.0016	0.0004	0.0013	0.001	0.0003	0.0014
1533	T>G	TC	15	0.0059	0.0005	0.0005	0.0062	0.0004	0.0004	0.0053	0.0005	0.0004	0.0062	0.0005	0.0006
1534	T>G	TG	15	0.0034	0.0003	0.0004	0.0033	0.0002	0.0004	0.0032	0.0002	0.0004	0.0031	0.0004	0.0006
1535	T>G	TT	15	0.0879	0.0045	0.0033	0.0909	0.0045	0.003	0.0789	0.0061	0.0039	0.0903	0.0057	0.0051
1536	C>A	AA	16	0.0063	0.0026	0.0021	0.0035	0.0035	0.0011	0.0052	0.0031	0.002	0.0056	0.0036	0.0014
1537	C>A	AC	16	0.0034	0.0029	0.002	0.0042	0.0042	0.0007	0.0044	0.004	0.0009	0.0036	0.0035	0.002
1538	C>A	AG	16	0.001	0.0007	0.0003	0.0005	0.0005	0.0005	0.0008	0.0006	0.0006	0.0009	0.0007	0.0002
1539	C>A	AT	16	0.0013	0.0013	0.002	0.0019	0.0019	0.0012	0.0016	0.0016	0.0012	0.0017	0.0017	0.0025
1540	C>A	CA	16	0.0028	0.0023	0.0026	0.0014	0.0014	0.0029	0.0015	0.0015	0.0025	0.003	0.0026	0.0031
1541	C>A	CC	16	0.0027	0.0016	0.0027	0.0009	0.0009	0.0037	0.0028	0.0019	0.0035	0.0014	0.001	0.003
1542	C>A	CG	16	0.0007	0.0007	0.0008	0.0	0.0	0.001	0.0004	0.0004	0.0011	0.0005	0.0005	0.0008
1543	C>A	CT	16	0.0	0.0	0.0	0.0	0.0	0.0	0.0	0.0	0.0	0.0	0.0	0.0
1544	C>A	GA	16	0.0038	0.0029	0.002	0.0026	0.0026	0.0023	0.0035	0.0029	0.002	0.0034	0.0028	0.0026
1545	C>A	GC	16	0.0057	0.002	0.0013	0.0039	0.0031	0.0015	0.0053	0.0022	0.0011	0.0052	0.003	0.0018
1546	C>A	GG	16	0.0014	0.0008	0.0006	0.0011	0.0011	0.0005	0.0016	0.0011	0.0006	0.0012	0.001	0.0006
1547	C>A	GT	16	0.001	0.001	0.0018	0.0003	0.0003	0.0018	0.0007	0.0007	0.0019	0.0008	0.0008	0.0026
1548	C>A	TA	16	0.0032	0.0021	0.003	0.0022	0.0022	0.0028	0.0019	0.0016	0.0031	0.0039	0.0025	0.0027
1549	C>A	TC	16	0.007	0.0018	0.0024	0.0056	0.0039	0.0027	0.0061	0.0031	0.0028	0.0074	0.0027	0.0026
1550	C>A	TG	16	0.0017	0.0007	0.0007	0.0011	0.0011	0.0007	0.0013	0.0007	0.0012	0.0018	0.0012	0.0005
1551	C>A	TT	16	0.0	0.0	0.001	0.0	0.0	0.0011	0.0	0.0	0.0	0.0	0.0	0.0018
1552	C>G	AA	16	0.0011	0.0011	0.0011	0.0005	0.0005	0.0011	0.0002	0.0002	0.001	0.0015	0.0015	0.0013
1553	C>G	AC	16	0.0012	0.0008	0.0008	0.0017	0.0011	0.0005	0.0014	0.0008	0.0008	0.0016	0.0013	0.0007
1554	C>G	AG	16	0.0	0.0	0.0	0.0	0.0	0.0	0.0	0.0	0.0	0.0	0.0	0.0
1555	C>G	AT	16	0.0012	0.0009	0.0017	0.0018	0.0006	0.0015	0.0008	0.0008	0.0014	0.0023	0.0011	0.0021
1556	C>G	CA	16	0.0	0.0	0.0007	0.0	0.0	0.0006	0.0	0.0	0.0007	0.0	0.0	0.0009
1557	C>G	CC	16	0.0004	0.0004	0.0012	0.0002	0.0002	0.0009	0.0003	0.0003	0.0012	0.0004	0.0004	0.0012
1558	C>G	CG	16	0.0	0.0	0.0	0.0	0.0	0.0	0.0	0.0	0.0	0.0	0.0	0.0
1559	C>G	CT	16	0.0003	0.0003	0.0015	0.001	0.0008	0.0014	0.0007	0.0006	0.0015	0.0006	0.0006	0.0016
1560	C>G	GA	16	0.0006	0.0006	0.0003	0.0003	0.0003	0.0003	0.0	0.0	0.0001	0.001	0.001	0.0006
1561	C>G	GC	16	0.0012	0.0011	0.0006	0.0016	0.0013	0.0005	0.0011	0.001	0.0008	0.0018	0.0015	0.0006
1562	C>G	GG	16	0.0	0.0	0.0	0.0	0.0	0.0	0.0	0.0	0.0	0.0	0.0	0.0
1563	C>G	GT	16	0.0003	0.0003	0.0006	0.0007	0.0005	0.0007	0.0	0.0	0.0005	0.0009	0.0007	0.001
1564	C>G	TA	16	1e-04	0.0001	0.0012	0.0	0.0	0.0007	0.0	0.0	0.0007	0.0002	0.0002	0.0013
1565	C>G	TC	16	0.001	0.0006	0.0017	0.0011	0.0006	0.0015	0.0005	0.0004	0.0014	0.0018	0.0009	0.0017
1566	C>G	TG	16	0.0	0.0	0.0001	1e-04	0.0001	0.0002	0.0	0.0	0.0001	0.0	0.0	0.0002
1567	C>G	TT	16	0.0	0.0	0.002	0.0006	0.0006	0.0032	0.0003	0.0003	0.0026	0.0003	0.0003	0.0029
1568	C>T	AA	16	0.0068	0.0064	0.0062	0.0063	0.0063	0.0072	0.0063	0.0063	0.0076	0.0076	0.0073	0.0065
1569	C>T	AC	16	0.0011	0.0009	0.0044	0.0004	0.0004	0.0049	0.0	0.0	0.0055	0.0017	0.0014	0.0045
1570	C>T	AG	16	0.0	0.0	0.0001	0.0	0.0	0.0011	0.0	0.0	0.0013	0.0	0.0	0.0
1571	C>T	AT	16	0.0	0.0	0.0035	0.0	0.0	0.0053	0.0	0.0	0.0051	0.0	0.0	0.0042
1572	C>T	CA	16	0.0125	0.0051	0.0052	0.0163	0.0066	0.0062	0.0176	0.0071	0.0074	0.0129	0.0051	0.0062
1573	C>T	CC	16	0.0061	0.0008	0.0056	0.0082	0.0032	0.0069	0.0077	0.0019	0.0076	0.0072	0.0027	0.0054
1574	C>T	CG	16	0.0	0.0	0.0018	0.001	0.001	0.0022	0.001	0.001	0.0023	0.0	0.0	0.0021
1575	C>T	CT	16	0.0125	0.0036	0.0066	0.0195	0.0061	0.0082	0.0187	0.0046	0.0086	0.0148	0.005	0.0076
1576	C>T	GA	16	0.0109	0.0075	0.0061	0.0131	0.0076	0.0065	0.0123	0.0081	0.0074	0.013	0.0082	0.0062
1577	C>T	GC	16	0.0037	0.0037	0.0063	0.0034	0.0034	0.0079	0.0041	0.004	0.0079	0.0035	0.0035	0.0071
1578	C>T	GG	16	0.0	0.0	0.0016	0.0	0.0	0.0026	0.0	0.0	0.0025	0.0	0.0	0.0017
1579	C>T	GT	16	0.0061	0.0054	0.0062	0.0066	0.0051	0.008	0.007	0.0048	0.008	0.0065	0.0063	0.0072
1580	C>T	TA	16	0.0045	0.0039	0.0045	0.0091	0.0047	0.0046	0.0077	0.0044	0.0054	0.0064	0.0055	0.0046
1581	C>T	TC	16	0.0	0.0	0.0045	0.0	0.0	0.0057	0.0	0.0	0.0059	0.0	0.0	0.0036
1582	C>T	TG	16	0.0	0.0	0.0	0.0	0.0	0.0	0.0	0.0	0.0	0.0	0.0	0.0
1583	C>T	TT	16	0.0035	0.0018	0.0043	0.0082	0.0032	0.0041	0.0065	0.0018	0.006	0.0056	0.0036	0.0039
1584	T>A	AA	16	0.0086	0.0039	0.0024	0.0067	0.0043	0.003	0.0084	0.005	0.0038	0.0082	0.0037	0.002
1585	T>A	AC	16	0.007	0.004	0.0018	0.0073	0.0055	0.0019	0.0079	0.0055	0.0028	0.0074	0.0047	0.0013
1586	T>A	AG	16	0.0035	0.0014	0.0027	0.0021	0.0011	0.0025	0.0033	0.0011	0.0029	0.0027	0.0014	0.0025
1587	T>A	AT	16	0.0058	0.0026	0.0019	0.0052	0.0032	0.0019	0.0064	0.0036	0.0019	0.0055	0.003	0.002
1588	T>A	CA	16	1e-04	0.0001	0.0022	0.0	0.0	0.0	1e-04	0.0001	0.0014	0.0	0.0	0.0013
1589	T>A	CC	16	0.0076	0.0013	0.0029	0.0068	0.0009	0.0028	0.0099	0.0018	0.0024	0.0056	0.001	0.0042
1590	T>A	CG	16	0.0009	0.0006	0.0022	0.0	0.0	0.0008	0.0	0.0	0.0023	0.001	0.0008	0.0014
1591	T>A	CT	16	0.0028	0.0015	0.0028	0.0018	0.0012	0.0038	0.0034	0.0021	0.0031	0.0017	0.001	0.004
1592	T>A	GA	16	0.0004	0.0004	0.002	0.0	0.0	0.0006	0.0	0.0	0.0016	0.0004	0.0004	0.0014
1593	T>A	GC	16	0.0036	0.0017	0.0014	0.005	0.002	0.0012	0.0056	0.0023	0.0018	0.0035	0.0017	0.0013
1594	T>A	GG	16	0.0015	0.0009	0.0019	0.0011	0.0009	0.0019	0.0014	0.0009	0.0022	0.0014	0.0011	0.002
1595	T>A	GT	16	0.0016	0.0012	0.0012	0.0015	0.0013	0.0012	0.0016	0.0013	0.0012	0.0018	0.0015	0.0014
1596	T>A	TA	16	0.0031	0.0023	0.0023	0.0021	0.0021	0.0025	0.0032	0.0023	0.0028	0.0024	0.0024	0.0027
1597	T>A	TC	16	0.0116	0.0014	0.0017	0.0139	0.0015	0.0018	0.0167	0.0021	0.0019	0.0106	0.0018	0.0024
1598	T>A	TG	16	0.0032	0.0008	0.0017	0.0022	0.0005	0.0018	0.0031	0.0008	0.0024	0.0028	0.0008	0.002
1599	T>A	TT	16	0.006	0.002	0.0036	0.0069	0.002	0.0032	0.0066	0.0022	0.0037	0.0071	0.0023	0.0033
1600	T>C	AA	16	0.0785	0.0091	0.0046	0.0839	0.0089	0.0105	0.0892	0.0086	0.0078	0.0838	0.0099	0.0081
1601	T>C	AC	16	0.0271	0.0036	0.0029	0.0346	0.0041	0.0029	0.0352	0.004	0.0024	0.03	0.0041	0.0033
1602	T>C	AG	16	0.0571	0.0063	0.0044	0.0675	0.0075	0.005	0.0671	0.0065	0.0058	0.0649	0.0073	0.0046
1603	T>C	AT	16	0.0469	0.0078	0.0011	0.0506	0.0083	0.0037	0.054	0.0086	0.0025	0.0498	0.009	0.0025
1604	T>C	CA	16	0.0328	0.0035	0.0039	0.0401	0.0039	0.0041	0.0411	0.0036	0.0045	0.0361	0.0046	0.0051
1605	T>C	CC	16	0.0345	0.0038	0.0043	0.0475	0.0048	0.0055	0.0464	0.0046	0.0059	0.04	0.0053	0.0052
1606	T>C	CG	16	0.0302	0.0034	0.0036	0.04	0.0044	0.0044	0.04	0.0045	0.0043	0.0341	0.0039	0.0048
1607	T>C	CT	16	0.0322	0.0041	0.0045	0.0426	0.0042	0.005	0.0428	0.0047	0.0054	0.0361	0.0048	0.0053
1608	T>C	GA	16	0.0498	0.0048	0.0055	0.0712	0.0093	0.0057	0.065	0.0063	0.0062	0.0618	0.0084	0.0066
1609	T>C	GC	16	0.0238	0.0037	0.0019	0.035	0.0055	0.0018	0.0327	0.0046	0.0017	0.0289	0.0052	0.002
1610	T>C	GG	16	0.0353	0.0039	0.0049	0.0487	0.0064	0.0037	0.0451	0.0047	0.0041	0.0432	0.006	0.0052
1611	T>C	GT	16	0.042	0.0064	0.0027	0.0607	0.0113	0.0017	0.0546	0.0076	0.0013	0.053	0.01	0.0035
1612	T>C	TA	16	0.0577	0.0063	0.0059	0.077	0.0078	0.0081	0.0725	0.0071	0.0076	0.0693	0.0078	0.0078
1613	T>C	TC	16	0.0298	0.0039	0.0033	0.0426	0.0056	0.0035	0.0393	0.0045	0.0031	0.0366	0.0053	0.0045
1614	T>C	TG	16	0.0362	0.0044	0.0038	0.0466	0.0052	0.0048	0.0458	0.005	0.005	0.0416	0.0049	0.0043
1615	T>C	TT	16	0.0447	0.0058	0.0033	0.0619	0.0084	0.0024	0.0578	0.0072	0.0023	0.0543	0.0075	0.0045
1616	T>G	AA	16	0.0023	0.0015	0.0005	0.0023	0.0012	0.0007	0.0026	0.0015	0.0008	0.0024	0.0016	0.0006
1617	T>G	AC	16	0.0014	0.0005	0.0002	0.0014	0.0005	0.0003	0.0013	0.0005	0.0002	0.0017	0.0007	0.0004
1618	T>G	AG	16	0.0012	0.0008	0.0007	0.0012	0.0007	0.0007	0.0016	0.0008	0.0009	0.0011	0.0007	0.0006
1619	T>G	AT	16	0.0028	0.0013	0.0005	0.0022	0.0011	0.0006	0.0029	0.0014	0.0006	0.0025	0.0012	0.0005
1620	T>G	CA	16	0.0011	0.0007	0.0006	0.0011	0.0009	0.0007	0.0015	0.0009	0.0009	0.0009	0.0009	0.0007
1621	T>G	CC	16	0.0035	0.0007	0.001	0.0025	0.0006	0.0008	0.0037	0.0008	0.0009	0.0029	0.0007	0.0011
1622	T>G	CG	16	0.0008	0.0006	0.0009	0.0003	0.0003	0.0012	0.0004	0.0004	0.0011	0.0007	0.0006	0.0012
1623	T>G	CT	16	0.0	0.0	0.0004	0.0003	0.0003	0.0007	0.0003	0.0003	0.0009	0.0	0.0	0.0
1624	T>G	GA	16	0.0003	0.0003	0.0002	0.0005	0.0005	0.0002	0.0003	0.0003	0.0001	0.0005	0.0005	0.0004
1625	T>G	GC	16	0.0007	0.0005	0.0002	0.0008	0.0004	0.0002	0.0007	0.0004	0.0002	0.0008	0.0005	0.0003
1626	T>G	GG	16	0.0006	0.0006	0.0006	0.0003	0.0003	0.0006	0.0005	0.0005	0.0006	0.0005	0.0005	0.0008
1627	T>G	GT	16	0.0	0.0	0.0005	0.0003	0.0003	0.0006	0.0003	0.0003	0.0004	0.0	0.0	0.0008
1628	T>G	TA	16	0.0012	0.0012	0.0011	0.0014	0.0014	0.0013	0.0021	0.0021	0.0016	0.0007	0.0007	0.0012
1629	T>G	TC	16	0.0024	0.0006	0.0004	0.0026	0.0006	0.0006	0.002	0.0007	0.0005	0.0033	0.0008	0.0006
1630	T>G	TG	16	0.0004	0.0004	0.0007	0.0	0.0	0.0005	1e-04	0.0001	0.0006	0.0003	0.0003	0.0006
1631	T>G	TT	16	0.0015	0.0013	0.0012	0.0018	0.0015	0.0016	0.0015	0.0012	0.0019	0.002	0.0017	0.0013
1632	C>A	AA	17	0.0188	0.0007	0.0042	0.0202	0.0003	0.0043	0.0192	0.0002	0.0046	0.0238	0.0007	0.004
1633	C>A	AC	17	0.0226	0.0026	0.0025	0.0247	0.0016	0.0018	0.0256	0.0026	0.002	0.0258	0.0024	0.0021
1634	C>A	AG	17	0.0024	0.0001	0.0005	0.0023	0.0003	0.0006	0.0024	0.0002	0.0007	0.0028	0.0002	0.0006
1635	C>A	AT	17	0.021	0.0028	0.0035	0.0202	0.0021	0.0028	0.0209	0.0031	0.0035	0.0243	0.003	0.0031
1636	C>A	CA	17	0.0157	0.0015	0.0028	0.0184	0.0011	0.0025	0.0177	0.0017	0.0027	0.0195	0.0017	0.0027
1637	C>A	CC	17	0.0177	0.0027	0.002	0.0201	0.0024	0.0012	0.0203	0.0028	0.0017	0.0208	0.0033	0.0019
1638	C>A	CG	17	0.0022	0.0002	0.0004	0.0027	0.0006	0.0003	0.0026	0.0004	0.0004	0.0027	0.0005	0.0005
1639	C>A	CT	17	0.0169	0.0046	0.0027	0.0199	0.0053	0.0019	0.0193	0.0056	0.0024	0.0208	0.0058	0.0026
1640	C>A	GA	17	0.0096	0.0001	0.0021	0.0108	0.0005	0.0017	0.0094	0.0004	0.0021	0.0132	0.0005	0.0018
1641	C>A	GC	17	0.0124	0.0012	0.0008	0.0147	0.0018	0.0004	0.0135	0.0015	0.0006	0.0162	0.002	0.0006
1642	C>A	GG	17	0.0011	0.0002	0.0004	0.0012	0.0004	0.0005	0.0011	0.0003	0.0005	0.0015	0.0003	0.0004
1643	C>A	GT	17	0.0121	0.0015	0.001	0.013	0.0016	0.0009	0.0125	0.0019	0.0013	0.015	0.0017	0.0009
1644	C>A	TA	17	0.007	0.0004	0.0026	0.0103	0.0009	0.0028	0.0082	0.0005	0.0031	0.011	0.0007	0.0026
1645	C>A	TC	17	0.0128	0.0004	0.0014	0.0146	0.001	0.0024	0.0136	0.0008	0.0018	0.0166	0.0008	0.0018
1646	C>A	TG	17	0.0007	0.0002	0.0005	0.0009	0.0004	0.0007	0.0008	0.0003	0.0006	0.0009	0.0003	0.0007
1647	C>A	TT	17	0.0116	0.0033	0.0018	0.0126	0.0043	0.0021	0.0113	0.0055	0.0019	0.0155	0.0026	0.0023
1648	C>G	AA	17	0.0194	0.0007	0.0025	0.0198	0.0006	0.0034	0.0161	0.0003	0.0028	0.0281	0.0012	0.0029
1649	C>G	AC	17	0.0107	0.0004	0.002	0.0107	0.0006	0.0023	0.0087	0.0003	0.0022	0.0154	0.0005	0.002
1650	C>G	AG	17	0.0064	0.0005	0.0011	0.0058	0.0003	0.0011	0.0063	0.0004	0.0012	0.007	0.0006	0.0012
1651	C>G	AT	17	0.0194	0.0009	0.0029	0.0192	0.0005	0.0029	0.0151	0.0003	0.0028	0.0286	0.0016	0.0026
1652	C>G	CA	17	0.0143	0.0007	0.0014	0.015	0.0007	0.0011	0.0139	0.0005	0.0013	0.0185	0.0011	0.0009
1653	C>G	CC	17	0.0121	0.0003	0.0015	0.0117	0.0003	0.0017	0.012	0.0003	0.0014	0.0141	0.0004	0.0017
1654	C>G	CG	17	0.0066	0.0008	0.0015	0.0046	0.0005	0.0009	0.0062	0.0008	0.0011	0.0062	0.0007	0.0014
1655	C>G	CT	17	0.0198	0.0009	0.002	0.0192	0.0009	0.002	0.0171	0.0005	0.002	0.0266	0.0013	0.0017
1656	C>G	GA	17	0.0098	0.0004	0.0009	0.01	0.0005	0.001	0.0088	0.0003	0.0009	0.0133	0.0009	0.001
1657	C>G	GC	17	0.0098	0.0007	0.001	0.0096	0.0004	0.0011	0.0102	0.0008	0.0009	0.011	0.0005	0.0012
1658	C>G	GG	17	0.0033	0.0003	0.0005	0.0027	0.0002	0.0003	0.0032	0.0002	0.0004	0.0034	0.0004	0.0004
1659	C>G	GT	17	0.0173	0.0013	0.0008	0.0163	0.0008	0.0009	0.0142	0.0008	0.0008	0.0236	0.0017	0.0007
1660	C>G	TA	17	0.0138	0.0015	0.0025	0.0181	0.0027	0.002	0.0139	0.0015	0.002	0.0217	0.0036	0.0028
1661	C>G	TC	17	0.0177	0.0007	0.0023	0.0182	0.0008	0.0022	0.0163	0.0006	0.0021	0.0236	0.0011	0.0023
1662	C>G	TG	17	0.0036	0.0003	0.0009	0.0023	0.0001	0.0006	0.0033	0.0003	0.0009	0.0031	0.0003	0.0007
1663	C>G	TT	17	0.0333	0.0025	0.0039	0.0333	0.0032	0.0035	0.0288	0.0019	0.0037	0.0458	0.0049	0.0042
1664	C>T	AA	17	0.0191	0.0023	0.0022	0.0168	0.0036	0.0024	0.0156	0.0028	0.0024	0.0246	0.0039	0.0017
1665	C>T	AC	17	0.0109	0.0035	0.0002	0.0096	0.004	0.0009	0.0094	0.0035	0.0006	0.0134	0.005	0.0006
1666	C>T	AG	17	0.0056	0.0012	0.0011	0.0042	0.001	0.0013	0.0052	0.0014	0.0009	0.0056	0.0012	0.0023
1667	C>T	AT	17	0.0196	0.0024	0.0012	0.0209	0.003	0.0013	0.0201	0.0026	0.0012	0.0244	0.0032	0.0013
1668	C>T	CA	17	0.0097	0.0034	0.0021	0.0107	0.0041	0.002	0.0088	0.0037	0.002	0.0141	0.0043	0.0023
1669	C>T	CC	17	0.0098	0.0052	0.0008	0.0121	0.0058	0.0011	0.0104	0.0056	0.0007	0.0137	0.0064	0.001
1670	C>T	CG	17	0.0058	0.0011	0.0009	0.0048	0.0009	0.0008	0.0052	0.001	0.0007	0.0065	0.0014	0.0015
1671	C>T	CT	17	0.0195	0.0045	0.0004	0.0208	0.0052	0.0005	0.0193	0.005	0.0004	0.0253	0.0056	0.0003
1672	C>T	GA	17	0.0138	0.0044	0.0013	0.0128	0.0044	0.0006	0.0094	0.004	0.0012	0.021	0.0059	0.0006
1673	C>T	GC	17	0.0115	0.0	0.0	0.0107	0.0056	0.0002	0.0085	0.0058	0.0	0.0167	0.0	0.0
1674	C>T	GG	17	0.0044	0.0022	0.0004	0.0034	0.0021	0.0006	0.0036	0.0028	0.0008	0.0051	0.0021	0.0004
1675	C>T	GT	17	0.0135	0.0041	0.0	0.0128	0.0049	0.0002	0.0116	0.0048	0.0	0.0178	0.0049	0.0001
1676	C>T	TA	17	0.0	0.0	0.0	0.0004	0.0004	0.001	0.0004	0.0004	0.0009	0.0	0.0	0.0006
1677	C>T	TC	17	0.0098	0.0046	0.0024	0.011	0.0048	0.0016	0.0088	0.0045	0.0024	0.0146	0.0057	0.0016
1678	C>T	TG	17	0.0005	0.0005	0.0009	0.0004	0.0004	0.001	0.0	0.0	0.0007	0.0012	0.0012	0.0013
1679	C>T	TT	17	0.008	0.0032	0.0003	0.0082	0.0033	0.0006	0.0074	0.0032	0.0005	0.0105	0.0039	0.0002
1680	T>A	AA	17	0.0004	0.0	0.0	0.0	0.0	0.0023	0.0	0.0	0.0026	0.0005	0.0	0.0
1681	T>A	AC	17	0.006	0.0006	0.0014	0.0063	0.0007	0.0015	0.0068	0.001	0.0014	0.0065	0.0004	0.0017
1682	T>A	AG	17	0.0034	0.0001	0.002	0.0042	0.0005	0.0027	0.0036	0.0005	0.0026	0.0048	0.0003	0.0023
1683	T>A	AT	17	0.0093	0.0005	0.0021	0.0108	0.0009	0.0016	0.0108	0.0011	0.0018	0.011	0.0005	0.0022
1684	T>A	CA	17	0.0015	0.0006	0.0019	0.0012	0.0011	0.0024	0.0012	0.0008	0.0021	0.0019	0.0011	0.0023
1685	T>A	CC	17	0.0078	0.0013	0.0016	0.0091	0.0021	0.0012	0.0085	0.0019	0.0016	0.0101	0.0021	0.0017
1686	T>A	CG	17	0.0031	0.0015	0.0027	0.0042	0.0031	0.0027	0.0039	0.0025	0.0029	0.004	0.002	0.003
1687	T>A	CT	17	0.0114	0.0015	0.0021	0.0132	0.0026	0.0019	0.0139	0.0024	0.0025	0.0127	0.0024	0.0019
1688	T>A	GA	17	0.0025	0.0001	0.001	0.0018	0.0005	0.0018	0.0022	0.0004	0.0016	0.0025	0.0005	0.0013
1689	T>A	GC	17	0.0047	0.0005	0.0007	0.0058	0.0009	0.0006	0.0056	0.0009	0.0007	0.0058	0.0006	0.0007
1690	T>A	GG	17	0.0047	0.0003	0.0011	0.0054	0.0011	0.0013	0.0052	0.0009	0.0012	0.0058	0.0008	0.0014
1691	T>A	GT	17	0.0105	0.0014	0.0019	0.0132	0.0015	0.0015	0.0129	0.0018	0.0019	0.0128	0.0014	0.0017
1692	T>A	TA	17	0.0039	0.0007	0.0029	0.002	0.0013	0.0042	0.0017	0.0009	0.004	0.0053	0.0016	0.0034
1693	T>A	TC	17	0.0044	0.0003	0.0016	0.006	0.0006	0.0015	0.0055	0.0004	0.0017	0.0058	0.0008	0.0016
1694	T>A	TG	17	1e-04	0.0001	0.0017	0.0002	0.0002	0.0021	1e-04	0.0001	0.002	0.0003	0.0003	0.0021
1695	T>A	TT	17	0.0113	0.0007	0.0029	0.0119	0.0007	0.0032	0.0114	0.0008	0.0034	0.0142	0.0008	0.0031
1696	T>C	AA	17	0.0079	0.0	0.0	0.0083	0.0033	0.0032	0.0079	0.0006	0.0041	0.0099	0.001	0.0037
1697	T>C	AC	17	0.0084	0.0002	0.0015	0.01	0.0005	0.0011	0.0095	0.0002	0.0013	0.0105	0.0005	0.0012
1698	T>C	AG	17	0.0069	0.0002	0.0027	0.0073	0.0007	0.0028	0.0074	0.0002	0.003	0.008	0.0009	0.0027
1699	T>C	AT	17	0.0146	0.0	0.0	0.0179	0.001	0.0032	0.0178	0.0	0.0	0.0174	0.0	0.0
1700	T>C	CA	17	0.005	0.0003	0.0024	0.0045	0.0003	0.002	0.0045	0.0003	0.0026	0.0061	0.0006	0.002
1701	T>C	CC	17	0.0129	0.0006	0.0023	0.0147	0.0007	0.0021	0.0144	0.0007	0.0024	0.0158	0.0009	0.0024
1702	T>C	CG	17	0.0061	0.0006	0.0022	0.0063	0.0006	0.0017	0.0061	0.0003	0.0021	0.0075	0.0014	0.0022
1703	T>C	CT	17	0.0099	0.0002	0.0023	0.0106	0.0001	0.0017	0.0104	0.0002	0.0021	0.0121	0.0005	0.0023
1704	T>C	GA	17	0.0046	0.0009	0.002	0.0043	0.0008	0.0025	0.0037	0.0004	0.0023	0.0064	0.0016	0.0023
1705	T>C	GC	17	0.0049	0.0005	0.0011	0.0069	0.0009	0.0007	0.006	0.0006	0.0009	0.0068	0.0008	0.001
1706	T>C	GG	17	0.0045	0.0008	0.0016	0.0045	0.0005	0.002	0.0039	0.0002	0.002	0.0061	0.0014	0.0016
1707	T>C	GT	17	0.0068	0.0006	0.0023	0.0076	0.0003	0.0029	0.0072	0.0	0.0	0.0085	0.0007	0.0026
1708	T>C	TA	17	0.0052	0.0006	0.0032	0.0035	0.0007	0.0034	0.0038	0.0009	0.0037	0.0061	0.0007	0.0033
1709	T>C	TC	17	0.0092	0.0005	0.0018	0.0102	0.0003	0.0017	0.01	0.0005	0.0018	0.0113	0.0005	0.0019
1710	T>C	TG	17	0.0024	0.0003	0.0016	0.0026	0.0005	0.0016	0.0022	0.0005	0.0017	0.0033	0.0007	0.0019
1711	T>C	TT	17	0.0097	0.0005	0.0023	0.01	0.0004	0.003	0.01	0.0004	0.0028	0.0116	0.0008	0.0026
1712	T>G	AA	17	0.0037	0.0005	0.0012	0.0036	0.0005	0.0011	0.0031	0.0005	0.0014	0.0052	0.0007	0.001
1713	T>G	AC	17	0.001	0.0002	0.001	0.0012	0.0003	0.0009	0.0004	0.0003	0.0011	0.0021	0.0004	0.0009
1714	T>G	AG	17	0.0075	0.0	0.0014	0.0091	0.0001	0.0012	0.0085	0.0	0.0	0.0097	0.0002	0.0012
1715	T>G	AT	17	0.0021	0.0011	0.0024	0.0018	0.0006	0.0023	0.0008	0.0008	0.0024	0.004	0.0012	0.0025
1716	T>G	CA	17	0.0033	0.0006	0.0006	0.0041	0.0006	0.0006	0.0038	0.0006	0.0006	0.0043	0.0008	0.0006
1717	T>G	CC	17	0.0048	0.0004	0.0008	0.0054	0.0003	0.0005	0.0057	0.0003	0.0007	0.0053	0.0004	0.0006
1718	T>G	CG	17	0.0107	0.0008	0.0006	0.0113	0.0008	0.0006	0.0117	0.0007	0.0007	0.0123	0.0012	0.0005
1719	T>G	CT	17	0.0052	0.0008	0.0019	0.0055	0.0007	0.0014	0.0051	0.0009	0.0016	0.0068	0.0008	0.0016
1720	T>G	GA	17	0.0038	0.0002	0.0005	0.0042	0.0002	0.0006	0.0042	0.0003	0.0005	0.0046	0.0002	0.0005
1721	T>G	GC	17	0.0033	0.0004	0.0004	0.0032	0.0003	0.0003	0.0036	0.0004	0.0004	0.0035	0.0005	0.0004
1722	T>G	GG	17	0.0103	0.0003	0.0017	0.0123	0.0001	0.0017	0.0122	0.0002	0.0016	0.0123	0.0002	0.0019
1723	T>G	GT	17	0.0068	0.0009	0.0006	0.0074	0.0009	0.0004	0.0065	0.0007	0.0006	0.0092	0.0014	0.0004
1724	T>G	TA	17	0.0062	0.0014	0.0013	0.005	0.0011	0.0014	0.0051	0.0015	0.0014	0.0072	0.0014	0.0014
1725	T>G	TC	17	0.0031	0.0006	0.0014	0.0031	0.0005	0.0014	0.0029	0.0006	0.0014	0.0039	0.0007	0.0015
1726	T>G	TG	17	0.0086	0.0002	0.0012	0.0097	0.0004	0.0009	0.0101	0.0002	0.0011	0.0098	0.0004	0.0011
1727	T>G	TT	17	0.0072	0.0028	0.0036	0.0058	0.0023	0.0033	0.0056	0.0035	0.0031	0.0091	0.002	0.0043
1728	C>A	AA	18	0.0332	0.0021	0.0031	0.0494	0.0024	0.0032	0.048	0.0029	0.0031	0.0422	0.0024	0.0031
1729	C>A	AC	18	0.0195	0.0013	0.002	0.0295	0.0023	0.0022	0.0277	0.0024	0.0024	0.0257	0.0021	0.002
1730	C>A	AG	18	0.0098	0.0005	0.0006	0.0155	0.0015	0.0012	0.0146	0.0016	0.0011	0.0129	0.0013	0.0012
1731	C>A	AT	18	0.0217	0.0014	0.0026	0.031	0.002	0.0023	0.0314	0.0023	0.0028	0.0264	0.0018	0.0024
1732	C>A	CA	18	0.0557	0.005	0.0039	0.0802	0.008	0.0053	0.0778	0.0088	0.006	0.0708	0.0082	0.0057
1733	C>A	CC	18	0.043	0.0034	0.0027	0.0681	0.0068	0.0045	0.0643	0.0071	0.0052	0.0564	0.0061	0.0043
1734	C>A	CG	18	0.0135	0.0014	0.0009	0.0229	0.0031	0.0018	0.0207	0.0028	0.0017	0.0186	0.0027	0.0017
1735	C>A	CT	18	0.0379	0.0038	0.0023	0.0597	0.0065	0.0038	0.0577	0.0071	0.004	0.0484	0.0065	0.0039
1736	C>A	GA	18	0.0221	0.008	0.0034	0.0355	0.0081	0.0033	0.0333	0.0082	0.0037	0.0292	0.0095	0.0038
1737	C>A	GC	18	0.022	0.0019	0.0008	0.0375	0.0038	0.0017	0.0341	0.0036	0.0018	0.0302	0.0036	0.0015
1738	C>A	GG	18	0.0102	0.001	0.0004	0.0173	0.0021	0.0009	0.0156	0.002	0.001	0.014	0.0019	0.0009
1739	C>A	GT	18	0.0147	0.005	0.0021	0.024	0.0051	0.002	0.0227	0.0051	0.0023	0.0193	0.0062	0.0023
1740	C>A	TA	18	0.0262	0.0074	0.0027	0.0404	0.0076	0.0033	0.0397	0.0073	0.0029	0.0329	0.0092	0.0036
1741	C>A	TC	18	0.0295	0.0037	0.0015	0.047	0.0051	0.0021	0.0463	0.0051	0.002	0.0369	0.0052	0.0022
1742	C>A	TG	18	0.0058	0.0009	0.0004	0.0104	0.0014	0.0004	0.0094	0.0014	0.0004	0.008	0.0014	0.0005
1743	C>A	TT	18	0.0241	0.0124	0.005	0.04	0.0124	0.0052	0.0392	0.0116	0.0051	0.0304	0.0158	0.0058
1744	C>G	AA	18	0.0103	0.0006	0.0013	0.0135	0.0008	0.0015	0.0136	0.0007	0.0016	0.0126	0.0009	0.0015
1745	C>G	AC	18	0.0044	0.0003	0.0007	0.006	0.0005	0.0007	0.0055	0.0003	0.0007	0.0059	0.0005	0.0007
1746	C>G	AG	18	0.0025	0.0002	0.0004	0.0031	0.0002	0.0004	0.0032	0.0002	0.0005	0.003	0.0002	0.0005
1747	C>G	AT	18	0.0068	0.0007	0.0011	0.0076	0.0006	0.0011	0.0079	0.0006	0.0012	0.0082	0.0007	0.0011
1748	C>G	CA	18	0.0088	0.0005	0.0008	0.0112	0.0005	0.001	0.0113	0.0005	0.0011	0.0108	0.0006	0.0009
1749	C>G	CC	18	0.0079	0.0004	0.0009	0.0101	0.0005	0.001	0.0103	0.0006	0.0011	0.0097	0.0005	0.0011
1750	C>G	CG	18	0.0039	0.0004	0.0003	0.005	0.0004	0.0005	0.0052	0.0006	0.0006	0.0047	0.0006	0.0005
1751	C>G	CT	18	0.0083	0.0006	0.0011	0.0099	0.0006	0.0011	0.0106	0.0006	0.0012	0.0096	0.0006	0.0012
1752	C>G	GA	18	0.0064	0.0004	0.0006	0.009	0.0005	0.0007	0.009	0.0006	0.0009	0.0079	0.0006	0.0008
1753	C>G	GC	18	0.0066	0.0005	0.0004	0.0081	0.0006	0.0007	0.0085	0.0007	0.0006	0.0078	0.0006	0.0007
1754	C>G	GG	18	0.0031	0.0002	0.0003	0.0045	0.0004	0.0004	0.0043	0.0004	0.0005	0.004	0.0004	0.0004
1755	C>G	GT	18	0.0047	0.0004	0.0005	0.0061	0.0004	0.0006	0.0062	0.0004	0.0007	0.0057	0.0005	0.0006
1756	C>G	TA	18	0.0082	0.0009	0.0017	0.0114	0.0007	0.0014	0.0112	0.0007	0.0013	0.0103	0.001	0.002
1757	C>G	TC	18	0.0083	0.0007	0.0013	0.011	0.0006	0.0012	0.0109	0.0007	0.0013	0.0103	0.0008	0.0012
1758	C>G	TG	18	0.002	0.0002	0.0002	0.0028	0.0002	0.0003	0.0028	0.0002	0.0003	0.0024	0.0002	0.0003
1759	C>G	TT	18	0.0108	0.0011	0.0031	0.0126	0.0013	0.0026	0.0134	0.0011	0.0023	0.0127	0.0015	0.0035
1760	C>T	AA	18	0.0114	0.0013	0.002	0.0112	0.0013	0.002	0.0125	0.0012	0.002	0.013	0.0015	0.0018
1761	C>T	AC	18	0.0042	0.0004	0.0007	0.0044	0.0005	0.0011	0.0049	0.0004	0.001	0.0047	0.0005	0.0008
1762	C>T	AG	18	0.0018	0.0009	0.0011	0.0022	0.001	0.001	0.0018	0.0011	0.0012	0.0025	0.001	0.0013
1763	C>T	AT	18	0.0048	0.0006	0.0018	0.0051	0.0008	0.0018	0.0058	0.0007	0.002	0.0053	0.0007	0.0018
1764	C>T	CA	18	0.0158	0.0014	0.0012	0.0123	0.0013	0.0014	0.0159	0.0013	0.0014	0.0165	0.0017	0.0014
1765	C>T	CC	18	0.0108	0.0006	0.0012	0.0089	0.0007	0.0014	0.0103	0.0007	0.0015	0.0122	0.0009	0.0015
1766	C>T	CG	18	0.0038	0.001	0.0005	0.0033	0.0009	0.0007	0.0035	0.0009	0.0007	0.0046	0.0014	0.0009
1767	C>T	CT	18	0.014	0.0009	0.0019	0.0151	0.0012	0.0019	0.0175	0.0013	0.0021	0.0152	0.0012	0.0021
1768	C>T	GA	18	0.0067	0.0014	0.0009	0.0073	0.0015	0.0011	0.0077	0.0012	0.001	0.0079	0.0017	0.0011
1769	C>T	GC	18	0.0045	0.0011	0.0006	0.0049	0.0011	0.001	0.0054	0.0012	0.0008	0.0051	0.0011	0.0008
1770	C>T	GG	18	0.0013	0.001	0.0005	0.0017	0.0011	0.0006	0.0021	0.0016	0.0005	0.0013	0.001	0.0008
1771	C>T	GT	18	0.004	0.001	0.001	0.0046	0.001	0.0012	0.0051	0.0011	0.0012	0.0045	0.0012	0.0011
1772	C>T	TA	18	0.0066	0.0016	0.0022	0.0069	0.0016	0.0023	0.0091	0.0015	0.0019	0.0062	0.0022	0.0026
1773	C>T	TC	18	0.0018	0.0007	0.0022	0.0046	0.0015	0.0023	0.0043	0.0012	0.0023	0.0025	0.001	0.0026
1774	C>T	TG	18	0.0	0.0	0.0	0.0	0.0	0.0006	0.0	0.0	0.0003	0.0	0.0	0.0004
1775	C>T	TT	18	0.0061	0.001	0.0017	0.0085	0.001	0.0019	0.0094	0.001	0.0019	0.0068	0.0013	0.0018
1776	T>A	AA	18	0.0012	0.0003	0.002	0.0004	0.0004	0.0031	0.0006	0.0005	0.003	0.0013	0.0005	0.0024
1777	T>A	AC	18	0.0004	0.0004	0.0007	0.0009	0.0007	0.0008	0.0007	0.0007	0.0009	0.0006	0.0006	0.0008
1778	T>A	AG	18	0.0023	0.0002	0.0016	0.0029	0.0005	0.0026	0.0026	0.0003	0.0022	0.0031	0.0004	0.002
1779	T>A	AT	18	0.0	0.0	0.001	0.0014	0.001	0.0011	0.0003	0.0003	0.0013	0.001	0.0006	0.0011
1780	T>A	CA	18	0.002	0.0006	0.0023	0.0028	0.0012	0.004	0.0026	0.0011	0.0039	0.0027	0.0008	0.0031
1781	T>A	CC	18	0.0008	0.0004	0.0017	0.0009	0.0005	0.0023	0.0009	0.0004	0.0022	0.0011	0.0006	0.0021
1782	T>A	CG	18	0.0074	0.001	0.0034	0.0112	0.0025	0.0065	0.0102	0.0021	0.0059	0.01	0.0016	0.0052
1783	T>A	CT	18	0.0009	0.0006	0.0022	0.0021	0.001	0.0026	0.0017	0.0009	0.0025	0.0014	0.0006	0.0025
1784	T>A	GA	18	0.0031	0.0002	0.0011	0.0038	0.0004	0.0025	0.004	0.0005	0.002	0.0037	0.0003	0.0018
1785	T>A	GC	18	0.0008	0.0003	0.0005	0.0014	0.0004	0.0007	0.0009	0.0004	0.0007	0.0014	0.0003	0.0006
1786	T>A	GG	18	0.006	0.0004	0.0014	0.0093	0.0008	0.0022	0.0088	0.0008	0.0019	0.0079	0.0005	0.0019
1787	T>A	GT	18	0.0022	0.0007	0.0009	0.0042	0.0005	0.0011	0.0036	0.0006	0.001	0.0032	0.0007	0.0011
1788	T>A	TA	18	0.0004	0.0004	0.0023	0.0004	0.0004	0.0034	0.0	0.0	0.0033	0.0008	0.0008	0.0028
1789	T>A	TC	18	0.0	0.0	0.0008	0.0	0.0	0.0008	0.0	0.0	0.0008	0.0	0.0	0.0009
1790	T>A	TG	18	0.0018	0.0004	0.0014	0.0018	0.0008	0.0026	0.0017	0.0007	0.0026	0.0023	0.0006	0.0019
1791	T>A	TT	18	0.0	0.0	0.0015	0.001	0.0007	0.0023	0.0007	0.0004	0.0024	0.0002	0.0002	0.0018
1792	T>C	AA	18	0.0096	0.0015	0.0022	0.0127	0.0039	0.0023	0.013	0.0026	0.0029	0.0115	0.0022	0.0021
1793	T>C	AC	18	0.0003	0.0001	0.0003	0.0004	0.0003	0.0002	0.0004	0.0002	0.0004	0.0004	0.0002	0.0002
1794	T>C	AG	18	0.007	0.001	0.0016	0.0103	0.0018	0.0015	0.0103	0.0015	0.0017	0.0086	0.0014	0.0015
1795	T>C	AT	18	0.0026	0.0006	0.0013	0.0041	0.0012	0.0009	0.0037	0.001	0.0013	0.0036	0.0008	0.0012
1796	T>C	CA	18	0.0061	0.0007	0.0009	0.0084	0.0012	0.001	0.0081	0.0011	0.0011	0.0077	0.0012	0.0011
1797	T>C	CC	18	0.0006	0.0004	0.0006	0.0005	0.0005	0.0005	0.0006	0.0005	0.0006	0.0007	0.0005	0.0005
1798	T>C	CG	18	0.0057	0.0006	0.0008	0.0079	0.001	0.0009	0.0075	0.0009	0.001	0.0074	0.0009	0.0008
1799	T>C	CT	18	0.0024	0.0004	0.0008	0.0033	0.0005	0.0008	0.0034	0.0006	0.0009	0.0029	0.0004	0.0007
1800	T>C	GA	18	0.0035	0.0007	0.0009	0.006	0.0012	0.0009	0.0057	0.0011	0.0011	0.0046	0.0009	0.0008
1801	T>C	GC	18	1e-04	0.0001	0.0001	0.0003	0.0003	0.0001	0.0002	0.0002	0.0001	0.0003	0.0003	0.0001
1802	T>C	GG	18	0.0034	0.0006	0.001	0.0046	0.001	0.0009	0.0048	0.0008	0.001	0.004	0.0008	0.001
1803	T>C	GT	18	0.0004	0.0004	0.0005	0.0014	0.0008	0.0007	0.0012	0.0006	0.0006	0.0007	0.0005	0.0005
1804	T>C	TA	18	0.0025	0.0007	0.0011	0.0032	0.0012	0.0013	0.0032	0.0012	0.0014	0.003	0.0009	0.0012
1805	T>C	TC	18	0.0	0.0	0.0	0.0	0.0	0.0	0.0	0.0	0.0	0.0	0.0	0.0
1806	T>C	TG	18	0.0027	0.0008	0.0012	0.0029	0.0009	0.0009	0.0031	0.0011	0.0012	0.0031	0.0008	0.0012
1807	T>C	TT	18	0.0008	0.0004	0.0006	0.0014	0.0007	0.0007	0.0016	0.0008	0.001	0.0009	0.0004	0.0005
1808	T>G	AA	18	0.0008	0.0003	0.0002	0.0007	0.0003	0.0003	0.0007	0.0003	0.0003	0.001	0.0004	0.0003
1809	T>G	AC	18	1e-04	0.0001	0.0001	0.0002	0.0001	0.0001	1e-04	0.0001	0.0001	0.0002	0.0001	0.0001
1810	T>G	AG	18	0.0009	0.0001	0.0004	0.0014	0.0002	0.0005	0.0013	0.0002	0.0005	0.0012	0.0001	0.0004
1811	T>G	AT	18	0.0003	0.0001	0.0002	0.0	0.0	0.0003	0.0	0.0	0.0003	0.0004	0.0002	0.0003
1812	T>G	CA	18	0.0008	0.0002	0.0002	0.0009	0.0003	0.0003	0.001	0.0003	0.0003	0.001	0.0003	0.0002
1813	T>G	CC	18	0.0003	0.0002	0.0001	0.0007	0.0001	0.0002	0.0006	0.0002	0.0002	0.0006	0.0002	0.0002
1814	T>G	CG	18	0.0023	0.0003	0.0004	0.0034	0.0004	0.0005	0.003	0.0004	0.0006	0.0032	0.0004	0.0005
1815	T>G	CT	18	0.0008	0.0005	0.0002	0.0012	0.0006	0.0003	0.0014	0.0007	0.0003	0.0008	0.0006	0.0003
1816	T>G	GA	18	0.0005	0.0001	0.0001	0.0008	0.0001	0.0002	0.0008	0.0001	0.0002	0.0006	0.0002	0.0002
1817	T>G	GC	18	0.0003	0.0001	0.0	0.0004	0.0001	0.0001	0.0004	0.0001	0.0001	0.0003	0.0001	0.0001
1818	T>G	GG	18	0.0018	0.0003	0.0003	0.0028	0.0003	0.0004	0.0026	0.0004	0.0005	0.0024	0.0004	0.0004
1819	T>G	GT	18	0.0004	0.0003	0.0001	0.0005	0.0002	0.0002	0.0004	0.0002	0.0001	0.0006	0.0003	0.0001
1820	T>G	TA	18	0.0009	0.0005	0.0003	0.0012	0.0005	0.0004	0.001	0.0005	0.0004	0.0013	0.0006	0.0004
1821	T>G	TC	18	0.0002	0.0001	0.0002	0.0003	0.0001	0.0002	1e-04	0.0001	0.0003	0.0004	0.0001	0.0002
1822	T>G	TG	18	0.0018	0.0002	0.0004	0.0026	0.0002	0.0005	0.0025	0.0003	0.0005	0.0023	0.0002	0.0004
1823	T>G	TT	18	0.0008	0.0004	0.0005	0.0008	0.0004	0.0005	0.0009	0.0005	0.0006	0.001	0.0005	0.0004
1824	C>A	AA	19	0.001	0.0003	0.0004	0.0007	0.0003	0.0002	0.0005	0.0002	0.0002	0.0009	0.0003	0.0002
1825	C>A	AC	19	0.0005	0.0003	0.0001	0.0004	0.0003	0.0002	0.0004	0.0002	0.0001	0.0004	0.0003	0.0001
1826	C>A	AG	19	0.0002	0.0001	0.0001	0.0003	0.0001	0.0001	0.0002	0.0001	0.0001	0.0003	0.0001	0.0001
1827	C>A	AT	19	0.0003	0.0002	0.0001	0.0004	0.0002	0.0001	0.0003	0.0002	0.0001	0.0002	0.0002	0.0001
1828	C>A	CA	19	0.0012	0.0002	0.0002	0.0013	0.0002	0.0002	0.0007	0.0002	0.0002	0.0015	0.0003	0.0002
1829	C>A	CC	19	0.0007	0.0002	0.0001	0.0006	0.0002	0.0001	0.0003	0.0001	0.0001	0.0009	0.0002	0.0001
1830	C>A	CG	19	0.0004	0.0001	0.0001	0.0004	0.0001	0.0002	0.0002	0.0001	0.0001	0.0005	0.0001	0.0001
1831	C>A	CT	19	0.0004	0.0004	0.0001	0.0005	0.0005	0.0001	0.0002	0.0002	0.0001	0.0005	0.0005	0.0002
1832	C>A	GA	19	0.0006	0.0002	0.0003	0.0006	0.0002	0.0003	0.0004	0.0002	0.0002	0.0005	0.0002	0.0003
1833	C>A	GC	19	0.0004	0.0002	0.0001	0.0005	0.0002	0.0002	0.0003	0.0001	0.0001	0.0005	0.0002	0.0002
1834	C>A	GG	19	1e-04	0.0001	0.0001	0.0003	0.0001	0.0001	1e-04	0.0001	0.0001	0.0003	0.0001	0.0001
1835	C>A	GT	19	0.0002	0.0002	0.0001	0.0004	0.0003	0.0002	0.0002	0.0002	0.0002	0.0003	0.0003	0.0001
1836	C>A	TA	19	0.0348	0.0014	0.0013	0.0319	0.0014	0.0012	0.0179	0.0007	0.0008	0.0419	0.002	0.002
1837	C>A	TC	19	0.013	0.0004	0.0006	0.012	0.0004	0.0006	0.0066	0.0002	0.0004	0.0159	0.0008	0.0008
1838	C>A	TG	19	0.0027	0.0002	0.0002	0.0027	0.0002	0.0003	0.0014	0.0001	0.0002	0.0035	0.0003	0.0003
1839	C>A	TT	19	0.0162	0.0012	0.001	0.0153	0.0012	0.001	0.0077	0.0009	0.0007	0.0214	0.0013	0.0011
1840	C>G	AA	19	0.0031	0.0003	0.0004	0.0029	0.0004	0.0004	0.0015	0.0002	0.0002	0.0041	0.0005	0.0005
1841	C>G	AC	19	0.0009	0.0002	0.0002	0.0012	0.0002	0.0003	0.0005	0.0001	0.0001	0.0014	0.0002	0.0003
1842	C>G	AG	19	0.0006	0.0002	0.0003	0.0006	0.0002	0.0002	0.0004	0.0001	0.0002	0.0006	0.0002	0.0002
1843	C>G	AT	19	0.0034	0.0004	0.0005	0.0028	0.0003	0.0004	0.0016	0.0002	0.0004	0.0041	0.0004	0.0005
1844	C>G	CA	19	0.0042	0.0004	0.0004	0.004	0.0004	0.0004	0.0024	0.0003	0.0003	0.0048	0.0004	0.0003
1845	C>G	CC	19	0.001	0.0002	0.0004	0.001	0.0001	0.0003	0.0006	0.0001	0.0002	0.0011	0.0002	0.0003
1846	C>G	CG	19	0.0012	0.0004	0.0004	0.0008	0.0003	0.0003	0.0007	0.0002	0.0002	0.0009	0.0002	0.0003
1847	C>G	CT	19	0.0051	0.0005	0.0007	0.0044	0.0004	0.0006	0.0024	0.0002	0.0004	0.0063	0.0006	0.0008
1848	C>G	GA	19	0.0011	0.0002	0.0002	0.0013	0.0002	0.0002	0.0006	0.0001	0.0001	0.0017	0.0003	0.0002
1849	C>G	GC	19	0.0007	0.0002	0.0002	0.0007	0.0002	0.0001	0.0004	0.0001	0.0001	0.0008	0.0002	0.0002
1850	C>G	GG	19	0.0004	0.0001	0.0001	0.0003	0.0001	0.0001	0.0002	0.0001	0.0001	0.0004	0.0002	0.0001
1851	C>G	GT	19	0.0022	0.0002	0.0003	0.0022	0.0003	0.0004	0.0013	0.0002	0.0002	0.0025	0.0003	0.0003
1852	C>G	TA	19	0.1962	0.0056	0.003	0.1991	0.0062	0.0027	0.1104	0.0037	0.0029	0.239	0.0078	0.0045
1853	C>G	TC	19	0.0415	0.0014	0.0012	0.041	0.0015	0.0012	0.0225	0.0008	0.001	0.051	0.0018	0.0013
1854	C>G	TG	19	0.0094	0.0005	0.0005	0.009	0.0006	0.0005	0.0052	0.0004	0.0004	0.011	0.0006	0.0005
1855	C>G	TT	19	0.2369	0.0062	0.0038	0.2326	0.0069	0.0029	0.131	0.0039	0.003	0.2841	0.0086	0.0044
1856	C>T	AA	19	0.0046	0.0003	0.0009	0.0039	0.0003	0.0012	0.0024	0.0002	0.0008	0.0051	0.0003	0.001
1857	C>T	AC	19	0.0004	0.0001	0.0009	0.0004	0.0001	0.001	0.0	0.0	0.0006	0.0009	0.0003	0.0009
1858	C>T	AG	19	0.0028	0.0004	0.0003	0.0028	0.0004	0.0006	0.0019	0.0004	0.0003	0.0025	0.0003	0.0007
1859	C>T	AT	19	0.0014	0.0002	0.001	0.0008	0.0001	0.0012	0.0005	0.0001	0.0008	0.0016	0.0002	0.001
1860	C>T	CA	19	0.0105	0.0004	0.0009	0.0094	0.0004	0.0011	0.0053	0.0002	0.0007	0.0125	0.0006	0.0009
1861	C>T	CC	19	0.0007	0.0002	0.0009	0.0004	0.0001	0.0013	0.0	0.0	0.0007	0.0013	0.0002	0.0011
1862	C>T	CG	19	0.0048	0.0006	0.0006	0.0043	0.0005	0.0005	0.0026	0.0004	0.0004	0.0054	0.0005	0.0005
1863	C>T	CT	19	0.0036	0.0002	0.0011	0.0028	0.0001	0.0016	0.0014	0.0001	0.0011	0.0047	0.0002	0.001
1864	C>T	GA	19	0.005	0.0003	0.0011	0.0044	0.0003	0.0009	0.0027	0.0002	0.0008	0.0055	0.0003	0.0009
1865	C>T	GC	19	0.0009	0.0002	0.0008	0.0008	0.0002	0.0011	0.0003	0.0002	0.0008	0.0014	0.0002	0.0008
1866	C>T	GG	19	0.0029	0.0006	0.0003	0.0025	0.0006	0.0003	0.0018	0.0005	0.0002	0.0026	0.0005	0.0004
1867	C>T	GT	19	0.0016	0.0001	0.001	0.0012	0.0002	0.0013	0.0006	0.0001	0.0008	0.0022	0.0002	0.001
1868	C>T	TA	19	0.3026	0.0073	0.0061	0.2768	0.0073	0.0067	0.163	0.0036	0.0047	0.347	0.0093	0.0073
1869	C>T	TC	19	0.0505	0.0028	0.0013	0.0489	0.0017	0.0021	0.027	0.0011	0.0011	0.0617	0.0025	0.0019
1870	C>T	TG	19	0.0334	0.0018	0.0006	0.0311	0.0012	0.0009	0.0186	0.001	0.0007	0.0377	0.0013	0.0009
1871	C>T	TT	19	0.1501	0.0054	0.0028	0.1425	0.0047	0.0042	0.0822	0.0029	0.0026	0.1757	0.0055	0.0037
1872	T>A	AA	19	0.0004	0.0002	0.0001	0.0005	0.0002	0.0003	0.0004	0.0002	0.0002	0.0002	0.0001	0.0001
1873	T>A	AC	19	0.0003	0.0003	0.0001	0.0006	0.0005	0.0001	0.0004	0.0003	0.0001	0.0002	0.0002	0.0001
1874	T>A	AG	19	0.0002	0.0001	0.0001	0.0005	0.0002	0.0002	0.0002	0.0001	0.0001	0.0004	0.0002	0.0001
1875	T>A	AT	19	0.0006	0.0003	0.0003	0.0008	0.0005	0.0006	0.0006	0.0003	0.0004	0.0004	0.0002	0.0003
1876	T>A	CA	19	1e-04	0.0	0.0002	0.0002	0.0001	0.0002	1e-04	0.0001	0.0001	1e-04	0.0001	0.0001
1877	T>A	CC	19	1e-04	0.0001	0.0001	1e-04	0.0	0.0001	0.0	0.0	0.0	1e-04	0.0	0.0002
1878	T>A	CG	19	1e-04	0.0	0.0001	1e-04	0.0001	0.0003	1e-04	0.0001	0.0002	0.0	0.0	0.0001
1879	T>A	CT	19	0.0	0.0	0.0001	1e-04	0.0001	0.0001	1e-04	0.0	0.0001	0.0	0.0	0.0001
1880	T>A	GA	19	1e-04	0.0	0.0001	1e-04	0.0001	0.0002	0.0	0.0	0.0002	1e-04	0.0001	0.0001
1881	T>A	GC	19	0.0	0.0	0.0	0.0002	0.0002	0.0001	1e-04	0.0001	0.0001	1e-04	0.0001	0.0001
1882	T>A	GG	19	1e-04	0.0001	0.0001	0.0002	0.0001	0.0001	1e-04	0.0001	0.0001	1e-04	0.0001	0.0001
1883	T>A	GT	19	0.0002	0.0002	0.0001	1e-04	0.0001	0.0001	1e-04	0.0001	0.0001	1e-04	0.0001	0.0001
1884	T>A	TA	19	0.0008	0.0002	0.0005	0.0008	0.0002	0.0005	0.0005	0.0002	0.0004	0.0007	0.0002	0.0004
1885	T>A	TC	19	0.0	0.0	0.0001	0.0	0.0	0.0001	0.0	0.0	0.0001	0.0	0.0	0.0
1886	T>A	TG	19	0.0	0.0	0.0001	0.0002	0.0	0.0002	1e-04	0.0	0.0001	1e-04	0.0001	0.0001
1887	T>A	TT	19	0.0	0.0	0.0004	1e-04	0.0001	0.0003	1e-04	0.0	0.0003	0.0	0.0	0.0002
1888	T>C	AA	19	0.0011	0.0003	0.0006	0.0014	0.0004	0.0014	0.0008	0.0003	0.0009	0.0014	0.0004	0.0007
1889	T>C	AC	19	0.0002	0.0001	0.0001	0.0002	0.0001	0.0002	0.0002	0.0001	0.0001	0.0	0.0	0.0002
1890	T>C	AG	19	0.0004	0.0001	0.0003	0.0004	0.0002	0.0006	0.0003	0.0001	0.0004	0.0003	0.0002	0.0002
1891	T>C	AT	19	0.0007	0.0004	0.0004	0.0012	0.0004	0.0007	0.0007	0.0003	0.0003	0.0008	0.0004	0.0006
1892	T>C	CA	19	0.0002	0.0001	0.0002	0.0002	0.0001	0.0004	0.0002	0.0001	0.0003	1e-04	0.0001	0.0002
1893	T>C	CC	19	1e-04	0.0001	0.0001	0.0	0.0	0.0001	0.0	0.0	0.0001	0.0	0.0	0.0001
1894	T>C	CG	19	0.0	0.0	0.0001	1e-04	0.0001	0.0001	0.0	0.0	0.0001	0.0002	0.0002	0.0001
1895	T>C	CT	19	0.0002	0.0001	0.0002	0.0002	0.0001	0.0002	0.0002	0.0001	0.0002	1e-04	0.0001	0.0001
1896	T>C	GA	19	0.0003	0.0002	0.0002	0.0007	0.0002	0.0004	0.0003	0.0001	0.0002	0.0005	0.0003	0.0002
1897	T>C	GC	19	1e-04	0.0001	0.0001	0.0002	0.0002	0.0001	0.0	0.0	0.0001	0.0003	0.0002	0.0002
1898	T>C	GG	19	0.0003	0.0001	0.0002	0.0003	0.0001	0.0002	0.0003	0.0001	0.0002	1e-04	0.0001	0.0001
1899	T>C	GT	19	0.0002	0.0002	0.0001	0.0003	0.0003	0.0002	0.0002	0.0002	0.0001	0.0	0.0	0.0001
1900	T>C	TA	19	0.0003	0.0001	0.0002	0.0003	0.0001	0.0004	0.0003	0.0001	0.0002	1e-04	0.0001	0.0003
1901	T>C	TC	19	0.0	0.0	0.0001	0.0002	0.0002	0.0001	1e-04	0.0001	0.0001	1e-04	0.0001	0.0002
1902	T>C	TG	19	0.0003	0.0001	0.0003	1e-04	0.0001	0.0003	1e-04	0.0001	0.0003	0.0002	0.0001	0.0001
1903	T>C	TT	19	0.0003	0.0002	0.0003	0.0005	0.0002	0.0004	0.0003	0.0002	0.0003	0.0004	0.0002	0.0002
1904	T>G	AA	19	1e-04	0.0	0.0001	1e-04	0.0	0.0001	1e-04	0.0	0.0001	1e-04	0.0001	0.0001
1905	T>G	AC	19	1e-04	0.0001	0.0001	1e-04	0.0	0.0001	1e-04	0.0	0.0	1e-04	0.0	0.0
1906	T>G	AG	19	1e-04	0.0001	0.0001	1e-04	0.0001	0.0001	1e-04	0.0	0.0	1e-04	0.0001	0.0001
1907	T>G	AT	19	0.0002	0.0001	0.0003	1e-04	0.0	0.0001	1e-04	0.0	0.0001	1e-04	0.0	0.0002
1908	T>G	CA	19	1e-04	0.0001	0.0001	1e-04	0.0	0.0001	0.0	0.0	0.0001	1e-04	0.0001	0.0001
1909	T>G	CC	19	1e-04	0.0001	0.0001	1e-04	0.0	0.0001	1e-04	0.0	0.0001	1e-04	0.0001	0.0001
1910	T>G	CG	19	0.0002	0.0001	0.0001	0.0002	0.0001	0.0002	0.0002	0.0001	0.0001	1e-04	0.0001	0.0002
1911	T>G	CT	19	0.0002	0.0001	0.0001	0.0002	0.0001	0.0001	1e-04	0.0001	0.0001	0.0002	0.0001	0.0001
1912	T>G	GA	19	1e-04	0.0	0.0001	1e-04	0.0	0.0	0.0	0.0	0.0001	0.0002	0.0001	0.0001
1913	T>G	GC	19	1e-04	0.0001	0.0	0.0	0.0	0.0001	1e-04	0.0	0.0	1e-04	0.0	0.0001
1914	T>G	GG	19	0.0003	0.0002	0.0001	0.0003	0.0002	0.0001	0.0003	0.0002	0.0001	0.0003	0.0001	0.0001
1915	T>G	GT	19	0.0003	0.0001	0.0001	1e-04	0.0001	0.0001	1e-04	0.0001	0.0001	0.0002	0.0001	0.0001
1916	T>G	TA	19	1e-04	0.0	0.0002	0.0002	0.0	0.0002	1e-04	0.0001	0.0001	0.0002	0.0001	0.0004
1917	T>G	TC	19	0.0	0.0	0.0001	1e-04	0.0	0.0002	0.0	0.0	0.0001	1e-04	0.0	0.0001
1918	T>G	TG	19	0.0002	0.0001	0.0002	0.0003	0.0001	0.0002	0.0002	0.0001	0.0001	0.0002	0.0001	0.0002
1919	T>G	TT	19	0.0002	0.0	0.0003	0.0002	0.0001	0.0002	1e-04	0.0	0.0	0.0004	0.0001	0.0004
