# Supplementary material for: Learning mutational signatures and their multidimensional genomic properties with TensorSignatures
Source: Nat Commun. 2021 Jun 15;12:3628. doi: 10.1038/s41467-021-23551-9 (PMC8206343; doi:10.1038/s41467-021-23551-9)
Supplement: Supplementary file 4 — Source Data [file 41467_2021_23551_MOESM4_ESM.zip › fig2b_activities.csv]

	Sig 1	Sig 2	Sig 3	Sig 4	Sig 5	Sig 6	Sig 7	Sig 8	Sig 9	Sig 10	Sig 11	Sig 12	Sig 13	Sig 14	Sig 15	Sig 16	Sig 17	Sig 18	Sig 19	Sig 20
Transcription	-0.10144063	0.01969029	-0.093614675	-0.057441317	0.081120245	0.069247715	0.11871493	-0.002272428	-0.2839626	0.13625437	0.13973708	-0.06948213	0.49509522	0.13811484	-0.008132964	-0.0902097	-0.029964088	0.046227507	-0.13379864	0.13692226
Replication	-0.29491007	-0.08937196	0.022626474	-0.08832942	-0.0018328822	-0.027674714	0.3746997	-0.29982752	0.038619228	-0.037796486	0.049664132	0.072549745	-0.040107146	0.02644511	0.06738195	-0.1452951	0.03070636	0.1380666	-0.028170932	-0.0595092
