# Supplementary material for: Learning mutational signatures and their multidimensional genomic properties with TensorSignatures
Source: Nat Commun. 2021 Jun 15;12:3628. doi: 10.1038/s41467-021-23551-9 (PMC8206343; doi:10.1038/s41467-021-23551-9)
Supplement: Supplementary file 4 — Source Data [file 41467_2021_23551_MOESM4_ESM.zip › fig2b_biases.csv]

	Sig 1	Sig 2	Sig 3	Sig 4	Sig 5	Sig 6	Sig 7	Sig 8	Sig 9	Sig 10	Sig 11	Sig 12	Sig 13	Sig 14	Sig 15	Sig 16	Sig 17	Sig 18	Sig 19	Sig 20
Transcription	0.056527648	-0.057530347	-0.2383767	-0.019146709	-0.06325085	-0.019099964	-0.02843953	0.034099355	0.6960115	0.04519659	0.029824693	-0.16610934	-0.46502537	0.0026415642	-0.02272238	-0.018266125	-0.10427646	-0.025543932	-0.1786481	0.02128378
Replication	0.05126518	0.37571454	0.07860592	-0.076256454	-0.0335187	0.23097052	-0.11989463	-0.1520053	-0.047270127	-0.17538343	-0.03841157	-0.026457228	-0.0140157	-0.120106034	-0.032553956	-0.12405848	0.04020888	-0.13082741	0.05560486	-0.38607877
