# Supplementary material for: Learning mutational signatures and their multidimensional genomic properties with TensorSignatures
Source: Nat Commun. 2021 Jun 15;12:3628. doi: 10.1038/s41467-021-23551-9 (PMC8206343; doi:10.1038/s41467-021-23551-9)
Supplement: Supplementary file 4 — Source Data [file 41467_2021_23551_MOESM4_ESM.zip › fig2b_clustering_coefficient.csv]

	Sig 1	Sig 2	Sig 3	Sig 4	Sig 5	Sig 6	Sig 7	Sig 8	Sig 9	Sig 10	Sig 11	Sig 12	Sig 13	Sig 14	Sig 15	Sig 16	Sig 17	Sig 18	Sig 19	Sig 20
Clustering coefficient	-5.929707	-6.0868864	-7.1323404	-8.157479	-9.791729	-7.5746975	0.40431064	-4.552369	-8.515595	-7.4143786	-31.73959	-6.1412325	-6.1065545	1.3289431	-8.788981	-5.890067	-6.9294467	-8.4865265	-7.0135264	-5.1749015
