# Supplementary material for: Learning mutational signatures and their multidimensional genomic properties with TensorSignatures
Source: Nat Commun. 2021 Jun 15;12:3628. doi: 10.1038/s41467-021-23551-9 (PMC8206343; doi:10.1038/s41467-021-23551-9)
Supplement: Supplementary file 4 — Source Data [file 41467_2021_23551_MOESM4_ESM.zip › fig2b_epigenetic_activities.csv]

	Sig 1	Sig 2	Sig 3	Sig 4	Sig 5	Sig 6	Sig 7	Sig 8	Sig 9	Sig 10	Sig 11	Sig 12	Sig 13	Sig 14	Sig 15	Sig 16	Sig 17	Sig 18	Sig 19	Sig 20
active TSS	-25.166544	-1.3073351	-0.18772605	-0.6679526	0.12912792	-1.2850976	2.2312436	0.96553886	-0.09516137	-0.8409274	0.6878974	-0.9568718	0.17702864	0.30238038	-3.4200845	-0.6697708	0.014864641	0.408231	-0.5657077	0.84822685
flanking active TSS	-23.948467	-0.41644493	-0.6951248	-1.2833117	0.25012308	-0.10695459	-0.47500432	0.075314805	-0.6779291	0.18211074	0.3941885	-3.6764045	0.78860366	0.9200112	-1.8870028	-2.944335	-0.29663175	0.19452454	-1.2204412	0.5070481
transcr. at gene 5'and 3'	-22.32123	-1.6674215	-3.3992128	-24.49102	-1.0627384	-1.1144816	2.1204407	-0.5203648	-1.5484048	-0.81134826	-0.379054	-4.5964627	0.3852737	0.63700837	-3.660275	-26.335632	-1.888407	-1.0303558	-3.2479916	-0.24254833
strong transcription	-27.020592	-0.1438131	-0.39078695	-0.80533665	0.21797514	0.47795063	-1.150497	0.115732595	0.23573838	0.50463825	0.3135138	-30.40184	1.0170339	0.61313885	-0.1697402	-1.6361127	-0.316126	0.0077727004	-0.60241276	0.392912
weak transcription	-2.1648808	0.13347891	-0.21568723	-0.48779136	0.156191	0.41203448	-0.7632709	0.4741405	0.17399286	0.47139275	0.29966643	-3.2848282	0.8273867	0.59488994	-0.14277452	-1.4606464	-0.16472271	-0.011885342	-0.4876246	0.36781362
genic enhancers	-27.011267	-29.410439	-26.8432	-26.608053	-5.0161486	-4.354808	-2.595824	-26.138903	-3.7911758	-3.664099	-28.041832	-28.607935	-26.327799	-25.170727	-4.353569	-3.8540645	-27.36053	-27.594835	-27.800411	-2.8549688
enhancers	-2.0329204	-0.40770838	-0.72773767	-1.0635027	0.17203623	0.022009712	-1.7888834	0.20131533	-0.28170288	0.20781831	0.47312573	-3.2624297	0.78628165	0.47066334	-0.81297165	-2.1153188	-0.63708	-0.27515933	-0.65163213	0.10390144
ZNF genes + repeats	0.42729515	-0.17676227	-0.19433743	-0.09414354	-0.15211318	-0.020817475	-0.9691861	-0.15736783	0.16470869	-0.090643555	-0.21623269	-0.6483483	0.2802627	0.6632546	-0.03524808	0.21756193	-0.55393445	-0.7521041	0.032617357	-0.010473367
heterochromatin	1.1487911	-0.21253331	0.022095613	0.4723205	-0.3907958	-0.3587308	-1.8887848	-0.27232802	-0.03254194	-0.60033417	-0.63440335	0.4724138	-2.3103728	-0.03892658	0.071899615	0.80846125	-0.19055599	-0.6195843	0.4314484	-0.42943436
bivalent/poised TSS	-27.67453	-29.410284	-27.30652	-26.969637	-28.01903	-27.6238	-26.077543	-26.859785	-28.443804	-27.943605	-28.406298	-28.767073	-26.89117	-25.691486	-27.783243	-27.468426	-27.985489	-27.95775	-27.711218	-28.022173
flanking bivalent TSS/Enh	-24.371449	-4.389541	-26.841568	-1.8845478	-4.4896216	-3.903275	-25.814886	-3.3101094	-4.3094487	-26.54691	-23.92446	-27.981533	-25.711931	-25.672775	-2.6398475	-27.082584	-27.554644	-2.2498176	-27.357563	-27.862396
bivalent enhancer	-27.363272	-29.496561	-26.928755	-26.568165	-28.039951	-27.594275	-26.107195	-26.784452	-28.513456	-28.243727	-28.31656	-28.771204	-26.843674	-25.564198	-27.815865	-27.475111	-28.058836	-27.985577	-27.55827	-28.113289
repressed polycomb	-0.0435712	-0.02765766	0.06577017	-0.14545827	-0.004991311	-0.24361798	-1.183124	-0.2053266	-0.21767041	-0.15773688	-0.093511194	-0.26001024	-1.3050977	-0.1986108	-0.094374724	-0.4961007	0.058337033	0.0541113	0.048414864	-0.13901393
weak repressed polycomb	-0.18225718	0.068407886	0.07113595	-0.0005431614	-0.059519164	-0.22921605	-2.6674764	0.02115003	-0.008504673	-0.115752935	-0.15905415	0.122883104	-1.2015399	-0.036897756	0.19122764	-0.30073878	0.19717579	0.06360633	0.06891576	-0.14164284
quiescent/low	1.1267989	-0.028125325	0.118810244	0.4029629	-0.20376574	-0.13021734	-1.6639485	0.4886048	-0.30170983	-0.39457867	-0.72079915	0.5708511	-1.4083798	-0.52559924	0.15316777	0.7613016	0.12535639	-0.42157304	0.30305773	-0.33356744
