# Supplementary material for: Learning mutational signatures and their multidimensional genomic properties with TensorSignatures
Source: Nat Commun. 2021 Jun 15;12:3628. doi: 10.1038/s41467-021-23551-9 (PMC8206343; doi:10.1038/s41467-021-23551-9)
Supplement: Supplementary file 4 — Source Data [file 41467_2021_23551_MOESM4_ESM.zip › fig2b_nucleosomal_activities.csv]

	Sig 1	Sig 2	Sig 3	Sig 4	Sig 5	Sig 6	Sig 7	Sig 8	Sig 9	Sig 10	Sig 11	Sig 12	Sig 13	Sig 14	Sig 15	Sig 16	Sig 17	Sig 18	Sig 19	Sig 20
Minor out	0.047744725	0.025363445	0.071494505	0.050814502	-0.026378827	-0.051695406	0.04992113	-0.09435412	-0.058643505	-0.18135092	-0.11956327	0.22370432	-0.5974961	-0.0826853	0.061363775	-0.07304614	0.013582472	0.020934274	0.07315273	-0.08108053
Minor in	0.017992219	0.07866241	0.03314959	0.15830381	0.056013595	0.012949381	0.1073477	-0.15883723	-0.16654791	-0.18090117	-0.07694805	0.08858963	-0.5677689	-0.092664234	0.017155472	0.24969117	0.102252215	0.008685663	0.024151566	-0.0532929
Linker	0.05181847	0.11244262	0.08427367	0.03388636	0.0045406376	0.012706259	0.11503018	-0.095970295	-0.118009284	-0.14928834	-0.10263948	0.14872353	-0.55964303	-0.08512339	0.025389124	0.005641297	0.05912838	0.023684599	0.115428254	-0.08115674
