# Supplementary material for: Learning mutational signatures and their multidimensional genomic properties with TensorSignatures
Source: Nat Commun. 2021 Jun 15;12:3628. doi: 10.1038/s41467-021-23551-9 (PMC8206343; doi:10.1038/s41467-021-23551-9)
Supplement: Supplementary file 4 — Source Data [file 41467_2021_23551_MOESM4_ESM.zip › fig2b_other_mutations.csv]

	Sig 1	Sig 2	Sig 3	Sig 4	Sig 5	Sig 6	Sig 7	Sig 8	Sig 9	Sig 10	Sig 11	Sig 12	Sig 13	Sig 14	Sig 15	Sig 16	Sig 17	Sig 18	Sig 19	Sig 20
Other mutations	2.7868898	4.6781855	3.2863708	3.8840733	6.0732307	-0.81214184	1.9050069	3.429336	3.1916087	-0.25157356	3.0150855	5.637415	2.5393066	0.59036356	2.9185312	3.3806608	4.3242207	1.6398997	2.5662813	5.53862
