# Supplementary material for: Learning mutational signatures and their multidimensional genomic properties with TensorSignatures
Source: Nat Commun. 2021 Jun 15;12:3628. doi: 10.1038/s41467-021-23551-9 (PMC8206343; doi:10.1038/s41467-021-23551-9)
Supplement: Supplementary file 4 — Source Data [file 41467_2021_23551_MOESM4_ESM.zip › fig2c_exposures.csv]

	<Cancer Biliary-AdenoCA>	<Cancer Bladder-TCC>	<Cancer Bone-Cart>	<Cancer Bone-Epith>	<Cancer Bone-Leiomyo>	<Cancer Bone-Osteosarc>	<Cancer Breast-AdenoCA>	<Cancer Breast-DCIS>	<Cancer Breast-LobularCA>	<Cancer CNS-GBM>	<Cancer CNS-Medullo>	<Cancer CNS-Oligo>	<Cancer CNS-PiloAstro>	<Cancer Cervix-AdenoCA>	<Cancer Cervix-SCC>	<Cancer ColoRect-AdenoCA>	<Cancer Eso-AdenoCA>	<Cancer Head-SCC>	<Cancer Kidney-ChRCC>	<Cancer Kidney-RCC>	<Cancer Liver-HCC>	<Cancer Lung-AdenoCA>	<Cancer Lung-SCC>	<Cancer Lymph-BNHL>	<Cancer Lymph-CLL>	<Cancer Lymph-NOS>	<Cancer Myeloid-AML>	<Cancer Myeloid-MDS>	<Cancer Myeloid-MPN>	<Cancer Ovary-AdenoCA>	<Cancer Panc-AdenoCA>	<Cancer Panc-Endocrine>	<Cancer Prost-AdenoCA>	<Cancer Skin-Melanoma>	<Cancer Stomach-AdenoCA>	<Cancer Thy-AdenoCA>	<Cancer Uterus-AdenoCA>
Sig 1	1330.2771278462512	2522.167763457095	382.7164613764519	530.8849383770145	1382.7140411799298	1074.795526214944	973.168194080138	575.8125520417453	614.9063908253318	1998.8268313057629	537.5208572847971	670.7243367020963	327.04010289518624	321.39604828744496	643.2673666144854	2856.7434761236636	2848.477340568564	3276.0153049318637	445.08630645328833	691.6617201381503	1781.0972225163575	2820.7124025398093	6032.5268459302815	1881.6148218927576	593.5210651867541	1891.3289692695432	353.0822227185063		355.4787485775776	1727.0636410509235	1027.3056075077989	725.3037139118197	709.0216617247858	1315.6020885938701	2186.194095502344	360.30509814763474	1611.067727758853
Sig 2																1186820.0332283103																					222213.19213446465
Sig 3																		7124.299037732019		16261.861273276681	11255.447899285484	10222.053920067463	6539.83814111253
Sig 4																4111.856474891346	3683.420191631753					5221.225118182093	4082.145947256413	3269.3314058586875								11850.031203767496			3630.9182156296133
Sig 5	645.9566997479986	1626.7227050780773	174.34029677758605	190.7718906524427	446.52479744647377	540.4018776370866	318.15640707158957	273.7208901666184	277.4024988003264	8146.40805613363	356.4495282943425	428.85209653328326	485.03214559160097	392.29969714507934	389.03073855199636	2098.1393282237577	1193.155970902045	741.3842964425759	230.22523864548097	459.1821474248199	1028.4539463851336	505.26684436043	1585.563921013347	1007.587378888159	274.55745156679257		362.02929156675117	210.13820676688485	331.81466930487653	459.30067994994386	453.56017749085595	415.18576464131615	301.3826309452828	1883.9884486665017	855.5714090186058	255.324362540476	1259.370640196197
Sig 6																																					2917754.5059293685
Sig 7						258.752044621816																		954.5514746705568	244.94730066765277	1274.8921769395358							1119.0034456778073
Sig 8	775.1335806295365	712.8911220061113			619.0805150212864	653.8902654367122	755.638339719955			661.7451643019273						1943.2392240644015	2278.969190834855	1068.6647855894116			924.3141933383527		2516.3301382004925	3311.4847179306553	864.312685486091	6647.028126435187			542.5805838468929	1093.2992758224361	989.983869847359	626.4954744088583	973.8225876463629	1398.610322234462	2266.736955612731
Sig 9																																		48942.9387118847
Sig 10	261904.882673411															141992.2056872699			32213.263655994888	20206.398349829844	40142.487019694774									41528.10174037674	77581.76733035769			37933.169929717085	217342.97171693735		66462.04964071592
Sig 11	1183.204914434342	4386.058323690668		763.2422457401029	1188.239128959211	1180.1510988183886	1511.3561274900956	635.7801722948004	852.0945361166599	949.3118624711458	861.3571181673198				689.3161137737077	1711.2646387960306	1979.4255490375394	1152.5636616673128	974.8211284635606	3059.152665813508	1239.1430281137636	1556.773016072911	2396.488302911338	1700.0860044669532	836.8346460153178				674.0931750928647	1496.6800452523098	1342.2625682392443	1017.0112104517578	1108.9514462359643	1487.593649506008	1947.7752109550834		1859.3709017859494
Sig 12																																		110666.19087979446
Sig 13	1292.510031457696	1800.1765075544934														858.1644851467325		1575.049948409167			1605.356146133992	623.3368179081989											1377.3274809763482		1606.7789480755769
Sig 14		961.8988600198982			678.2001565140105	566.8439682437121	578.6638340282417											2132.287688847462	414.24307420941557			670.144271006039								450.26386028351124	322.2937490169073		315.9510794202784	530.2074371537324
Sig 15	1117.6458251699858	1342.281902947413	134.55696194840635	301.50107575306095	513.1546063683382	279.1393045650717	618.5511395184278	338.6418254519721	507.6592559987871	2274.6899911663163	403.19968462869434	665.2564178988897	114.33275291473628	1198.069991487106	836.1615597120552	4895.528217715179	2375.272638332525	1050.408405748809	880.0771026216011	474.778525383924	554.7017523947826	799.3906571905161	978.5136270015724	947.1885152582545	328.26014164874584	606.1522384148187	293.486373672608	213.8179310258438	301.2955320837291	742.5812181928027	1610.860729402672	337.36918675153123	729.4286786267676	583.6459065344693	2509.5249675786426	216.96716173087094	1293.63537042788
Sig 16							13217.492513637255									9001.34898362613	25524.64461171695					14191.691091766103		20731.426325753037							10524.952511168336			8577.427464675835	22214.137230232598
Sig 17	12137.209292093505	3659.5166709731943								2493.733527392922						95613.15675497263		3331.160200969665		4485.929307509669	4445.11664749073	6752.016575030507	3997.4713609810588	2153.0469552401096						10857.394512517329	17586.891396570125		2561.6476062356		32997.424531186196		17249.15351743635
Sig 18	2508.9658165273886	2714.6513621723225					4433.680477724376		3990.4963637399724								4514.151400379451	3389.711422376572			2946.8655116647537		4469.127609999752	13762.806609257535						4599.899862840995	4503.955194090924		6809.106640938211	2423.751476217034	8766.409540979845		3748.820891557204
Sig 19		8919.878030634429														10779.146675001468		35551.02271977817				39823.94582652524	22919.639562109307
Sig 20	5878.439993696813	14317.204033761014					14384.80047280617		26879.882828073663						5123.564048565296		6034.292929189545	12542.921457444198				11414.45544984459	9483.139854569443	7129.844563937459						7645.6838500529875	3883.7951021774393	3843.2593022424994			6612.813070406571		15271.79913201783
