# Supplementary material for: Learning mutational signatures and their multidimensional genomic properties with TensorSignatures
Source: Nat Commun. 2021 Jun 15;12:3628. doi: 10.1038/s41467-021-23551-9 (PMC8206343; doi:10.1038/s41467-021-23551-9)
Supplement: Supplementary file 4 — Source Data [file 41467_2021_23551_MOESM4_ESM.zip › fig3abc_signatures.csv]

	variant	flanking	signature	coding	template	leading	lagging
0	C>A	AA	0	0.0016	0.0012	0.0009	0.0013
1	C>A	AC	0	0.0012	0.0015	0.0009	0.0012
2	C>A	AG	0	0.0003	0.0002	0.0001	0.0002
3	C>A	AT	0	0.0006	0.0003	0.0002	0.0006
4	C>A	CA	0	0.0009	0.0011	0.0007	0.0007
5	C>A	CC	0	0.0007	0.0008	0.0005	0.0007
6	C>A	CG	0	0.0004	0.0004	0.0002	0.0005
7	C>A	CT	0	0.0004	0.0005	0.0002	0.0005
8	C>A	GA	0	0.0016	0.0013	0.0009	0.0014
9	C>A	GC	0	0.001	0.0009	0.0005	0.001
10	C>A	GG	0	0.0002	0.0003	0.0001	0.0003
11	C>A	GT	0	0.0005	0.0006	0.0002	0.0008
12	C>A	TA	0	0.0067	0.0068	0.0033	0.0084
13	C>A	TC	0	0.0051	0.004	0.0026	0.0048
14	C>A	TG	0	0.0015	0.0011	0.0008	0.0013
15	C>A	TT	0	0.0071	0.0063	0.0032	0.0085
16	C>G	AA	0	0.0004	0.0	0.0002	0.0001
17	C>G	AC	0	0.0004	0.0006	0.0003	0.0005
18	C>G	AG	0	0.0	0.0002	0.0001	0.0
19	C>G	AT	0	0.0	0.0	0.0	0.0
20	C>G	CA	0	0.0002	0.0	0.0001	0.0
21	C>G	CC	0	0.0003	0.0004	0.0002	0.0003
22	C>G	CG	0	0.0005	0.0003	0.0002	0.0003
23	C>G	CT	0	0.0006	0.0002	0.0003	0.0002
24	C>G	GA	0	0.0002	0.0001	0.0001	0.0
25	C>G	GC	0	0.0007	0.0009	0.0006	0.0008
26	C>G	GG	0	0.0001	0.0002	0.0001	0.0002
27	C>G	GT	0	0.0001	0.0001	0.0	0.0001
28	C>G	TA	0	0.0025	0.0	0.0006	0.0015
29	C>G	TC	0	0.0007	0.0001	0.0002	0.0004
30	C>G	TG	0	0.0003	0.0	0.0002	0.0
31	C>G	TT	0	0.0026	0.0	0.0014	0.0
32	C>T	AA	0	0.012	0.0107	0.0067	0.0119
33	C>T	AC	0	0.0025	0.0022	0.0011	0.003
34	C>T	AG	0	0.0038	0.0043	0.0027	0.0036
35	C>T	AT	0	0.0046	0.0041	0.0024	0.0049
36	C>T	CA	0	0.0233	0.0216	0.0122	0.0256
37	C>T	CC	0	0.0032	0.0038	0.0016	0.0046
38	C>T	CG	0	0.0061	0.0064	0.0036	0.0069
39	C>T	CT	0	0.0092	0.0098	0.0053	0.0105
40	C>T	GA	0	0.0114	0.01	0.0069	0.0099
41	C>T	GC	0	0.0039	0.0034	0.0019	0.0042
42	C>T	GG	0	0.0042	0.0031	0.0024	0.0032
43	C>T	GT	0	0.0049	0.0044	0.0028	0.0049
44	C>T	TA	0	0.5643	0.529	0.3058	0.6043
45	C>T	TC	0	0.0983	0.0926	0.0499	0.1126
46	C>T	TG	0	0.0552	0.0537	0.0297	0.0617
47	C>T	TT	0	0.3206	0.3043	0.1707	0.3537
48	T>A	AA	0	0.0004	0.0002	0.0002	0.0002
49	T>A	AC	0	0.0004	0.0004	0.0003	0.0003
50	T>A	AG	0	0.0005	0.0004	0.0003	0.0003
51	T>A	AT	0	0.0001	0.0006	0.0003	0.0002
52	T>A	CA	0	0.0003	0.0	0.0001	0.0002
53	T>A	CC	0	0.0001	0.0001	0.0001	0.0
54	T>A	CG	0	0.0004	0.0002	0.0002	0.0002
55	T>A	CT	0	0.0	0.0	0.0	0.0
56	T>A	GA	0	0.0003	0.0001	0.0001	0.0003
57	T>A	GC	0	0.0001	0.0001	0.0001	0.0
58	T>A	GG	0	0.0003	0.0003	0.0003	0.0001
59	T>A	GT	0	0.0002	0.0001	0.0001	0.0001
60	T>A	TA	0	0.0	0.0004	0.0003	0.0
61	T>A	TC	0	0.0002	0.0	0.0001	0.0001
62	T>A	TG	0	0.0003	0.0002	0.0002	0.0001
63	T>A	TT	0	0.0	0.0	0.0	0.0
64	T>C	AA	0	0.0007	0.0	0.0002	0.0004
65	T>C	AC	0	0.0002	0.0004	0.0003	0.0001
66	T>C	AG	0	0.0005	0.0004	0.0002	0.0006
67	T>C	AT	0	0.0008	0.0	0.0002	0.0005
68	T>C	CA	0	0.0002	0.0004	0.0003	0.0
69	T>C	CC	0	0.0002	0.0003	0.0002	0.0002
70	T>C	CG	0	0.0003	0.0004	0.0002	0.0003
71	T>C	CT	0	0.0	0.0001	0.0	0.0001
72	T>C	GA	0	0.0004	0.0007	0.0005	0.0002
73	T>C	GC	0	0.0	0.0	0.0	0.0
74	T>C	GG	0	0.0002	0.0003	0.0002	0.0001
75	T>C	GT	0	0.0	0.0	0.0	0.0
76	T>C	TA	0	0.0	0.0004	0.0002	0.0001
77	T>C	TC	0	0.0001	0.0001	0.0001	0.0001
78	T>C	TG	0	0.0006	0.0001	0.0002	0.0002
79	T>C	TT	0	0.0005	0.0001	0.0002	0.0003
80	T>G	AA	0	0.0	0.0	0.0	0.0
81	T>G	AC	0	0.0001	0.0002	0.0001	0.0001
82	T>G	AG	0	0.0001	0.0	0.0	0.0
83	T>G	AT	0	0.0003	0.0001	0.0001	0.0003
84	T>G	CA	0	0.0001	0.0002	0.0001	0.0
85	T>G	CC	0	0.0	0.0001	0.0001	0.0
86	T>G	CG	0	0.0001	0.0002	0.0002	0.0001
87	T>G	CT	0	0.0003	0.0003	0.0001	0.0005
88	T>G	GA	0	0.0001	0.0001	0.0001	0.0
89	T>G	GC	0	0.0	0.0	0.0	0.0001
90	T>G	GG	0	0.0001	0.0002	0.0001	0.0
91	T>G	GT	0	0.0	0.0	0.0	0.0
92	T>G	TA	0	0.0	0.0001	0.0001	0.0
93	T>G	TC	0	0.0002	0.0002	0.0002	0.0001
94	T>G	TG	0	0.0002	0.0002	0.0001	0.0003
95	T>G	TT	0	0.0009	0.0008	0.0005	0.0008
96	C>A	AA	1	0.0005	0.0004	0.0001	0.0009
97	C>A	AC	1	0.0002	0.0	0.0	0.0002
98	C>A	AG	1	0.0	0.0	0.0	0.0
99	C>A	AT	1	0.0009	0.0008	0.0002	0.0017
100	C>A	CA	1	0.0007	0.0015	0.0009	0.0015
101	C>A	CC	1	0.0002	0.0002	0.0001	0.0003
102	C>A	CG	1	0.0001	0.0	0.0	0.0001
103	C>A	CT	1	0.0	0.0	0.0001	0.0
104	C>A	GA	1	0.0	0.0002	0.0002	0.0
105	C>A	GC	1	0.0	0.0	0.0	0.0
106	C>A	GG	1	0.0	0.0	0.0	0.0
107	C>A	GT	1	0.0008	0.0004	0.0011	0.0003
108	C>A	TA	1	0.0019	0.0018	0.0012	0.0027
109	C>A	TC	1	0.0005	0.0006	0.0008	0.0004
110	C>A	TG	1	0.0001	0.0	0.0	0.0001
111	C>A	TT	1	0.0036	0.0045	0.0036	0.0052
112	C>G	AA	1	0.0025	0.0028	0.0019	0.0038
113	C>G	AC	1	0.0017	0.0022	0.0012	0.003
114	C>G	AG	1	0.0003	0.0002	0.0004	0.0003
115	C>G	AT	1	0.0088	0.0106	0.0086	0.0123
116	C>G	CA	1	0.0008	0.0007	0.0004	0.0012
117	C>G	CC	1	0.0	0.0001	0.0	0.0001
118	C>G	CG	1	0.0002	0.0	0.0001	0.0001
119	C>G	CT	1	0.0018	0.0014	0.0011	0.0023
120	C>G	GA	1	0.0001	0.0006	0.0001	0.0005
121	C>G	GC	1	0.0007	0.0015	0.0007	0.0015
122	C>G	GG	1	0.0001	0.0001	0.0002	0.0
123	C>G	GT	1	0.0013	0.0018	0.0009	0.0024
124	C>G	TA	1	0.002	0.0042	0.003	0.0036
125	C>G	TC	1	0.0006	0.0011	0.0005	0.0013
126	C>G	TG	1	0.0003	0.0003	0.0003	0.0004
127	C>G	TT	1	0.0133	0.019	0.0146	0.02
128	C>T	AA	1	0.0	0.0	0.0	0.0
129	C>T	AC	1	0.0006	0.0001	0.0	0.0008
130	C>T	AG	1	0.0022	0.0016	0.0012	0.003
131	C>T	AT	1	0.0008	0.0012	0.0018	0.0004
132	C>T	CA	1	0.0008	0.0015	0.0014	0.0012
133	C>T	CC	1	0.0006	0.0	0.0	0.0007
134	C>T	CG	1	0.0026	0.0024	0.0025	0.0029
135	C>T	CT	1	0.0012	0.0005	0.0008	0.0011
136	C>T	GA	1	0.0008	0.001	0.0006	0.0013
137	C>T	GC	1	0.0008	0.0	0.0	0.0009
138	C>T	GG	1	0.0018	0.0017	0.0018	0.0021
139	C>T	GT	1	0.0016	0.0011	0.0012	0.0017
140	C>T	TA	1	0.0	0.0019	0.001	0.0011
141	C>T	TC	1	0.0014	0.0025	0.0014	0.0028
142	C>T	TG	1	0.0033	0.0029	0.0026	0.0041
143	C>T	TT	1	0.0016	0.004	0.002	0.0038
144	T>A	AA	1	0.0	0.0001	0.0	0.0001
145	T>A	AC	1	0.0008	0.0008	0.0008	0.0009
146	T>A	AG	1	0.0	0.0	0.0	0.0
147	T>A	AT	1	0.0032	0.0025	0.003	0.0032
148	T>A	CA	1	0.0007	0.0005	0.0012	0.0001
149	T>A	CC	1	0.0275	0.0291	0.0364	0.0255
150	T>A	CG	1	0.0024	0.0024	0.0029	0.0024
151	T>A	CT	1	0.0345	0.0323	0.037	0.0357
152	T>A	GA	1	0.0	0.0	0.0	0.0
153	T>A	GC	1	0.0033	0.0035	0.0042	0.0032
154	T>A	GG	1	0.0008	0.0008	0.0006	0.0011
155	T>A	GT	1	0.0052	0.0059	0.0049	0.007
156	T>A	TA	1	0.0022	0.002	0.0023	0.0022
157	T>A	TC	1	0.0011	0.0011	0.0011	0.0013
158	T>A	TG	1	0.0008	0.001	0.0008	0.0011
159	T>A	TT	1	0.004	0.0008	0.0025	0.0028
160	T>C	AA	1	0.0	0.0	0.0	0.0
161	T>C	AC	1	0.0008	0.001	0.0006	0.0013
162	T>C	AG	1	0.0008	0.0	0.0	0.0008
163	T>C	AT	1	0.0024	0.0025	0.0024	0.0029
164	T>C	CA	1	0.007	0.007	0.0082	0.0071
165	T>C	CC	1	0.0574	0.0578	0.0743	0.0518
166	T>C	CG	1	0.0161	0.0172	0.0195	0.0167
167	T>C	CT	1	0.0731	0.078	0.0887	0.0758
168	T>C	GA	1	0.0014	0.0013	0.0012	0.0018
169	T>C	GC	1	0.0059	0.0063	0.0062	0.0071
170	T>C	GG	1	0.0032	0.0035	0.0028	0.0044
171	T>C	GT	1	0.0062	0.0068	0.0062	0.0079
172	T>C	TA	1	0.0023	0.0018	0.0027	0.0019
173	T>C	TC	1	0.0016	0.0014	0.0021	0.0012
174	T>C	TG	1	0.0016	0.0009	0.0015	0.0012
175	T>C	TT	1	0.0029	0.003	0.003	0.0034
176	T>G	AA	1	0.0014	0.0016	0.0014	0.0019
177	T>G	AC	1	0.0023	0.0019	0.003	0.0017
178	T>G	AG	1	0.0002	0.0003	0.0001	0.0003
179	T>G	AT	1	0.025	0.0259	0.0236	0.0313
180	T>G	CA	1	0.006	0.0054	0.0072	0.0053
181	T>G	CC	1	0.0806	0.0848	0.1089	0.0722
182	T>G	CG	1	0.0142	0.0145	0.0176	0.0137
183	T>G	CT	1	0.442	0.4756	0.5423	0.4572
184	T>G	GA	1	0.0005	0.0008	0.0005	0.0009
185	T>G	GC	1	0.0107	0.0108	0.0119	0.0116
186	T>G	GG	1	0.0024	0.0027	0.0024	0.003
187	T>G	GT	1	0.0933	0.0997	0.0857	0.1221
188	T>G	TA	1	0.0051	0.0042	0.0048	0.0053
189	T>G	TC	1	0.0033	0.0024	0.0037	0.0025
190	T>G	TG	1	0.0016	0.0012	0.0019	0.0012
191	T>G	TT	1	0.0218	0.02	0.024	0.0215
192	C>A	AA	2	0.0163	0.0193	0.0152	0.0183
193	C>A	AC	2	0.0082	0.0102	0.0085	0.0087
194	C>A	AG	2	0.0025	0.0028	0.0022	0.0028
195	C>A	AT	2	0.0078	0.0093	0.0081	0.0079
196	C>A	CA	2	0.0121	0.0164	0.0135	0.0132
197	C>A	CC	2	0.0084	0.0092	0.0083	0.0082
198	C>A	CG	2	0.0029	0.0029	0.0028	0.0026
199	C>A	CT	2	0.0059	0.0061	0.006	0.0052
200	C>A	GA	2	0.0096	0.0104	0.008	0.011
201	C>A	GC	2	0.0087	0.009	0.0077	0.009
202	C>A	GG	2	0.0021	0.0015	0.0018	0.0016
203	C>A	GT	2	0.0049	0.0064	0.0049	0.0057
204	C>A	TA	2	0.01	0.0126	0.012	0.0089
205	C>A	TC	2	0.0093	0.0108	0.0091	0.0097
206	C>A	TG	2	0.001	0.0018	0.0015	0.001
207	C>A	TT	2	0.0097	0.0127	0.011	0.0099
208	C>G	AA	2	0.0406	0.044	0.031	0.0497
209	C>G	AC	2	0.0253	0.0281	0.0211	0.0295
210	C>G	AG	2	0.009	0.0096	0.0083	0.0092
211	C>G	AT	2	0.0557	0.0557	0.0426	0.0633
212	C>G	CA	2	0.0249	0.0259	0.0207	0.0275
213	C>G	CC	2	0.0196	0.0183	0.0167	0.019
214	C>G	CG	2	0.0084	0.0064	0.0067	0.0072
215	C>G	CT	2	0.0383	0.0356	0.0302	0.0398
216	C>G	GA	2	0.0169	0.0174	0.0136	0.019
217	C>G	GC	2	0.0245	0.0249	0.0204	0.0263
218	C>G	GG	2	0.0043	0.004	0.004	0.0037
219	C>G	GT	2	0.0289	0.028	0.0226	0.0314
220	C>G	TA	2	0.023	0.0262	0.0235	0.0225
221	C>G	TC	2	0.0318	0.0322	0.0274	0.033
222	C>G	TG	2	0.0056	0.0043	0.0049	0.0043
223	C>G	TT	2	0.0687	0.07	0.0591	0.0719
224	C>T	AA	2	0.0224	0.0205	0.0129	0.0285
225	C>T	AC	2	0.0098	0.0089	0.0058	0.0122
226	C>T	AG	2	0.0053	0.0051	0.0031	0.0069
227	C>T	AT	2	0.0147	0.0175	0.0123	0.0182
228	C>T	CA	2	0.0272	0.024	0.019	0.0298
229	C>T	CC	2	0.0125	0.0102	0.0072	0.0147
230	C>T	CG	2	0.012	0.0078	0.0082	0.0105
231	C>T	CT	2	0.0167	0.0182	0.0131	0.0201
232	C>T	GA	2	0.023	0.0216	0.0154	0.0272
233	C>T	GC	2	0.0129	0.0099	0.006	0.0161
234	C>T	GG	2	0.0051	0.0017	0.0018	0.0048
235	C>T	GT	2	0.0111	0.0101	0.0071	0.0132
236	C>T	TA	2	0.0032	0.0034	0.0057	0.0
237	C>T	TC	2	0.0138	0.0148	0.0107	0.0165
238	C>T	TG	2	0.0004	0.0019	0.0015	0.0006
239	C>T	TT	2	0.011	0.0113	0.01	0.011
240	T>A	AA	2	0.0	0.0	0.0	0.0
241	T>A	AC	2	0.0	0.0	0.0	0.0
242	T>A	AG	2	0.0079	0.0082	0.0077	0.0074
243	T>A	AT	2	0.0	0.0	0.0	0.0
244	T>A	CA	2	0.0036	0.0018	0.0035	0.0014
245	T>A	CC	2	0.0032	0.0033	0.0027	0.0035
246	T>A	CG	2	0.0093	0.0102	0.0093	0.0089
247	T>A	CT	2	0.0012	0.0	0.0004	0.0007
248	T>A	GA	2	0.0004	0.0	0.0003	0.0
249	T>A	GC	2	0.0016	0.0021	0.0016	0.0019
250	T>A	GG	2	0.0056	0.0065	0.0064	0.0048
251	T>A	GT	2	0.0027	0.0011	0.0017	0.0019
252	T>A	TA	2	0.002	0.0012	0.0	0.0033
253	T>A	TC	2	0.007	0.0066	0.0065	0.0063
254	T>A	TG	2	0.0097	0.0089	0.0088	0.0086
255	T>A	TT	2	0.0	0.0	0.0	0.0
256	T>C	AA	2	0.0065	0.01	0.0099	0.0051
257	T>C	AC	2	0.0091	0.0102	0.0101	0.0078
258	T>C	AG	2	0.0108	0.0128	0.0128	0.009
259	T>C	AT	2	0.0236	0.0284	0.0261	0.0223
260	T>C	CA	2	0.003	0.006	0.007	0.001
261	T>C	CC	2	0.0093	0.0105	0.0101	0.0083
262	T>C	CG	2	0.005	0.0076	0.0072	0.0044
263	T>C	CT	2	0.0106	0.01	0.0109	0.0082
264	T>C	GA	2	0.0	0.0	0.0	0.0
265	T>C	GC	2	0.0045	0.0063	0.0059	0.0041
266	T>C	GG	2	0.0012	0.002	0.0026	0.0002
267	T>C	GT	2	0.0044	0.0054	0.0081	0.0006
268	T>C	TA	2	0.0041	0.0024	0.0052	0.0006
269	T>C	TC	2	0.0148	0.0163	0.0154	0.0136
270	T>C	TG	2	0.0078	0.0077	0.009	0.0053
271	T>C	TT	2	0.0124	0.0091	0.0133	0.0062
272	T>G	AA	2	0.0128	0.0127	0.0093	0.0151
273	T>G	AC	2	0.0072	0.0066	0.0068	0.0061
274	T>G	AG	2	0.0141	0.0148	0.0135	0.0135
275	T>G	AT	2	0.0168	0.016	0.013	0.0182
276	T>G	CA	2	0.0095	0.0092	0.0084	0.0092
277	T>G	CC	2	0.0078	0.0066	0.0074	0.006
278	T>G	CG	2	0.0146	0.0149	0.0142	0.0133
279	T>G	CT	2	0.0016	0.0014	0.0001	0.0029
280	T>G	GA	2	0.0062	0.0065	0.0053	0.0067
281	T>G	GC	2	0.0062	0.0049	0.0057	0.0046
282	T>G	GG	2	0.013	0.0134	0.0127	0.012
283	T>G	GT	2	0.0081	0.007	0.0067	0.0075
284	T>G	TA	2	0.0175	0.0168	0.0135	0.019
285	T>G	TC	2	0.015	0.0137	0.0132	0.0137
286	T>G	TG	2	0.0209	0.0212	0.0201	0.0193
287	T>G	TT	2	0.0341	0.0248	0.0251	0.0306
288	C>A	AA	3	0.0165	0.0282	0.018	0.019
289	C>A	AC	3	0.0123	0.0225	0.0141	0.0146
290	C>A	AG	3	0.0029	0.0043	0.0028	0.0032
291	C>A	AT	3	0.0053	0.0095	0.0057	0.0066
292	C>A	CA	3	0.0084	0.0075	0.0059	0.0077
293	C>A	CC	3	0.0038	0.0042	0.0042	0.0025
294	C>A	CG	3	0.0017	0.0023	0.0017	0.0016
295	C>A	CT	3	0.0024	0.001	0.0008	0.0022
296	C>A	GA	3	0.005	0.0078	0.0048	0.0059
297	C>A	GC	3	0.0029	0.0062	0.0039	0.0036
298	C>A	GG	3	0.002	0.004	0.0024	0.0026
299	C>A	GT	3	0.0011	0.0013	0.0009	0.0011
300	C>A	TA	3	0.0173	0.0186	0.0132	0.0171
301	C>A	TC	3	0.0106	0.0162	0.0112	0.011
302	C>A	TG	3	0.0029	0.005	0.0034	0.0031
303	C>A	TT	3	0.0156	0.0142	0.0111	0.0143
304	C>G	AA	3	0.0079	0.0079	0.0076	0.0056
305	C>G	AC	3	0.0059	0.0075	0.0059	0.0052
306	C>G	AG	3	0.0011	0.001	0.0007	0.0011
307	C>G	AT	3	0.0106	0.0078	0.0089	0.0068
308	C>G	CA	3	0.0042	0.0013	0.0025	0.0022
309	C>G	CC	3	0.0032	0.0015	0.0017	0.0024
310	C>G	CG	3	0.0023	0.0007	0.0013	0.0013
311	C>G	CT	3	0.0083	0.0022	0.0045	0.0048
312	C>G	GA	3	0.0023	0.0017	0.0023	0.0011
313	C>G	GC	3	0.0029	0.0029	0.0028	0.002
314	C>G	GG	3	0.0008	0.0005	0.0004	0.0007
315	C>G	GT	3	0.0031	0.0015	0.0022	0.0018
316	C>G	TA	3	0.0056	0.0013	0.0037	0.0024
317	C>G	TC	3	0.0061	0.0021	0.0036	0.0035
318	C>G	TG	3	0.0017	0.0007	0.0011	0.001
319	C>G	TT	3	0.0204	0.0056	0.0121	0.0109
320	C>T	AA	3	0.0279	0.0276	0.0214	0.0256
321	C>T	AC	3	0.0022	0.0028	0.0002	0.0041
322	C>T	AG	3	0.0158	0.0113	0.01	0.0134
323	C>T	AT	3	0.0071	0.0079	0.0029	0.0099
324	C>T	CA	3	0.035	0.0295	0.0231	0.032
325	C>T	CC	3	0.0035	0.0023	0.0	0.0052
326	C>T	CG	3	0.0131	0.0071	0.0066	0.011
327	C>T	CT	3	0.0145	0.0082	0.0052	0.0147
328	C>T	GA	3	0.0272	0.0166	0.0172	0.0206
329	C>T	GC	3	0.0029	0.0001	0.0	0.0029
330	C>T	GG	3	0.0007	0.0	0.0	0.0006
331	C>T	GT	3	0.0087	0.0028	0.0042	0.006
332	C>T	TA	3	0.0292	0.0117	0.0182	0.0175
333	C>T	TC	3	0.0125	0.0036	0.003	0.0115
334	C>T	TG	3	0.0136	0.011	0.0084	0.0126
335	C>T	TT	3	0.0149	0.0047	0.0046	0.0129
336	T>A	AA	3	0.0223	0.0348	0.024	0.0234
337	T>A	AC	3	0.009	0.019	0.0108	0.0122
338	T>A	AG	3	0.0123	0.0187	0.013	0.0127
339	T>A	AT	3	0.03	0.0433	0.0335	0.0272
340	T>A	CA	3	0.0051	0.0027	0.003	0.0038
341	T>A	CC	3	0.0063	0.006	0.0052	0.0052
342	T>A	CG	3	0.0093	0.0045	0.0055	0.0065
343	T>A	CT	3	0.0063	0.004	0.0038	0.0051
344	T>A	GA	3	0.0025	0.0031	0.0024	0.0022
345	T>A	GC	3	0.0024	0.0031	0.0022	0.0025
346	T>A	GG	3	0.0052	0.0055	0.0046	0.0044
347	T>A	GT	3	0.0036	0.0063	0.0048	0.0033
348	T>A	TA	3	0.0349	0.0353	0.0265	0.0329
349	T>A	TC	3	0.0071	0.0095	0.0064	0.0074
350	T>A	TG	3	0.007	0.0066	0.0056	0.0059
351	T>A	TT	3	0.0229	0.0268	0.0201	0.0216
352	T>C	AA	3	0.0354	0.0961	0.055	0.0516
353	T>C	AC	3	0.0095	0.0229	0.0133	0.0131
354	T>C	AG	3	0.0121	0.0334	0.0199	0.017
355	T>C	AT	3	0.0406	0.1121	0.0632	0.0606
356	T>C	CA	3	0.0065	0.0075	0.006	0.0057
357	T>C	CC	3	0.0044	0.0037	0.0035	0.0035
358	T>C	CG	3	0.007	0.0074	0.0074	0.0046
359	T>C	CT	3	0.0093	0.0122	0.0093	0.0086
360	T>C	GA	3	0.0019	0.0098	0.0074	0.0018
361	T>C	GC	3	0.001	0.0027	0.002	0.0009
362	T>C	GG	3	0.0026	0.0064	0.0059	0.0012
363	T>C	GT	3	0.0098	0.0262	0.0171	0.0119
364	T>C	TA	3	0.0116	0.018	0.0115	0.0131
365	T>C	TC	3	0.0072	0.0105	0.0057	0.0091
366	T>C	TG	3	0.0077	0.0099	0.0075	0.0071
367	T>C	TT	3	0.0267	0.0486	0.0304	0.0317
368	T>G	AA	3	0.0126	0.0125	0.011	0.0101
369	T>G	AC	3	0.0072	0.0064	0.0061	0.0054
370	T>G	AG	3	0.005	0.0054	0.0043	0.0044
371	T>G	AT	3	0.0189	0.0162	0.0143	0.0156
372	T>G	CA	3	0.0036	0.0019	0.0013	0.0036
373	T>G	CC	3	0.0072	0.0021	0.0039	0.0043
374	T>G	CG	3	0.0026	0.0006	0.0016	0.0012
375	T>G	CT	3	0.0161	0.0069	0.0091	0.011
376	T>G	GA	3	0.002	0.0023	0.0019	0.0016
377	T>G	GC	3	0.0029	0.0008	0.0016	0.0016
378	T>G	GG	3	0.0025	0.0017	0.0021	0.0015
379	T>G	GT	3	0.003	0.0016	0.0037	0.0001
380	T>G	TA	3	0.0076	0.0066	0.0051	0.0071
381	T>G	TC	3	0.0077	0.0067	0.0057	0.0066
382	T>G	TG	3	0.0068	0.006	0.0055	0.0054
383	T>G	TT	3	0.0353	0.0303	0.0269	0.0288
384	C>A	AA	4	0.008	0.0562	0.0509	0.0495
385	C>A	AC	4	0.0028	0.0313	0.0231	0.0216
386	C>A	AG	4	0.0022	0.0221	0.017	0.0161
387	C>A	AT	4	0.0039	0.0318	0.0277	0.0248
388	C>A	CA	4	0.0024	0.0519	0.0319	0.026
389	C>A	CC	4	0.0036	0.0612	0.0389	0.035
390	C>A	CG	4	0.0009	0.0227	0.0126	0.0118
391	C>A	CT	4	0.0004	0.0407	0.0207	0.0145
392	C>A	GA	4	0.0052	0.0409	0.0359	0.0332
393	C>A	GC	4	0.0037	0.0408	0.0306	0.0277
394	C>A	GG	4	0.0018	0.0219	0.0154	0.0147
395	C>A	GT	4	0.0029	0.0234	0.0189	0.0198
396	C>A	TA	4	0.0062	0.0461	0.0422	0.0376
397	C>A	TC	4	0.0057	0.0554	0.0439	0.04
398	C>A	TG	4	0.0013	0.0141	0.0103	0.0097
399	C>A	TT	4	0.0051	0.0449	0.0382	0.0327
400	C>G	AA	4	0.0019	0.0082	0.0105	0.0092
401	C>G	AC	4	0.0005	0.0024	0.0029	0.0025
402	C>G	AG	4	0.0002	0.002	0.0017	0.0014
403	C>G	AT	4	0.0008	0.0018	0.0044	0.0029
404	C>G	CA	4	0.0015	0.009	0.0094	0.0086
405	C>G	CC	4	0.0011	0.0076	0.0067	0.0067
406	C>G	CG	4	0.0003	0.0041	0.0033	0.0025
407	C>G	CT	4	0.001	0.006	0.0062	0.0058
408	C>G	GA	4	0.001	0.0062	0.0064	0.0058
409	C>G	GC	4	0.0009	0.0047	0.0047	0.005
410	C>G	GG	4	0.0003	0.0034	0.0025	0.0026
411	C>G	GT	4	0.0004	0.0017	0.0026	0.0015
412	C>G	TA	4	0.0017	0.0067	0.0092	0.0079
413	C>G	TC	4	0.0013	0.0079	0.0083	0.0074
414	C>G	TG	4	0.0003	0.0022	0.0019	0.0021
415	C>G	TT	4	0.0018	0.002	0.0068	0.0072
416	C>T	AA	4	0.0024	0.0078	0.0105	0.0124
417	C>T	AC	4	0.0004	0.0	0.0011	0.0016
418	C>T	AG	4	0.0002	0.0012	0.001	0.0012
419	C>T	AT	4	0.0006	0.0	0.0027	0.0013
420	C>T	CA	4	0.0049	0.0123	0.0189	0.0247
421	C>T	CC	4	0.0008	0.0	0.0019	0.0038
422	C>T	CG	4	0.0007	0.004	0.0037	0.0042
423	C>T	CT	4	0.0019	0.0038	0.0055	0.0107
424	C>T	GA	4	0.0018	0.0074	0.0077	0.0103
425	C>T	GC	4	0.0007	0.0024	0.0023	0.0045
426	C>T	GG	4	0.0003	0.0024	0.0018	0.0022
427	C>T	GT	4	0.0008	0.0012	0.0033	0.0033
428	C>T	TA	4	0.0024	0.0061	0.0141	0.0078
429	C>T	TC	4	0.0003	0.0011	0.002	0.0009
430	C>T	TG	4	0.0	0.0	0.0	0.0
431	C>T	TT	4	0.0011	0.0023	0.0067	0.0029
432	T>A	AA	4	0.0019	0.0188	0.014	0.0141
433	T>A	AC	4	0.0004	0.0056	0.0036	0.0035
434	T>A	AG	4	0.0024	0.0218	0.0171	0.0169
435	T>A	AT	4	0.0007	0.0074	0.0061	0.0049
436	T>A	CA	4	0.0025	0.024	0.0192	0.0174
437	T>A	CC	4	0.001	0.0118	0.0086	0.0076
438	T>A	CG	4	0.0042	0.045	0.0333	0.0318
439	T>A	CT	4	0.0014	0.0163	0.0113	0.0114
440	T>A	GA	4	0.0017	0.0194	0.0134	0.0138
441	T>A	GC	4	0.0004	0.0052	0.0032	0.0034
442	T>A	GG	4	0.0023	0.0235	0.0183	0.0166
443	T>A	GT	4	0.0007	0.0094	0.006	0.0063
444	T>A	TA	4	0.0015	0.0147	0.0116	0.0104
445	T>A	TC	4	0.0006	0.0061	0.0049	0.0044
446	T>A	TG	4	0.0021	0.0183	0.015	0.0145
447	T>A	TT	4	0.0008	0.0091	0.0057	0.0067
448	T>C	AA	4	0.0042	0.0499	0.038	0.0312
449	T>C	AC	4	0.0001	0.0029	0.0018	0.0011
450	T>C	AG	4	0.0024	0.0281	0.0217	0.0177
451	T>C	AT	4	0.0011	0.016	0.0112	0.0091
452	T>C	CA	4	0.002	0.0168	0.0153	0.0121
453	T>C	CC	4	0.0	0.0004	0.0003	0.0
454	T>C	CG	4	0.0011	0.0121	0.0098	0.0073
455	T>C	CT	4	0.0007	0.0063	0.0061	0.0041
456	T>C	GA	4	0.0013	0.0153	0.012	0.0093
457	T>C	GC	4	0.0001	0.0017	0.0012	0.001
458	T>C	GG	4	0.0006	0.0072	0.0057	0.0041
459	T>C	GT	4	0.0001	0.0034	0.0029	0.0009
460	T>C	TA	4	0.0012	0.0129	0.0103	0.0085
461	T>C	TC	4	0.0	0.0004	0.0006	0.0
462	T>C	TG	4	0.0008	0.0068	0.006	0.0049
463	T>C	TT	4	0.0005	0.0047	0.0047	0.0029
464	T>G	AA	4	0.0002	0.001	0.001	0.001
465	T>G	AC	4	0.0	0.0	0.0	0.0
466	T>G	AG	4	0.0001	0.0015	0.0009	0.0012
467	T>G	AT	4	0.0	0.0	0.0	0.0
468	T>G	CA	4	0.0002	0.0019	0.0014	0.0015
469	T>G	CC	4	0.0	0.0004	0.0004	0.0002
470	T>G	CG	4	0.0005	0.0054	0.004	0.0039
471	T>G	CT	4	0.0002	0.0015	0.0018	0.0009
472	T>G	GA	4	0.0001	0.0014	0.0012	0.0008
473	T>G	GC	4	0.0	0.0003	0.0002	0.0004
474	T>G	GG	4	0.0003	0.0031	0.0019	0.0023
475	T>G	GT	4	0.0001	0.0008	0.0005	0.0009
476	T>G	TA	4	0.0001	0.0005	0.0004	0.0008
477	T>G	TC	4	0.0	0.0001	0.0001	0.0
478	T>G	TG	4	0.0005	0.0041	0.0032	0.0035
479	T>G	TT	4	0.0	0.0	0.0001	0.0001
480	C>A	AA	5	0.0045	0.007	0.0059	0.0053
481	C>A	AC	5	0.0002	0.001	0.0006	0.0004
482	C>A	AG	5	0.0002	0.0003	0.0003	0.0002
483	C>A	AT	5	0.0021	0.0031	0.0024	0.0027
484	C>A	CA	5	0.0	0.0	0.0	0.0
485	C>A	CC	5	0.0022	0.0015	0.0017	0.0022
486	C>A	CG	5	0.0002	0.0001	0.0001	0.0002
487	C>A	CT	5	0.0123	0.009	0.0109	0.0113
488	C>A	GA	5	0.0004	0.0008	0.0006	0.0006
489	C>A	GC	5	0.0	0.0	0.0	0.0
490	C>A	GG	5	0.0	0.0	0.0	0.0
491	C>A	GT	5	0.0	0.0	0.0	0.0
492	C>A	TA	5	0.0032	0.0077	0.0049	0.0054
493	C>A	TC	5	0.0061	0.0084	0.0072	0.0071
494	C>A	TG	5	0.0003	0.0003	0.0003	0.0003
495	C>A	TT	5	0.0071	0.0078	0.0073	0.0077
496	C>G	AA	5	0.0005	0.0006	0.0002	0.0008
497	C>G	AC	5	0.0	0.0002	0.0	0.0002
498	C>G	AG	5	0.0001	0.0006	0.0001	0.0006
499	C>G	AT	5	0.0012	0.0007	0.0013	0.0007
500	C>G	CA	5	0.001	0.0013	0.0011	0.0012
501	C>G	CC	5	0.0026	0.002	0.0021	0.0027
502	C>G	CG	5	0.001	0.0011	0.0011	0.001
503	C>G	CT	5	0.0043	0.0035	0.0036	0.0045
504	C>G	GA	5	0.0001	0.0002	0.0	0.0002
505	C>G	GC	5	0.0009	0.0003	0.0005	0.0008
506	C>G	GG	5	0.0005	0.0005	0.0005	0.0005
507	C>G	GT	5	0.0011	0.0006	0.0008	0.001
508	C>G	TA	5	0.0009	0.0009	0.001	0.0008
509	C>G	TC	5	0.0053	0.0041	0.0044	0.0054
510	C>G	TG	5	0.0002	0.0009	0.0005	0.0005
511	C>G	TT	5	0.0062	0.0034	0.0051	0.0051
512	C>T	AA	5	0.0027	0.0022	0.0027	0.0024
513	C>T	AC	5	0.0005	0.0085	0.0029	0.0049
514	C>T	AG	5	0.0	0.0002	0.0	0.0002
515	C>T	AT	5	0.0044	0.0145	0.009	0.0084
516	C>T	CA	5	0.0778	0.0985	0.0871	0.0887
517	C>T	CC	5	0.1972	0.2894	0.2413	0.2378
518	C>T	CG	5	0.0167	0.0271	0.022	0.0208
519	C>T	CT	5	0.1668	0.2711	0.211	0.2169
520	C>T	GA	5	0.0003	0.0	0.0002	0.0001
521	C>T	GC	5	0.0	0.0038	0.0003	0.0031
522	C>T	GG	5	0.0002	0.0	0.0002	0.0
523	C>T	GT	5	0.0	0.0	0.0	0.0
524	C>T	TA	5	0.0035	0.009	0.0099	0.0017
525	C>T	TC	5	0.0099	0.0332	0.0201	0.0199
526	C>T	TG	5	0.0	0.0	0.0	0.0
527	C>T	TT	5	0.0124	0.0548	0.0237	0.0379
528	T>A	AA	5	0.0124	0.0169	0.0159	0.013
529	T>A	AC	5	0.0016	0.002	0.0016	0.002
530	T>A	AG	5	0.0029	0.0045	0.0036	0.0037
531	T>A	AT	5	0.0233	0.0276	0.0249	0.0261
532	T>A	CA	5	0.0017	0.0034	0.0016	0.0033
533	T>A	CC	5	0.0045	0.0034	0.0039	0.0044
534	T>A	CG	5	0.0018	0.0024	0.0017	0.0025
535	T>A	CT	5	0.0133	0.0091	0.0107	0.0128
536	T>A	GA	5	0.0012	0.0027	0.002	0.0017
537	T>A	GC	5	0.0007	0.0007	0.0006	0.0008
538	T>A	GG	5	0.0002	0.0017	0.0008	0.0009
539	T>A	GT	5	0.0056	0.0041	0.0049	0.0052
540	T>A	TA	5	0.0077	0.0109	0.0084	0.0099
541	T>A	TC	5	0.0098	0.009	0.0084	0.0109
542	T>A	TG	5	0.0064	0.0063	0.0062	0.0067
543	T>A	TT	5	0.0644	0.0546	0.0593	0.0635
544	T>C	AA	5	0.0009	0.002	0.0014	0.0014
545	T>C	AC	5	0.0002	0.0007	0.0004	0.0004
546	T>C	AG	5	0.003	0.003	0.0033	0.0029
547	T>C	AT	5	0.0043	0.0062	0.0054	0.0048
548	T>C	CA	5	0.0014	0.003	0.0015	0.0028
549	T>C	CC	5	0.0001	0.001	0.0002	0.0008
550	T>C	CG	5	0.0015	0.0015	0.0016	0.0014
551	T>C	CT	5	0.0207	0.0216	0.0209	0.022
552	T>C	GA	5	0.0	0.0	0.0	0.0
553	T>C	GC	5	0.0	0.0	0.0	0.0
554	T>C	GG	5	0.0005	0.0011	0.0011	0.0004
555	T>C	GT	5	0.0012	0.013	0.0064	0.006
556	T>C	TA	5	0.0039	0.0108	0.0057	0.0082
557	T>C	TC	5	0.0074	0.0066	0.006	0.0084
558	T>C	TG	5	0.0071	0.0104	0.0087	0.0086
559	T>C	TT	5	0.0306	0.025	0.0271	0.0305
560	T>G	AA	5	0.001	0.0017	0.0014	0.0012
561	T>G	AC	5	0.0	0.0009	0.0003	0.0005
562	T>G	AG	5	0.0	0.0015	0.0005	0.0007
563	T>G	AT	5	0.0023	0.0031	0.0024	0.003
564	T>G	CA	5	0.0001	0.0005	0.0	0.0006
565	T>G	CC	5	0.0016	0.0012	0.0016	0.0013
566	T>G	CG	5	0.0038	0.0027	0.0033	0.0035
567	T>G	CT	5	0.001	0.0005	0.0	0.0016
568	T>G	GA	5	0.0001	0.0	0.0001	0.0
569	T>G	GC	5	0.0	0.0	0.0	0.0
570	T>G	GG	5	0.0	0.0	0.0	0.0
571	T>G	GT	5	0.003	0.0027	0.0025	0.0034
572	T>G	TA	5	0.0031	0.0023	0.0018	0.004
573	T>G	TC	5	0.0077	0.0055	0.0068	0.007
574	T>G	TG	5	0.0055	0.0052	0.0046	0.0063
575	T>G	TT	5	0.0235	0.0171	0.0187	0.0239
576	C>A	AA	6	0.0019	0.0024	0.0019	0.0019
577	C>A	AC	6	0.0	0.0001	0.0001	0.0001
578	C>A	AG	6	0.0	0.0	0.0	0.0
579	C>A	AT	6	0.0	0.0	0.0	0.0
580	C>A	CA	6	0.0014	0.0015	0.0005	0.0023
581	C>A	CC	6	0.002	0.0016	0.0002	0.0036
582	C>A	CG	6	0.0009	0.0009	0.0003	0.0014
583	C>A	CT	6	0.0015	0.0021	0.0	0.0041
584	C>A	GA	6	0.0003	0.0003	0.0001	0.0004
585	C>A	GC	6	0.0	0.0	0.0	0.0
586	C>A	GG	6	0.0002	0.0002	0.0001	0.0003
587	C>A	GT	6	0.0004	0.0002	0.0001	0.0005
588	C>A	TA	6	0.0	0.0	0.0	0.0
589	C>A	TC	6	0.0	0.0	0.0	0.0
590	C>A	TG	6	0.0	0.0001	0.0	0.0001
591	C>A	TT	6	0.0	0.0	0.0	0.0
592	C>G	AA	6	0.0016	0.0022	0.0019	0.0012
593	C>G	AC	6	0.0	0.0	0.0	0.0
594	C>G	AG	6	0.0	0.0	0.0	0.0
595	C>G	AT	6	0.0	0.0	0.0	0.0
596	C>G	CA	6	0.0	0.0001	0.0	0.0001
597	C>G	CC	6	0.0003	0.0002	0.0002	0.0002
598	C>G	CG	6	0.0	0.0	0.0	0.0
599	C>G	CT	6	0.0001	0.0	0.0	0.0001
600	C>G	GA	6	0.0	0.0	0.0	0.0
601	C>G	GC	6	0.0004	0.0003	0.0002	0.0004
602	C>G	GG	6	0.0001	0.0001	0.0001	0.0001
603	C>G	GT	6	0.0	0.0	0.0	0.0
604	C>G	TA	6	0.0	0.0	0.0	0.0001
605	C>G	TC	6	0.0001	0.0001	0.0001	0.0
606	C>G	TG	6	0.0	0.0001	0.0	0.0
607	C>G	TT	6	0.0018	0.0014	0.0015	0.0011
608	C>T	AA	6	0.0379	0.0412	0.0345	0.033
609	C>T	AC	6	0.0014	0.0015	0.0011	0.0016
610	C>T	AG	6	0.0147	0.0115	0.0099	0.0131
611	C>T	AT	6	0.0008	0.0011	0.0005	0.0014
612	C>T	CA	6	0.0001	0.0003	0.0001	0.0004
613	C>T	CC	6	0.0016	0.0017	0.0013	0.0016
614	C>T	CG	6	0.0144	0.0131	0.0107	0.0133
615	C>T	CT	6	0.0023	0.0014	0.0012	0.0021
616	C>T	GA	6	0.0005	0.0002	0.0002	0.0004
617	C>T	GC	6	0.0004	0.0001	0.0002	0.0002
618	C>T	GG	6	0.0189	0.0171	0.0155	0.0152
619	C>T	GT	6	0.0002	0.0	0.0	0.0002
620	C>T	TA	6	0.0006	0.0001	0.0	0.0007
621	C>T	TC	6	0.0019	0.0016	0.0014	0.0017
622	C>T	TG	6	0.008	0.0059	0.0053	0.0068
623	C>T	TT	6	0.005	0.0037	0.004	0.0033
624	T>A	AA	6	0.0003	0.0003	0.0002	0.0003
625	T>A	AC	6	0.0	0.0	0.0	0.0
626	T>A	AG	6	0.0003	0.0003	0.0003	0.0001
627	T>A	AT	6	0.0139	0.0156	0.0144	0.01
628	T>A	CA	6	0.0003	0.0002	0.0002	0.0002
629	T>A	CC	6	0.0012	0.0022	0.0016	0.0014
630	T>A	CG	6	0.0002	0.0001	0.0002	0.0001
631	T>A	CT	6	0.0	0.0	0.0	0.0
632	T>A	GA	6	0.0	0.0	0.0	0.0
633	T>A	GC	6	0.0	0.0	0.0	0.0
634	T>A	GG	6	0.0021	0.0018	0.0016	0.0018
635	T>A	GT	6	0.0	0.0	0.0	0.0
636	T>A	TA	6	0.0095	0.0081	0.0075	0.0074
637	T>A	TC	6	0.0	0.0	0.0	0.0
638	T>A	TG	6	0.0004	0.0002	0.0003	0.0002
639	T>A	TT	6	0.0196	0.0199	0.0167	0.0172
640	T>C	AA	6	0.0105	0.0093	0.0044	0.0148
641	T>C	AC	6	0.0022	0.0016	0.0006	0.0032
642	T>C	AG	6	0.0073	0.0055	0.0013	0.012
643	T>C	AT	6	0.001	0.0003	0.0002	0.0011
644	T>C	CA	6	0.0024	0.0012	0.0	0.0039
645	T>C	CC	6	0.0015	0.0013	0.0005	0.0022
646	T>C	CG	6	0.0065	0.0059	0.0017	0.0109
647	T>C	CT	6	0.0094	0.0057	0.0043	0.0096
648	T>C	GA	6	0.0053	0.0029	0.0005	0.008
649	T>C	GC	6	0.0	0.0	0.0	0.0
650	T>C	GG	6	0.0055	0.0048	0.0019	0.0084
651	T>C	GT	6	0.0013	0.0	0.0	0.0014
652	T>C	TA	6	0.0016	0.0008	0.0	0.0026
653	T>C	TC	6	0.0102	0.0067	0.0051	0.0103
654	T>C	TG	6	0.0027	0.002	0.0002	0.0048
655	T>C	TT	6	0.047	0.0432	0.03	0.0518
656	T>G	AA	6	0.0002	0.0	0.0001	0.0001
657	T>G	AC	6	0.0002	0.0001	0.0001	0.0002
658	T>G	AG	6	0.0003	0.0002	0.0002	0.0003
659	T>G	AT	6	0.0008	0.0004	0.0004	0.0007
660	T>G	CA	6	0.0001	0.0001	0.0	0.0002
661	T>G	CC	6	0.0011	0.0009	0.0003	0.0018
662	T>G	CG	6	0.0015	0.0014	0.0005	0.0024
663	T>G	CT	6	0.0008	0.0006	0.0001	0.0013
664	T>G	GA	6	0.0	0.0	0.0	0.0
665	T>G	GC	6	0.0	0.0	0.0	0.0
666	T>G	GG	6	0.0009	0.0007	0.0006	0.0008
667	T>G	GT	6	0.0043	0.0032	0.0026	0.004
668	T>G	TA	6	0.0002	0.0002	0.0001	0.0002
669	T>G	TC	6	0.0003	0.0003	0.0002	0.0003
670	T>G	TG	6	0.0048	0.0047	0.004	0.0042
671	T>G	TT	6	0.0251	0.022	0.0175	0.0241
672	C>A	AA	7	0.0034	0.0041	0.0031	0.0028
673	C>A	AC	7	0.0068	0.0081	0.0067	0.0051
674	C>A	AG	7	0.0022	0.0021	0.0015	0.002
675	C>A	AT	7	0.0022	0.0021	0.0016	0.0018
676	C>A	CA	7	0.0027	0.0032	0.0021	0.0025
677	C>A	CC	7	0.0052	0.0057	0.0044	0.0043
678	C>A	CG	7	0.0046	0.0045	0.0039	0.0033
679	C>A	CT	7	0.003	0.0035	0.0026	0.0026
680	C>A	GA	7	0.0017	0.002	0.0014	0.0015
681	C>A	GC	7	0.0058	0.0071	0.0048	0.0054
682	C>A	GG	7	0.0012	0.0011	0.0008	0.0011
683	C>A	GT	7	0.0027	0.0027	0.0021	0.0022
684	C>A	TA	7	0.0026	0.0026	0.0019	0.0022
685	C>A	TC	7	0.0077	0.0099	0.0068	0.0071
686	C>A	TG	7	0.002	0.0026	0.0012	0.0025
687	C>A	TT	7	0.0041	0.0042	0.0038	0.0028
688	C>G	AA	7	0.002	0.002	0.0015	0.0017
689	C>G	AC	7	0.002	0.0025	0.0018	0.0017
690	C>G	AG	7	0.0064	0.0066	0.0044	0.0058
691	C>G	AT	7	0.0014	0.0018	0.0009	0.0016
692	C>G	CA	7	0.0056	0.0051	0.0047	0.0038
693	C>G	CC	7	0.0088	0.007	0.0058	0.0067
694	C>G	CG	7	0.0096	0.0076	0.0067	0.007
695	C>G	CT	7	0.0056	0.0052	0.0046	0.0039
696	C>G	GA	7	0.0024	0.003	0.0019	0.0024
697	C>G	GC	7	0.0038	0.0042	0.0035	0.0029
698	C>G	GG	7	0.0023	0.0022	0.0015	0.002
699	C>G	GT	7	0.0027	0.0028	0.0024	0.0019
700	C>G	TA	7	0.0045	0.0044	0.0042	0.0029
701	C>G	TC	7	0.0082	0.0086	0.0056	0.0078
702	C>G	TG	7	0.0057	0.0058	0.0039	0.0052
703	C>G	TT	7	0.0049	0.0043	0.0037	0.0036
704	C>T	AA	7	0.0004	0.0005	0.0003	0.0004
705	C>T	AC	7	0.0011	0.001	0.001	0.0007
706	C>T	AG	7	0.0029	0.0028	0.002	0.0025
707	C>T	AT	7	0.0	0.0004	0.0	0.0004
708	C>T	CA	7	0.0019	0.0014	0.0012	0.0015
709	C>T	CC	7	0.0022	0.0021	0.0016	0.0018
710	C>T	CG	7	0.0075	0.0062	0.0061	0.0047
711	C>T	CT	7	0.0005	0.0011	0.0002	0.0011
712	C>T	GA	7	0.0007	0.0002	0.0003	0.0004
713	C>T	GC	7	0.0004	0.0006	0.0	0.0008
714	C>T	GG	7	0.0009	0.0008	0.0002	0.0011
715	C>T	GT	7	0.0	0.0	0.0	0.0
716	C>T	TA	7	0.0007	0.0005	0.0005	0.0004
717	C>T	TC	7	0.0015	0.0015	0.001	0.0014
718	C>T	TG	7	0.0031	0.0031	0.0025	0.0024
719	C>T	TT	7	0.0008	0.0004	0.0007	0.0002
720	T>A	AA	7	0.0	0.0001	0.0	0.0001
721	T>A	AC	7	0.001	0.001	0.0006	0.001
722	T>A	AG	7	0.002	0.0022	0.0018	0.0016
723	T>A	AT	7	0.0	0.0	0.0	0.0
724	T>A	CA	7	0.0009	0.0016	0.0009	0.001
725	T>A	CC	7	0.0024	0.0026	0.0016	0.0023
726	T>A	CG	7	0.003	0.0036	0.0024	0.0028
727	T>A	CT	7	0.002	0.0019	0.0021	0.0011
728	T>A	GA	7	0.0007	0.0018	0.0007	0.0012
729	T>A	GC	7	0.002	0.002	0.0017	0.0015
730	T>A	GG	7	0.0033	0.0031	0.0023	0.0028
731	T>A	GT	7	0.0031	0.0028	0.0021	0.0026
732	T>A	TA	7	0.0018	0.0024	0.001	0.0023
733	T>A	TC	7	0.0028	0.0025	0.0022	0.002
734	T>A	TG	7	0.0025	0.003	0.0018	0.0025
735	T>A	TT	7	0.0039	0.0039	0.0031	0.0031
736	T>C	AA	7	0.009	0.0079	0.0074	0.006
737	T>C	AC	7	0.0057	0.0063	0.0041	0.0055
738	T>C	AG	7	0.0087	0.0079	0.0067	0.0064
739	T>C	AT	7	0.0109	0.0093	0.0083	0.0077
740	T>C	CA	7	0.0039	0.0049	0.0042	0.0028
741	T>C	CC	7	0.0026	0.0031	0.0023	0.0022
742	T>C	CG	7	0.0048	0.0058	0.0045	0.0038
743	T>C	CT	7	0.0056	0.0058	0.0051	0.0039
744	T>C	GA	7	0.0039	0.0037	0.004	0.002
745	T>C	GC	7	0.0017	0.0023	0.0017	0.0014
746	T>C	GG	7	0.0038	0.0043	0.0032	0.0032
747	T>C	GT	7	0.0071	0.0063	0.0068	0.0037
748	T>C	TA	7	0.0052	0.0055	0.0032	0.0053
749	T>C	TC	7	0.0028	0.0027	0.0019	0.0025
750	T>C	TG	7	0.0047	0.0035	0.003	0.0036
751	T>C	TT	7	0.0077	0.0066	0.0059	0.0055
752	T>G	AA	7	0.0031	0.0037	0.0024	0.003
753	T>G	AC	7	0.0017	0.0016	0.0013	0.0014
754	T>G	AG	7	0.0034	0.004	0.0027	0.0031
755	T>G	AT	7	0.0015	0.002	0.0013	0.0015
756	T>G	CA	7	0.004	0.0043	0.0032	0.0033
757	T>G	CC	7	0.0031	0.0039	0.003	0.0025
758	T>G	CG	7	0.0059	0.0076	0.005	0.0058
759	T>G	CT	7	0.0026	0.0032	0.0018	0.0028
760	T>G	GA	7	0.003	0.0027	0.0021	0.0024
761	T>G	GC	7	0.0017	0.0016	0.0014	0.0013
762	T>G	GG	7	0.0039	0.0049	0.0037	0.0033
763	T>G	GT	7	0.002	0.0014	0.0012	0.0015
764	T>G	TA	7	0.006	0.0066	0.0045	0.0054
765	T>G	TC	7	0.0045	0.0047	0.0035	0.0038
766	T>G	TG	7	0.0059	0.0062	0.0043	0.0054
767	T>G	TT	7	0.0084	0.0076	0.0058	0.0069
768	C>A	AA	8	0.0001	0.0002	0.0	0.0003
769	C>A	AC	8	0.0011	0.0012	0.0005	0.0014
770	C>A	AG	8	0.0001	0.0001	0.0	0.0001
771	C>A	AT	8	0.0023	0.0022	0.0013	0.0025
772	C>A	CA	8	0.0039	0.0039	0.0019	0.0047
773	C>A	CC	8	0.0096	0.0098	0.0052	0.0111
774	C>A	CG	8	0.0011	0.0011	0.0006	0.0013
775	C>A	CT	8	0.0274	0.0274	0.0144	0.0317
776	C>A	GA	8	0.0005	0.0005	0.0002	0.0006
777	C>A	GC	8	0.0027	0.0025	0.0014	0.0029
778	C>A	GG	8	0.0004	0.0004	0.0002	0.0004
779	C>A	GT	8	0.0054	0.0052	0.0034	0.0055
780	C>A	TA	8	0.0006	0.0006	0.0003	0.0008
781	C>A	TC	8	0.0022	0.0021	0.0012	0.0025
782	C>A	TG	8	0.0001	0.0001	0.0001	0.0002
783	C>A	TT	8	0.0064	0.0066	0.004	0.007
784	C>G	AA	8	0.001	0.0011	0.0012	0.0006
785	C>G	AC	8	0.0005	0.0006	0.0007	0.0003
786	C>G	AG	8	0.0001	0.0001	0.0001	0.0
787	C>G	AT	8	0.0014	0.0014	0.0016	0.0008
788	C>G	CA	8	0.0	0.0	0.0	0.0
789	C>G	CC	8	0.0	0.0	0.0	0.0
790	C>G	CG	8	0.0	0.0	0.0	0.0
791	C>G	CT	8	0.0	0.0	0.0	0.0
792	C>G	GA	8	0.0003	0.0002	0.0003	0.0001
793	C>G	GC	8	0.0004	0.0004	0.0005	0.0002
794	C>G	GG	8	0.0	0.0	0.0	0.0
795	C>G	GT	8	0.0006	0.0006	0.0007	0.0003
796	C>G	TA	8	0.0	0.0	0.0	0.0
797	C>G	TC	8	0.0	0.0	0.0	0.0
798	C>G	TG	8	0.0	0.0	0.0	0.0
799	C>G	TT	8	0.0001	0.0001	0.0002	0.0
800	C>T	AA	8	0.0165	0.0161	0.0188	0.0091
801	C>T	AC	8	0.0036	0.0032	0.0044	0.0015
802	C>T	AG	8	0.0122	0.0128	0.0126	0.0087
803	C>T	AT	8	0.0036	0.0032	0.005	0.0009
804	C>T	CA	8	0.0031	0.0032	0.0022	0.0031
805	C>T	CC	8	0.0015	0.0014	0.0011	0.0014
806	C>T	CG	8	0.0089	0.0083	0.0077	0.0069
807	C>T	CT	8	0.0009	0.0006	0.0002	0.0011
808	C>T	GA	8	0.0216	0.0211	0.0232	0.0133
809	C>T	GC	8	0.0237	0.0243	0.0262	0.0148
810	C>T	GG	8	0.0258	0.0272	0.0309	0.0144
811	C>T	GT	8	0.0158	0.0148	0.0177	0.0085
812	C>T	TA	8	0.0031	0.0031	0.0034	0.0019
813	C>T	TC	8	0.0009	0.0004	0.0007	0.0004
814	C>T	TG	8	0.004	0.0041	0.0038	0.0032
815	C>T	TT	8	0.0001	0.0	0.0001	0.0
816	T>A	AA	8	0.0006	0.0004	0.0007	0.0002
817	T>A	AC	8	0.0012	0.0012	0.0014	0.0007
818	T>A	AG	8	0.0001	0.0002	0.0002	0.0
819	T>A	AT	8	0.0046	0.0064	0.0067	0.0028
820	T>A	CA	8	0.0	0.0	0.0	0.0
821	T>A	CC	8	0.0014	0.0013	0.001	0.0012
822	T>A	CG	8	0.0001	0.0002	0.0001	0.0002
823	T>A	CT	8	0.0008	0.0007	0.0005	0.0008
824	T>A	GA	8	0.0001	0.0001	0.0001	0.0
825	T>A	GC	8	0.0009	0.001	0.0011	0.0004
826	T>A	GG	8	0.0002	0.0003	0.0003	0.0001
827	T>A	GT	8	0.0012	0.0012	0.0015	0.0006
828	T>A	TA	8	0.0002	0.0002	0.0004	0.0
829	T>A	TC	8	0.0004	0.0004	0.0003	0.0003
830	T>A	TG	8	0.0	0.0	0.0	0.0
831	T>A	TT	8	0.0013	0.0013	0.0012	0.001
832	T>C	AA	8	0.001	0.0005	0.0	0.0013
833	T>C	AC	8	0.001	0.0009	0.0003	0.0012
834	T>C	AG	8	0.0026	0.0017	0.0006	0.003
835	T>C	AT	8	0.0004	0.0004	0.0001	0.0005
836	T>C	CA	8	0.0021	0.002	0.0008	0.0027
837	T>C	CC	8	0.0017	0.0013	0.0005	0.002
838	T>C	CG	8	0.0053	0.005	0.0023	0.0064
839	T>C	CT	8	0.0014	0.0012	0.0004	0.0017
840	T>C	GA	8	0.0031	0.0022	0.0006	0.0038
841	T>C	GC	8	0.0008	0.0006	0.0003	0.0008
842	T>C	GG	8	0.0029	0.0026	0.0013	0.0034
843	T>C	GT	8	0.0008	0.0007	0.0004	0.0009
844	T>C	TA	8	0.0034	0.0025	0.0012	0.0038
845	T>C	TC	8	0.0013	0.0012	0.0006	0.0016
846	T>C	TG	8	0.0027	0.0023	0.0011	0.0031
847	T>C	TT	8	0.003	0.0024	0.0014	0.0032
848	T>G	AA	8	0.0	0.0	0.0	0.0
849	T>G	AC	8	0.0003	0.0003	0.0001	0.0003
850	T>G	AG	8	0.0002	0.0002	0.0001	0.0002
851	T>G	AT	8	0.0003	0.0004	0.0001	0.0005
852	T>G	CA	8	0.0002	0.0002	0.0001	0.0002
853	T>G	CC	8	0.001	0.001	0.0005	0.0012
854	T>G	CG	8	0.0009	0.0008	0.0004	0.0011
855	T>G	CT	8	0.0013	0.0012	0.0003	0.0017
856	T>G	GA	8	0.0	0.0	0.0	0.0
857	T>G	GC	8	0.0002	0.0001	0.0	0.0002
858	T>G	GG	8	0.0001	0.0001	0.0	0.0002
859	T>G	GT	8	0.0002	0.0001	0.0	0.0002
860	T>G	TA	8	0.0	0.0	0.0	0.0
861	T>G	TC	8	0.0001	0.0002	0.0	0.0002
862	T>G	TG	8	0.0001	0.0001	0.0	0.0001
863	T>G	TT	8	0.0005	0.0006	0.0002	0.0006
864	C>A	AA	9	0.0013	0.0004	0.0011	0.0004
865	C>A	AC	9	0.0001	0.0	0.0	0.0001
866	C>A	AG	9	0.0001	0.0	0.0001	0.0001
867	C>A	AT	9	0.0	0.0	0.0	0.0
868	C>A	CA	9	0.0047	0.0025	0.0019	0.0055
869	C>A	CC	9	0.0022	0.0	0.0	0.0025
870	C>A	CG	9	0.0024	0.0013	0.0011	0.0027
871	C>A	CT	9	0.008	0.0035	0.0017	0.0107
872	C>A	GA	9	0.0019	0.0015	0.0015	0.0018
873	C>A	GC	9	0.0	0.0	0.0	0.0
874	C>A	GG	9	0.0005	0.0002	0.0004	0.0002
875	C>A	GT	9	0.0	0.0	0.0	0.0
876	C>A	TA	9	0.0003	0.0005	0.0004	0.0003
877	C>A	TC	9	0.0	0.0	0.0	0.0
878	C>A	TG	9	0.0006	0.0003	0.0004	0.0005
879	C>A	TT	9	0.0004	0.0	0.0004	0.0
880	C>G	AA	9	0.0006	0.0004	0.0008	0.0002
881	C>G	AC	9	0.0006	0.0004	0.0006	0.0003
882	C>G	AG	9	0.0	0.0	0.0	0.0
883	C>G	AT	9	0.0	0.0	0.0	0.0
884	C>G	CA	9	0.0002	0.0	0.0001	0.0001
885	C>G	CC	9	0.0003	0.0002	0.0003	0.0002
886	C>G	CG	9	0.0005	0.0003	0.0006	0.0001
887	C>G	CT	9	0.0003	0.0	0.0002	0.0002
888	C>G	GA	9	0.0	0.0	0.0001	0.0
889	C>G	GC	9	0.0012	0.0007	0.0015	0.0
890	C>G	GG	9	0.0001	0.0002	0.0002	0.0001
891	C>G	GT	9	0.0001	0.0004	0.0003	0.0001
892	C>G	TA	9	0.0003	0.0001	0.0002	0.0001
893	C>G	TC	9	0.0003	0.0004	0.0005	0.0002
894	C>G	TG	9	0.0001	0.0	0.0	0.0001
895	C>G	TT	9	0.0011	0.0	0.0006	0.0006
896	C>T	AA	9	0.0234	0.0271	0.0267	0.0196
897	C>T	AC	9	0.0043	0.0062	0.0066	0.0027
898	C>T	AG	9	0.0003	0.0016	0.0012	0.0003
899	C>T	AT	9	0.0046	0.0053	0.0053	0.0037
900	C>T	CA	9	0.0058	0.0033	0.0061	0.0021
901	C>T	CC	9	0.0031	0.0023	0.0043	0.0004
902	C>T	CG	9	0.0	0.0001	0.0001	0.0
903	C>T	CT	9	0.0043	0.003	0.0057	0.0005
904	C>T	GA	9	0.0167	0.02	0.0209	0.0122
905	C>T	GC	9	0.0086	0.0106	0.0126	0.0043
906	C>T	GG	9	0.0	0.0	0.0	0.0
907	C>T	GT	9	0.0044	0.0094	0.0076	0.0047
908	C>T	TA	9	0.0073	0.0087	0.009	0.0056
909	C>T	TC	9	0.0035	0.0025	0.005	0.0
910	C>T	TG	9	0.0	0.0	0.0	0.0
911	C>T	TT	9	0.0033	0.0022	0.0037	0.0012
912	T>A	AA	9	0.0185	0.0175	0.0193	0.014
913	T>A	AC	9	0.0064	0.0059	0.0072	0.0039
914	T>A	AG	9	0.0035	0.0031	0.0031	0.0031
915	T>A	AT	9	0.0084	0.0063	0.0057	0.0087
916	T>A	CA	9	0.0029	0.0022	0.0023	0.0026
917	T>A	CC	9	0.0026	0.0028	0.0028	0.0023
918	T>A	CG	9	0.0032	0.0016	0.0018	0.003
919	T>A	CT	9	0.0011	0.0008	0.0008	0.0011
920	T>A	GA	9	0.0052	0.0047	0.0046	0.0049
921	T>A	GC	9	0.003	0.0027	0.0029	0.0024
922	T>A	GG	9	0.0052	0.0037	0.0039	0.0047
923	T>A	GT	9	0.0033	0.0027	0.0024	0.0033
924	T>A	TA	9	0.0106	0.0123	0.0089	0.0133
925	T>A	TC	9	0.0021	0.0022	0.0025	0.0013
926	T>A	TG	9	0.0023	0.0018	0.0016	0.0024
927	T>A	TT	9	0.0	0.0	0.0	0.0001
928	T>C	AA	9	0.1183	0.1466	0.1051	0.1492
929	T>C	AC	9	0.018	0.0223	0.0151	0.0238
930	T>C	AG	9	0.0807	0.1019	0.0728	0.1023
931	T>C	AT	9	0.0419	0.0512	0.0346	0.0555
932	T>C	CA	9	0.055	0.0601	0.0437	0.0679
933	T>C	CC	9	0.0182	0.0234	0.0149	0.0256
934	T>C	CG	9	0.0495	0.0583	0.0419	0.062
935	T>C	CT	9	0.0347	0.0431	0.03	0.045
936	T>C	GA	9	0.0782	0.0934	0.0689	0.0959
937	T>C	GC	9	0.0156	0.0195	0.0136	0.0203
938	T>C	GG	9	0.0559	0.0632	0.049	0.0651
939	T>C	GT	9	0.0503	0.0592	0.0403	0.0661
940	T>C	TA	9	0.0702	0.0839	0.0578	0.0916
941	T>C	TC	9	0.0147	0.0211	0.0122	0.0226
942	T>C	TG	9	0.0514	0.0562	0.0443	0.059
943	T>C	TT	9	0.0343	0.045	0.0296	0.047
944	T>G	AA	9	0.0011	0.0014	0.0012	0.0012
945	T>G	AC	9	0.0019	0.0018	0.0013	0.0023
946	T>G	AG	9	0.0008	0.001	0.0005	0.0012
947	T>G	AT	9	0.0036	0.0036	0.0028	0.0042
948	T>G	CA	9	0.0009	0.0017	0.0009	0.0016
949	T>G	CC	9	0.0029	0.003	0.0016	0.0044
950	T>G	CG	9	0.0035	0.0036	0.0019	0.0052
951	T>G	CT	9	0.0064	0.0057	0.0042	0.0077
952	T>G	GA	9	0.0003	0.0001	0.0002	0.0001
953	T>G	GC	9	0.0	0.0	0.0	0.0
954	T>G	GG	9	0.0	0.0	0.0	0.0
955	T>G	GT	9	0.0	0.0	0.0	0.0
956	T>G	TA	9	0.0	0.0	0.0	0.0
957	T>G	TC	9	0.0005	0.0002	0.0003	0.0004
958	T>G	TG	9	0.0	0.0	0.0	0.0001
959	T>G	TT	9	0.0001	0.0001	0.0001	0.0001
960	C>A	AA	10	0.003	0.0025	0.0071	0.0074
961	C>A	AC	10	0.001	0.0013	0.0033	0.0028
962	C>A	AG	10	0.0008	0.0009	0.0026	0.0018
963	C>A	AT	10	0.002	0.0016	0.0048	0.0046
964	C>A	CA	10	0.0017	0.0021	0.0049	0.0049
965	C>A	CC	10	0.0012	0.0013	0.0029	0.0036
966	C>A	CG	10	0.0003	0.0007	0.0014	0.0012
967	C>A	CT	10	0.0017	0.0011	0.0032	0.0042
968	C>A	GA	10	0.0019	0.0016	0.004	0.0051
969	C>A	GC	10	0.0009	0.0011	0.0027	0.0026
970	C>A	GG	10	0.0002	0.0004	0.0009	0.0007
971	C>A	GT	10	0.0012	0.0009	0.0023	0.0033
972	C>A	TA	10	0.0012	0.0017	0.0037	0.0039
973	C>A	TC	10	0.0009	0.0005	0.0016	0.0021
974	C>A	TG	10	0.0002	0.0003	0.0004	0.0008
975	C>A	TT	10	0.0016	0.0016	0.0036	0.005
976	C>G	AA	10	0.0034	0.0034	0.0101	0.0075
977	C>G	AC	10	0.002	0.0012	0.0035	0.0052
978	C>G	AG	10	0.0006	0.0007	0.0018	0.0014
979	C>G	AT	10	0.0037	0.0039	0.0105	0.0094
980	C>G	CA	10	0.001	0.0012	0.0027	0.0031
981	C>G	CC	10	0.0005	0.0009	0.0018	0.0018
982	C>G	CG	10	0.0005	0.0003	0.0011	0.001
983	C>G	CT	10	0.0016	0.0014	0.0023	0.0056
984	C>G	GA	10	0.0017	0.0017	0.004	0.005
985	C>G	GC	10	0.0016	0.0019	0.0044	0.0047
986	C>G	GG	10	0.0006	0.0004	0.0011	0.0015
987	C>G	GT	10	0.0034	0.0031	0.0094	0.0077
988	C>G	TA	10	0.0026	0.0014	0.0041	0.0065
989	C>G	TC	10	0.0012	0.0017	0.0032	0.0045
990	C>G	TG	10	0.0004	0.0006	0.0016	0.0011
991	C>G	TT	10	0.0035	0.0023	0.0073	0.0078
992	C>T	AA	10	0.0067	0.0058	0.0172	0.0158
993	C>T	AC	10	0.004	0.0036	0.0098	0.0102
994	C>T	AG	10	0.0034	0.0036	0.0098	0.0087
995	C>T	AT	10	0.0058	0.006	0.014	0.0171
996	C>T	CA	10	0.0042	0.0052	0.0126	0.0118
997	C>T	CC	10	0.0038	0.003	0.0095	0.0081
998	C>T	CG	10	0.003	0.0029	0.0087	0.0068
999	C>T	CT	10	0.0048	0.0046	0.0111	0.0137
1000	C>T	GA	10	0.0039	0.0044	0.0122	0.0095
1001	C>T	GC	10	0.0044	0.0045	0.0127	0.0108
1002	C>T	GG	10	0.0026	0.0022	0.0063	0.0063
1003	C>T	GT	10	0.0061	0.0056	0.0143	0.0167
1004	C>T	TA	10	0.0025	0.0031	0.0064	0.0086
1005	C>T	TC	10	0.002	0.0047	0.0068	0.0109
1006	C>T	TG	10	0.0025	0.0016	0.0039	0.0069
1007	C>T	TT	10	0.0042	0.0048	0.0106	0.013
1008	T>A	AA	10	0.0071	0.007	0.0184	0.0186
1009	T>A	AC	10	0.0016	0.001	0.0032	0.0036
1010	T>A	AG	10	0.0029	0.0027	0.0076	0.0072
1011	T>A	AT	10	0.004	0.0041	0.0091	0.0123
1012	T>A	CA	10	0.0019	0.0016	0.0036	0.0057
1013	T>A	CC	10	0.0009	0.0012	0.003	0.0024
1014	T>A	CG	10	0.0022	0.0022	0.007	0.0043
1015	T>A	CT	10	0.0021	0.0017	0.0054	0.0046
1016	T>A	GA	10	0.0015	0.0019	0.0029	0.0059
1017	T>A	GC	10	0.0004	0.0009	0.0014	0.0022
1018	T>A	GG	10	0.0013	0.0017	0.0043	0.0036
1019	T>A	GT	10	0.003	0.0023	0.0062	0.0078
1020	T>A	TA	10	0.0034	0.0031	0.0077	0.0094
1021	T>A	TC	10	0.0011	0.0012	0.0021	0.004
1022	T>A	TG	10	0.0021	0.0024	0.0036	0.0084
1023	T>A	TT	10	0.0036	0.0031	0.0104	0.0071
1024	T>C	AA	10	0.0124	0.0136	0.0386	0.0294
1025	T>C	AC	10	0.0032	0.0038	0.0093	0.0091
1026	T>C	AG	10	0.0063	0.0076	0.0182	0.0184
1027	T>C	AT	10	0.0102	0.0102	0.0276	0.0259
1028	T>C	CA	10	0.0068	0.0061	0.0183	0.0155
1029	T>C	CC	10	0.0038	0.0029	0.0094	0.0081
1030	T>C	CG	10	0.0063	0.0055	0.0138	0.0175
1031	T>C	CT	10	0.0055	0.0067	0.0142	0.0178
1032	T>C	GA	10	0.0041	0.0041	0.009	0.0126
1033	T>C	GC	10	0.0019	0.0023	0.0066	0.0043
1034	T>C	GG	10	0.0038	0.0043	0.0108	0.0105
1035	T>C	GT	10	0.0048	0.0058	0.0097	0.0184
1036	T>C	TA	10	0.0076	0.0075	0.0202	0.0193
1037	T>C	TC	10	0.0035	0.0042	0.0095	0.0106
1038	T>C	TG	10	0.0048	0.006	0.0131	0.0154
1039	T>C	TT	10	0.0081	0.0077	0.0204	0.0211
1040	T>G	AA	10	0.0048	0.0042	0.0123	0.0116
1041	T>G	AC	10	0.0014	0.0019	0.0045	0.0042
1042	T>G	AG	10	0.0024	0.0028	0.0069	0.0065
1043	T>G	AT	10	0.0047	0.0038	0.011	0.0115
1044	T>G	CA	10	0.0014	0.0012	0.0033	0.0035
1045	T>G	CC	10	0.001	0.0012	0.0037	0.002
1046	T>G	CG	10	0.0012	0.0015	0.0032	0.0039
1047	T>G	CT	10	0.0024	0.0022	0.007	0.005
1048	T>G	GA	10	0.0013	0.002	0.0042	0.0045
1049	T>G	GC	10	0.0009	0.0006	0.0014	0.0027
1050	T>G	GG	10	0.001	0.0018	0.0043	0.0031
1051	T>G	GT	10	0.0021	0.0022	0.0044	0.007
1052	T>G	TA	10	0.0041	0.0045	0.0085	0.0143
1053	T>G	TC	10	0.0021	0.0022	0.0054	0.006
1054	T>G	TG	10	0.0032	0.002	0.0048	0.0088
1055	T>G	TT	10	0.0074	0.0082	0.0186	0.0224
1056	C>A	AA	11	0.0661	0.0691	0.068	0.0663
1057	C>A	AC	11	0.0138	0.0158	0.0155	0.0138
1058	C>A	AG	11	0.0024	0.0025	0.0025	0.0023
1059	C>A	AT	11	0.0277	0.027	0.0265	0.0281
1060	C>A	CA	11	0.0525	0.0548	0.0504	0.0568
1061	C>A	CC	11	0.0126	0.0134	0.0115	0.0145
1062	C>A	CG	11	0.0055	0.0049	0.0043	0.0063
1063	C>A	CT	11	0.041	0.0409	0.0344	0.048
1064	C>A	GA	11	0.1084	0.1143	0.1099	0.1117
1065	C>A	GC	11	0.0189	0.0189	0.0172	0.0207
1066	C>A	GG	11	0.0062	0.0062	0.0063	0.006
1067	C>A	GT	11	0.0644	0.0677	0.061	0.0711
1068	C>A	TA	11	0.0971	0.104	0.0909	0.1105
1069	C>A	TC	11	0.0493	0.0515	0.0453	0.0557
1070	C>A	TG	11	0.0109	0.0111	0.0107	0.0113
1071	C>A	TT	11	0.1727	0.1788	0.1579	0.1944
1072	C>G	AA	11	0.0017	0.0012	0.0015	0.0015
1073	C>G	AC	11	0.001	0.0017	0.0013	0.0014
1074	C>G	AG	11	0.0	0.0	0.0	0.0
1075	C>G	AT	11	0.0018	0.0026	0.0018	0.0027
1076	C>G	CA	11	0.0001	0.0003	0.0	0.0004
1077	C>G	CC	11	0.0	0.0	0.0	0.0
1078	C>G	CG	11	0.0	0.0	0.0	0.0
1079	C>G	CT	11	0.0005	0.0007	0.0003	0.001
1080	C>G	GA	11	0.0004	0.0	0.0003	0.0001
1081	C>G	GC	11	0.0	0.0	0.0	0.0001
1082	C>G	GG	11	0.0	0.0	0.0	0.0
1083	C>G	GT	11	0.0007	0.0006	0.0004	0.0009
1084	C>G	TA	11	0.0012	0.0024	0.0012	0.0024
1085	C>G	TC	11	0.0003	0.0005	0.0005	0.0004
1086	C>G	TG	11	0.0	0.0	0.0	0.0
1087	C>G	TT	11	0.004	0.0057	0.0029	0.0071
1088	C>T	AA	11	0.0036	0.0015	0.0011	0.0043
1089	C>T	AC	11	0.0009	0.0	0.0	0.001
1090	C>T	AG	11	0.0056	0.0053	0.0054	0.0054
1091	C>T	AT	11	0.0029	0.002	0.0013	0.0039
1092	C>T	CA	11	0.0056	0.0044	0.0035	0.0067
1093	C>T	CC	11	0.0007	0.0	0.0	0.0008
1094	C>T	CG	11	0.006	0.0058	0.0048	0.0071
1095	C>T	CT	11	0.0005	0.0	0.0	0.0006
1096	C>T	GA	11	0.0056	0.0042	0.0046	0.0052
1097	C>T	GC	11	0.0024	0.0007	0.0013	0.0018
1098	C>T	GG	11	0.0095	0.0082	0.0086	0.009
1099	C>T	GT	11	0.0042	0.0015	0.0024	0.0034
1100	C>T	TA	11	0.0017	0.002	0.0006	0.0032
1101	C>T	TC	11	0.0026	0.0013	0.0002	0.0039
1102	C>T	TG	11	0.0025	0.0036	0.0029	0.0031
1103	C>T	TT	11	0.003	0.0029	0.0012	0.005
1104	T>A	AA	11	0.0001	0.0	0.0002	0.0
1105	T>A	AC	11	0.0012	0.0014	0.0014	0.0012
1106	T>A	AG	11	0.0004	0.0008	0.0008	0.0003
1107	T>A	AT	11	0.0126	0.0131	0.0185	0.0061
1108	T>A	CA	11	0.0	0.0	0.0	0.0
1109	T>A	CC	11	0.0003	0.0003	0.0006	0.0
1110	T>A	CG	11	0.0	0.0	0.0	0.0
1111	T>A	CT	11	0.0009	0.0008	0.0011	0.0005
1112	T>A	GA	11	0.0	0.0	0.0	0.0
1113	T>A	GC	11	0.0003	0.0003	0.0005	0.0001
1114	T>A	GG	11	0.0001	0.0	0.0001	0.0
1115	T>A	GT	11	0.0008	0.0007	0.0013	0.0001
1116	T>A	TA	11	0.0122	0.0096	0.0115	0.0102
1117	T>A	TC	11	0.0003	0.0004	0.0005	0.0001
1118	T>A	TG	11	0.0	0.0004	0.0003	0.0
1119	T>A	TT	11	0.004	0.0031	0.0031	0.004
1120	T>C	AA	11	0.0011	0.0003	0.0006	0.0009
1121	T>C	AC	11	0.0013	0.0009	0.0007	0.0016
1122	T>C	AG	11	0.0012	0.0	0.0002	0.0011
1123	T>C	AT	11	0.0026	0.0005	0.0013	0.0018
1124	T>C	CA	11	0.0	0.0003	0.0002	0.0001
1125	T>C	CC	11	0.0001	0.0002	0.0001	0.0002
1126	T>C	CG	11	0.0004	0.0004	0.0	0.0008
1127	T>C	CT	11	0.0001	0.0	0.0	0.0001
1128	T>C	GA	11	0.0012	0.0013	0.0009	0.0017
1129	T>C	GC	11	0.0009	0.0006	0.0005	0.001
1130	T>C	GG	11	0.001	0.0005	0.0005	0.0011
1131	T>C	GT	11	0.0011	0.0013	0.0008	0.0017
1132	T>C	TA	11	0.0019	0.0013	0.0008	0.0025
1133	T>C	TC	11	0.002	0.0017	0.0014	0.0023
1134	T>C	TG	11	0.002	0.0019	0.0009	0.0031
1135	T>C	TT	11	0.004	0.003	0.002	0.0053
1136	T>G	AA	11	0.0002	0.0004	0.0003	0.0002
1137	T>G	AC	11	0.0003	0.0001	0.0003	0.0002
1138	T>G	AG	11	0.0005	0.0004	0.0006	0.0003
1139	T>G	AT	11	0.0018	0.0014	0.002	0.0011
1140	T>G	CA	11	0.0004	0.0005	0.0002	0.0007
1141	T>G	CC	11	0.0	0.0	0.0	0.0
1142	T>G	CG	11	0.0004	0.0008	0.0005	0.0007
1143	T>G	CT	11	0.0	0.0	0.0	0.0
1144	T>G	GA	11	0.0001	0.0	0.0001	0.0
1145	T>G	GC	11	0.0	0.0	0.0	0.0
1146	T>G	GG	11	0.0002	0.0008	0.0008	0.0002
1147	T>G	GT	11	0.0	0.0003	0.0003	0.0
1148	T>G	TA	11	0.0001	0.0003	0.0	0.0004
1149	T>G	TC	11	0.0004	0.0005	0.0006	0.0002
1150	T>G	TG	11	0.0015	0.0019	0.0019	0.0014
1151	T>G	TT	11	0.0033	0.004	0.0038	0.0035
1152	C>A	AA	12	0.0115	0.0151	0.0049	0.0091
1153	C>A	AC	12	0.0068	0.01	0.0026	0.0066
1154	C>A	AG	12	0.0019	0.002	0.0008	0.0012
1155	C>A	AT	12	0.0091	0.0094	0.0032	0.0068
1156	C>A	CA	12	0.0078	0.0122	0.0042	0.0059
1157	C>A	CC	12	0.0052	0.0099	0.0033	0.0042
1158	C>A	CG	12	0.0021	0.0024	0.001	0.0011
1159	C>A	CT	12	0.0059	0.0071	0.0024	0.0044
1160	C>A	GA	12	0.0069	0.0098	0.0029	0.006
1161	C>A	GC	12	0.0073	0.0091	0.0036	0.0047
1162	C>A	GG	12	0.0012	0.0021	0.0005	0.0012
1163	C>A	GT	12	0.0072	0.0079	0.003	0.0048
1164	C>A	TA	12	0.0107	0.0152	0.005	0.0084
1165	C>A	TC	12	0.009	0.0148	0.0041	0.0085
1166	C>A	TG	12	0.0016	0.0019	0.0008	0.001
1167	C>A	TT	12	0.0133	0.0175	0.0062	0.0097
1168	C>G	AA	12	0.015	0.0157	0.0042	0.013
1169	C>G	AC	12	0.0047	0.0042	0.0013	0.0036
1170	C>G	AG	12	0.0033	0.0028	0.0017	0.0011
1171	C>G	AT	12	0.0142	0.0099	0.0029	0.0111
1172	C>G	CA	12	0.0107	0.0112	0.0047	0.0065
1173	C>G	CC	12	0.0075	0.0087	0.0037	0.0044
1174	C>G	CG	12	0.0092	0.0048	0.003	0.0043
1175	C>G	CT	12	0.0172	0.0151	0.0057	0.0116
1176	C>G	GA	12	0.0075	0.0069	0.0019	0.0064
1177	C>G	GC	12	0.0036	0.0018	0.0015	0.0011
1178	C>G	GG	12	0.0022	0.0014	0.0008	0.001
1179	C>G	GT	12	0.0136	0.0104	0.0034	0.0101
1180	C>G	TA	12	0.0114	0.0126	0.0049	0.0076
1181	C>G	TC	12	0.0122	0.013	0.0062	0.0062
1182	C>G	TG	12	0.004	0.0018	0.0017	0.0011
1183	C>G	TT	12	0.021	0.0149	0.0071	0.0119
1184	C>T	AA	12	0.0102	0.0056	0.0006	0.0095
1185	C>T	AC	12	0.0056	0.0043	0.0011	0.0048
1186	C>T	AG	12	0.0014	0.0	0.0006	0.0
1187	C>T	AT	12	0.0123	0.0082	0.0041	0.0068
1188	C>T	CA	12	0.0121	0.011	0.0041	0.0084
1189	C>T	CC	12	0.0037	0.0065	0.0027	0.0022
1190	C>T	CG	12	0.0015	0.0028	0.0012	0.0008
1191	C>T	CT	12	0.0099	0.0113	0.0053	0.005
1192	C>T	GA	12	0.013	0.0093	0.0027	0.0102
1193	C>T	GC	12	0.0078	0.0067	0.0018	0.0065
1194	C>T	GG	12	0.0006	0.0009	0.0005	0.0002
1195	C>T	GT	12	0.0094	0.0055	0.0022	0.0062
1196	C>T	TA	12	0.0169	0.0146	0.0063	0.0101
1197	C>T	TC	12	0.0127	0.0105	0.0052	0.0066
1198	C>T	TG	12	0.0056	0.0033	0.0024	0.0019
1199	C>T	TT	12	0.0147	0.0083	0.0056	0.006
1200	T>A	AA	12	0.0037	0.0062	0.0009	0.0049
1201	T>A	AC	12	0.0027	0.0051	0.0013	0.0028
1202	T>A	AG	12	0.0014	0.0062	0.0017	0.002
1203	T>A	AT	12	0.0074	0.0069	0.003	0.0043
1204	T>A	CA	12	0.0027	0.006	0.0016	0.0028
1205	T>A	CC	12	0.0019	0.0057	0.001	0.0031
1206	T>A	CG	12	0.0015	0.0058	0.0018	0.0016
1207	T>A	CT	12	0.0042	0.0075	0.0021	0.004
1208	T>A	GA	12	0.004	0.0042	0.0021	0.0018
1209	T>A	GC	12	0.0027	0.0033	0.0017	0.001
1210	T>A	GG	12	0.0029	0.0042	0.0018	0.0017
1211	T>A	GT	12	0.0023	0.0044	0.0007	0.0031
1212	T>A	TA	12	0.0124	0.0137	0.0061	0.0069
1213	T>A	TC	12	0.0011	0.0033	0.0012	0.0008
1214	T>A	TG	12	0.0014	0.0043	0.0015	0.0012
1215	T>A	TT	12	0.0072	0.0065	0.0025	0.0047
1216	T>C	AA	12	0.0118	0.0271	0.0078	0.0119
1217	T>C	AC	12	0.0029	0.0063	0.0026	0.0016
1218	T>C	AG	12	0.0024	0.0105	0.0028	0.0035
1219	T>C	AT	12	0.0087	0.0194	0.008	0.0047
1220	T>C	CA	12	0.0067	0.0054	0.0018	0.0049
1221	T>C	CC	12	0.0013	0.0025	0.0009	0.0009
1222	T>C	CG	12	0.0038	0.0026	0.0016	0.0015
1223	T>C	CT	12	0.0042	0.0061	0.0025	0.0025
1224	T>C	GA	12	0.0032	0.0077	0.0022	0.0033
1225	T>C	GC	12	0.0	0.0	0.0	0.0
1226	T>C	GG	12	0.0016	0.0029	0.0017	0.0001
1227	T>C	GT	12	0.0014	0.0043	0.001	0.0019
1228	T>C	TA	12	0.0112	0.0109	0.0034	0.0089
1229	T>C	TC	12	0.0	0.0	0.0	0.0
1230	T>C	TG	12	0.0037	0.0022	0.001	0.0023
1231	T>C	TT	12	0.0048	0.0066	0.0026	0.0031
1232	T>G	AA	12	0.0062	0.0051	0.0023	0.0036
1233	T>G	AC	12	0.0008	0.0003	0.0001	0.0006
1234	T>G	AG	12	0.0026	0.0053	0.0018	0.0021
1235	T>G	AT	12	0.0088	0.0047	0.002	0.0057
1236	T>G	CA	12	0.0039	0.0043	0.0022	0.0017
1237	T>G	CC	12	0.0036	0.0039	0.0012	0.0028
1238	T>G	CG	12	0.004	0.0065	0.002	0.0034
1239	T>G	CT	12	0.011	0.0091	0.0034	0.0075
1240	T>G	GA	12	0.0039	0.0038	0.0014	0.0028
1241	T>G	GC	12	0.0016	0.0013	0.0004	0.0012
1242	T>G	GG	12	0.0031	0.0058	0.0024	0.0017
1243	T>G	GT	12	0.0075	0.0059	0.0024	0.0049
1244	T>G	TA	12	0.0063	0.0072	0.0034	0.0031
1245	T>G	TC	12	0.0009	0.0015	0.0004	0.0009
1246	T>G	TG	12	0.0018	0.0052	0.0017	0.0016
1247	T>G	TT	12	0.0151	0.0095	0.0045	0.0087
1248	C>A	AA	13	0.0001	0.0	0.0	0.0001
1249	C>A	AC	13	0.0	0.0	0.0	0.0
1250	C>A	AG	13	0.0	0.0	0.0	0.0
1251	C>A	AT	13	0.0	0.0	0.0	0.0001
1252	C>A	CA	13	0.002	0.0025	0.0023	0.0027
1253	C>A	CC	13	0.0002	0.0003	0.0003	0.0004
1254	C>A	CG	13	0.0003	0.0004	0.0004	0.0004
1255	C>A	CT	13	0.001	0.0011	0.0009	0.0014
1256	C>A	GA	13	0.0	0.0	0.0	0.0
1257	C>A	GC	13	0.0	0.0	0.0	0.0
1258	C>A	GG	13	0.0	0.0	0.0	0.0
1259	C>A	GT	13	0.0	0.0	0.0	0.0
1260	C>A	TA	13	0.0003	0.0004	0.0004	0.0004
1261	C>A	TC	13	0.0004	0.0008	0.0006	0.0008
1262	C>A	TG	13	0.0	0.0	0.0	0.0
1263	C>A	TT	13	0.0005	0.0007	0.0006	0.0007
1264	C>G	AA	13	0.0001	0.0001	0.0002	0.0001
1265	C>G	AC	13	0.0001	0.0002	0.0002	0.0001
1266	C>G	AG	13	0.0	0.0001	0.0001	0.0
1267	C>G	AT	13	0.0002	0.0002	0.0003	0.0002
1268	C>G	CA	13	0.0	0.0001	0.0	0.0
1269	C>G	CC	13	0.0	0.0001	0.0001	0.0
1270	C>G	CG	13	0.0001	0.0002	0.0001	0.0002
1271	C>G	CT	13	0.0001	0.0001	0.0002	0.0
1272	C>G	GA	13	0.0	0.0	0.0	0.0
1273	C>G	GC	13	0.0001	0.0001	0.0001	0.0001
1274	C>G	GG	13	0.0	0.0001	0.0001	0.0
1275	C>G	GT	13	0.0001	0.0001	0.0002	0.0001
1276	C>G	TA	13	0.0001	0.0001	0.0001	0.0001
1277	C>G	TC	13	0.0	0.0002	0.0001	0.0001
1278	C>G	TG	13	0.0	0.0001	0.0001	0.0001
1279	C>G	TT	13	0.0005	0.0007	0.0006	0.0008
1280	C>T	AA	13	0.0002	0.0002	0.0002	0.0003
1281	C>T	AC	13	0.0159	0.0207	0.021	0.02
1282	C>T	AG	13	0.0002	0.0003	0.0004	0.0002
1283	C>T	AT	13	0.0065	0.0074	0.0075	0.0081
1284	C>T	CA	13	0.0483	0.0585	0.0589	0.0611
1285	C>T	CC	13	0.045	0.057	0.0551	0.0594
1286	C>T	CG	13	0.0053	0.0072	0.0066	0.0074
1287	C>T	CT	13	0.0469	0.0519	0.0528	0.0586
1288	C>T	GA	13	0.0002	0.0002	0.0002	0.0002
1289	C>T	GC	13	0.0094	0.013	0.013	0.012
1290	C>T	GG	13	0.0002	0.0002	0.0002	0.0002
1291	C>T	GT	13	0.0143	0.015	0.016	0.0171
1292	C>T	TA	13	0.189	0.1956	0.213	0.2214
1293	C>T	TC	13	0.2901	0.3345	0.3405	0.3626
1294	C>T	TG	13	0.0742	0.0814	0.0854	0.09
1295	C>T	TT	13	0.1015	0.1164	0.1182	0.1271
1296	T>A	AA	13	0.0016	0.0018	0.0019	0.0019
1297	T>A	AC	13	0.0006	0.0006	0.0007	0.0008
1298	T>A	AG	13	0.0005	0.0007	0.0007	0.0006
1299	T>A	AT	13	0.006	0.0065	0.007	0.0071
1300	T>A	CA	13	0.0	0.0001	0.0001	0.0001
1301	T>A	CC	13	0.0003	0.0004	0.0003	0.0005
1302	T>A	CG	13	0.0	0.0001	0.0	0.0001
1303	T>A	CT	13	0.0006	0.0008	0.0007	0.0009
1304	T>A	GA	13	0.0001	0.0003	0.0003	0.0002
1305	T>A	GC	13	0.0002	0.0002	0.0002	0.0002
1306	T>A	GG	13	0.0001	0.0003	0.0002	0.0002
1307	T>A	GT	13	0.0006	0.0007	0.0007	0.0007
1308	T>A	TA	13	0.0004	0.0005	0.0006	0.0005
1309	T>A	TC	13	0.0006	0.0007	0.0008	0.0007
1310	T>A	TG	13	0.0	0.0002	0.0001	0.0001
1311	T>A	TT	13	0.0051	0.006	0.0061	0.0064
1312	T>C	AA	13	0.0002	0.0002	0.0002	0.0002
1313	T>C	AC	13	0.0003	0.0002	0.0003	0.0002
1314	T>C	AG	13	0.0002	0.0002	0.0003	0.0001
1315	T>C	AT	13	0.0011	0.0013	0.0014	0.0014
1316	T>C	CA	13	0.0004	0.0006	0.0005	0.0006
1317	T>C	CC	13	0.0002	0.0002	0.0003	0.0002
1318	T>C	CG	13	0.0001	0.0001	0.0001	0.0
1319	T>C	CT	13	0.004	0.0045	0.0048	0.0046
1320	T>C	GA	13	0.0	0.0	0.0	0.0
1321	T>C	GC	13	0.0	0.0001	0.0001	0.0001
1322	T>C	GG	13	0.0	0.0	0.0	0.0
1323	T>C	GT	13	0.005	0.0086	0.0077	0.0073
1324	T>C	TA	13	0.0027	0.0035	0.0035	0.0035
1325	T>C	TC	13	0.001	0.0013	0.0013	0.0013
1326	T>C	TG	13	0.0005	0.0009	0.0007	0.0008
1327	T>C	TT	13	0.0015	0.0023	0.0022	0.0021
1328	T>G	AA	13	0.0006	0.0005	0.0005	0.0008
1329	T>G	AC	13	0.0005	0.0006	0.0006	0.0006
1330	T>G	AG	13	0.0008	0.001	0.0009	0.0011
1331	T>G	AT	13	0.0004	0.0005	0.0006	0.0005
1332	T>G	CA	13	0.0001	0.0001	0.0001	0.0001
1333	T>G	CC	13	0.0002	0.0003	0.0003	0.0003
1334	T>G	CG	13	0.0004	0.0005	0.0005	0.0006
1335	T>G	CT	13	0.0001	0.0002	0.0002	0.0001
1336	T>G	GA	13	0.0001	0.0002	0.0001	0.0001
1337	T>G	GC	13	0.0002	0.0002	0.0003	0.0002
1338	T>G	GG	13	0.001	0.0015	0.0013	0.0014
1339	T>G	GT	13	0.0017	0.0018	0.002	0.0019
1340	T>G	TA	13	0.0003	0.0004	0.0003	0.0005
1341	T>G	TC	13	0.0004	0.0006	0.0004	0.0006
1342	T>G	TG	13	0.0004	0.0005	0.0005	0.0005
1343	T>G	TT	13	0.0007	0.001	0.0009	0.001
1344	C>A	AA	14	0.0001	0.0001	0.0001	0.0001
1345	C>A	AC	14	0.0002	0.0003	0.0002	0.0002
1346	C>A	AG	14	0.0	0.0	0.0	0.0
1347	C>A	AT	14	0.0019	0.0021	0.0029	0.0012
1348	C>A	CA	14	0.0002	0.0002	0.0003	0.0001
1349	C>A	CC	14	0.0001	0.0001	0.0001	0.0001
1350	C>A	CG	14	0.0	0.0	0.0	0.0
1351	C>A	CT	14	0.0027	0.003	0.0062	0.0007
1352	C>A	GA	14	0.0001	0.0001	0.0001	0.0001
1353	C>A	GC	14	0.0003	0.0004	0.0005	0.0002
1354	C>A	GG	14	0.0	0.0	0.0	0.0
1355	C>A	GT	14	0.0025	0.0029	0.0039	0.0016
1356	C>A	TA	14	0.0008	0.0009	0.0012	0.0006
1357	C>A	TC	14	0.0006	0.0007	0.001	0.0003
1358	C>A	TG	14	0.0	0.0	0.0	0.0
1359	C>A	TT	14	0.0105	0.0118	0.0148	0.0071
1360	C>G	AA	14	0.0	0.0	0.0	0.0
1361	C>G	AC	14	0.0	0.0	0.0	0.0
1362	C>G	AG	14	0.0	0.0	0.0	0.0
1363	C>G	AT	14	0.0	0.0	0.0	0.0
1364	C>G	CA	14	0.0	0.0	0.0	0.0
1365	C>G	CC	14	0.0	0.0	0.0	0.0
1366	C>G	CG	14	0.0	0.0	0.0	0.0
1367	C>G	CT	14	0.0	0.0	0.0	0.0
1368	C>G	GA	14	0.0	0.0	0.0	0.0
1369	C>G	GC	14	0.0	0.0	0.0	0.0
1370	C>G	GG	14	0.0	0.0	0.0	0.0
1371	C>G	GT	14	0.0	0.0	0.0	0.0
1372	C>G	TA	14	0.0	0.0	0.0	0.0
1373	C>G	TC	14	0.0	0.0	0.0	0.0
1374	C>G	TG	14	0.0	0.0	0.0	0.0
1375	C>G	TT	14	0.0	0.0	0.0	0.0
1376	C>T	AA	14	0.0001	0.0001	0.0001	0.0
1377	C>T	AC	14	0.0002	0.0002	0.0003	0.0001
1378	C>T	AG	14	0.0002	0.0003	0.0006	0.0
1379	C>T	AT	14	0.0003	0.0002	0.0004	0.0001
1380	C>T	CA	14	0.0	0.0	0.0	0.0
1381	C>T	CC	14	0.0	0.0001	0.0001	0.0
1382	C>T	CG	14	0.0001	0.0001	0.0002	0.0
1383	C>T	CT	14	0.0001	0.0001	0.0002	0.0
1384	C>T	GA	14	0.0003	0.0003	0.0004	0.0002
1385	C>T	GC	14	0.0013	0.0015	0.0024	0.0007
1386	C>T	GG	14	0.0019	0.0025	0.004	0.0009
1387	C>T	GT	14	0.0015	0.0016	0.0025	0.0008
1388	C>T	TA	14	0.0001	0.0001	0.0003	0.0
1389	C>T	TC	14	0.0008	0.001	0.0017	0.0003
1390	C>T	TG	14	0.0039	0.0041	0.0058	0.0023
1391	C>T	TT	14	0.002	0.0022	0.0032	0.0012
1392	T>A	AA	14	0.0	0.0	0.0	0.0
1393	T>A	AC	14	0.0	0.0	0.0	0.0
1394	T>A	AG	14	0.0	0.0	0.0	0.0
1395	T>A	AT	14	0.0003	0.0002	0.0001	0.0003
1396	T>A	CA	14	0.0	0.0	0.0	0.0
1397	T>A	CC	14	0.0	0.0	0.0	0.0
1398	T>A	CG	14	0.0	0.0	0.0	0.0
1399	T>A	CT	14	0.0	0.0	0.0	0.0
1400	T>A	GA	14	0.0	0.0	0.0	0.0
1401	T>A	GC	14	0.0	0.0	0.0	0.0
1402	T>A	GG	14	0.0	0.0	0.0	0.0
1403	T>A	GT	14	0.0	0.0	0.0	0.0
1404	T>A	TA	14	0.0	0.0	0.0	0.0
1405	T>A	TC	14	0.0001	0.0001	0.0001	0.0
1406	T>A	TG	14	0.0	0.0	0.0	0.0
1407	T>A	TT	14	0.0001	0.0001	0.0002	0.0001
1408	T>C	AA	14	0.001	0.001	0.0006	0.0009
1409	T>C	AC	14	0.0006	0.0006	0.0006	0.0005
1410	T>C	AG	14	0.0002	0.0003	0.0003	0.0002
1411	T>C	AT	14	0.0005	0.0005	0.0004	0.0004
1412	T>C	CA	14	0.0	0.0	0.0	0.0
1413	T>C	CC	14	0.0002	0.0002	0.0003	0.0001
1414	T>C	CG	14	0.0001	0.0001	0.0001	0.0
1415	T>C	CT	14	0.0001	0.0001	0.0002	0.0
1416	T>C	GA	14	0.0024	0.0021	0.0014	0.0021
1417	T>C	GC	14	0.0019	0.0018	0.0012	0.0018
1418	T>C	GG	14	0.001	0.0009	0.0007	0.0008
1419	T>C	GT	14	0.002	0.0019	0.0012	0.0019
1420	T>C	TA	14	0.0005	0.0006	0.0006	0.0004
1421	T>C	TC	14	0.0008	0.0009	0.001	0.0005
1422	T>C	TG	14	0.0003	0.0003	0.0004	0.0002
1423	T>C	TT	14	0.0006	0.0006	0.0009	0.0004
1424	T>G	AA	14	0.0	0.0	0.0	0.0
1425	T>G	AC	14	0.0002	0.0002	0.0003	0.0001
1426	T>G	AG	14	0.0001	0.0001	0.0001	0.0
1427	T>G	AT	14	0.001	0.0012	0.0016	0.0006
1428	T>G	CA	14	0.0001	0.0001	0.0001	0.0
1429	T>G	CC	14	0.0	0.0	0.0001	0.0
1430	T>G	CG	14	0.0001	0.0001	0.0001	0.0001
1431	T>G	CT	14	0.0004	0.0006	0.0008	0.0002
1432	T>G	GA	14	0.0	0.0001	0.0001	0.0
1433	T>G	GC	14	0.0002	0.0002	0.0003	0.0001
1434	T>G	GG	14	0.0001	0.0001	0.0001	0.0001
1435	T>G	GT	14	0.0004	0.0004	0.0006	0.0002
1436	T>G	TA	14	0.0001	0.0001	0.0002	0.0
1437	T>G	TC	14	0.0003	0.0004	0.0005	0.0002
1438	T>G	TG	14	0.0001	0.0001	0.0001	0.0001
1439	T>G	TT	14	0.0038	0.0043	0.0058	0.0024
1440	C>A	AA	15	0.0001	0.0002	0.0002	0.0001
1441	C>A	AC	15	0.0001	0.0002	0.0002	0.0001
1442	C>A	AG	15	0.0	0.0	0.0	0.0
1443	C>A	AT	15	0.0001	0.0003	0.0002	0.0002
1444	C>A	CA	15	0.0001	0.0001	0.0001	0.0001
1445	C>A	CC	15	0.0001	0.0001	0.0002	0.0
1446	C>A	CG	15	0.0	0.0	0.0	0.0
1447	C>A	CT	15	0.0002	0.0003	0.0001	0.0003
1448	C>A	GA	15	0.0001	0.0001	0.0001	0.0001
1449	C>A	GC	15	0.0001	0.0001	0.0001	0.0001
1450	C>A	GG	15	0.0	0.0	0.0	0.0
1451	C>A	GT	15	0.0002	0.0001	0.0001	0.0002
1452	C>A	TA	15	0.0	0.0	0.0	0.0
1453	C>A	TC	15	0.0001	0.0002	0.0002	0.0001
1454	C>A	TG	15	0.0	0.0	0.0	0.0
1455	C>A	TT	15	0.0	0.0002	0.0001	0.0
1456	C>G	AA	15	0.0001	0.0	0.0001	0.0
1457	C>G	AC	15	0.0001	0.0001	0.0	0.0001
1458	C>G	AG	15	0.0	0.0	0.0	0.0
1459	C>G	AT	15	0.0	0.0001	0.0001	0.0
1460	C>G	CA	15	0.0	0.0	0.0	0.0
1461	C>G	CC	15	0.0	0.0	0.0	0.0
1462	C>G	CG	15	0.0	0.0	0.0	0.0
1463	C>G	CT	15	0.0	0.0	0.0	0.0
1464	C>G	GA	15	0.0	0.0	0.0	0.0
1465	C>G	GC	15	0.0	0.0001	0.0	0.0
1466	C>G	GG	15	0.0	0.0	0.0	0.0
1467	C>G	GT	15	0.0	0.0	0.0	0.0
1468	C>G	TA	15	0.0001	0.0	0.0001	0.0
1469	C>G	TC	15	0.0001	0.0001	0.0001	0.0001
1470	C>G	TG	15	0.0	0.0	0.0	0.0
1471	C>G	TT	15	0.0	0.0001	0.0001	0.0
1472	C>T	AA	15	0.0555	0.0635	0.061	0.0499
1473	C>T	AC	15	0.1164	0.1304	0.1176	0.1119
1474	C>T	AG	15	0.0029	0.0033	0.003	0.0027
1475	C>T	AT	15	0.1268	0.145	0.1322	0.1206
1476	C>T	CA	15	0.0286	0.0295	0.029	0.0253
1477	C>T	CC	15	0.0985	0.1001	0.0935	0.0918
1478	C>T	CG	15	0.0019	0.0021	0.0018	0.0019
1479	C>T	CT	15	0.0956	0.1016	0.0951	0.0888
1480	C>T	GA	15	0.0328	0.0419	0.0356	0.0335
1481	C>T	GC	15	0.0915	0.1195	0.0976	0.0974
1482	C>T	GG	15	0.0035	0.0048	0.0045	0.0032
1483	C>T	GT	15	0.0805	0.1096	0.088	0.0874
1484	C>T	TA	15	0.0156	0.021	0.0216	0.0124
1485	C>T	TC	15	0.1232	0.1415	0.1231	0.1227
1486	C>T	TG	15	0.0005	0.0013	0.0012	0.0004
1487	C>T	TT	15	0.1162	0.1327	0.1228	0.1089
1488	T>A	AA	15	0.0002	0.0001	0.0001	0.0002
1489	T>A	AC	15	0.0001	0.0	0.0	0.0001
1490	T>A	AG	15	0.0001	0.0001	0.0001	0.0
1491	T>A	AT	15	0.0002	0.0002	0.0001	0.0002
1492	T>A	CA	15	0.0	0.0	0.0	0.0
1493	T>A	CC	15	0.0	0.0001	0.0001	0.0
1494	T>A	CG	15	0.0001	0.0	0.0	0.0001
1495	T>A	CT	15	0.0001	0.0001	0.0	0.0001
1496	T>A	GA	15	0.0001	0.0001	0.0001	0.0001
1497	T>A	GC	15	0.0002	0.0001	0.0001	0.0002
1498	T>A	GG	15	0.0001	0.0001	0.0001	0.0001
1499	T>A	GT	15	0.0001	0.0001	0.0	0.0001
1500	T>A	TA	15	0.0	0.0	0.0	0.0
1501	T>A	TC	15	0.0	0.0	0.0	0.0
1502	T>A	TG	15	0.0	0.0	0.0	0.0
1503	T>A	TT	15	0.0001	0.0001	0.0001	0.0
1504	T>C	AA	15	0.0017	0.0014	0.0016	0.0014
1505	T>C	AC	15	0.0008	0.0009	0.0007	0.0009
1506	T>C	AG	15	0.0005	0.0003	0.0006	0.0002
1507	T>C	AT	15	0.0009	0.001	0.0009	0.0008
1508	T>C	CA	15	0.0003	0.0003	0.0003	0.0002
1509	T>C	CC	15	0.0007	0.0007	0.0006	0.0007
1510	T>C	CG	15	0.0001	0.0001	0.0001	0.0001
1511	T>C	CT	15	0.0003	0.0003	0.0003	0.0003
1512	T>C	GA	15	0.0022	0.0017	0.0018	0.0018
1513	T>C	GC	15	0.0014	0.0013	0.0012	0.0014
1514	T>C	GG	15	0.0014	0.0013	0.0011	0.0014
1515	T>C	GT	15	0.0013	0.0014	0.0014	0.0011
1516	T>C	TA	15	0.0004	0.0005	0.0004	0.0004
1517	T>C	TC	15	0.0005	0.0005	0.0004	0.0005
1518	T>C	TG	15	0.0002	0.0001	0.0002	0.0001
1519	T>C	TT	15	0.0002	0.0003	0.0004	0.0002
1520	T>G	AA	15	0.0	0.0	0.0	0.0
1521	T>G	AC	15	0.0	0.0	0.0	0.0
1522	T>G	AG	15	0.0	0.0	0.0	0.0
1523	T>G	AT	15	0.0	0.0	0.0	0.0
1524	T>G	CA	15	0.0	0.0	0.0	0.0
1525	T>G	CC	15	0.0	0.0	0.0	0.0
1526	T>G	CG	15	0.0	0.0	0.0	0.0
1527	T>G	CT	15	0.0	0.0	0.0	0.0
1528	T>G	GA	15	0.0	0.0	0.0	0.0
1529	T>G	GC	15	0.0	0.0	0.0	0.0
1530	T>G	GG	15	0.0	0.0001	0.0	0.0
1531	T>G	GT	15	0.0	0.0	0.0	0.0
1532	T>G	TA	15	0.0	0.0	0.0	0.0
1533	T>G	TC	15	0.0	0.0	0.0	0.0
1534	T>G	TG	15	0.0	0.0	0.0	0.0
1535	T>G	TT	15	0.0	0.0	0.0	0.0
1536	C>A	AA	16	0.0358	0.0335	0.0406	0.0386
1537	C>A	AC	16	0.0372	0.036	0.0415	0.0421
1538	C>A	AG	16	0.0031	0.0016	0.0028	0.0026
1539	C>A	AT	16	0.0366	0.0371	0.0414	0.0427
1540	C>A	CA	16	0.0219	0.0187	0.0231	0.0233
1541	C>A	CC	16	0.025	0.0238	0.0276	0.028
1542	C>A	CG	16	0.0006	0.0	0.0004	0.0002
1543	C>A	CT	16	0.0235	0.0234	0.0269	0.0266
1544	C>A	GA	16	0.011	0.0088	0.0124	0.0103
1545	C>A	GC	16	0.0139	0.0136	0.016	0.0154
1546	C>A	GG	16	0.0004	0.0	0.0003	0.0001
1547	C>A	GT	16	0.0152	0.015	0.0178	0.0167
1548	C>A	TA	16	0.0151	0.0121	0.0155	0.0156
1549	C>A	TC	16	0.0204	0.0174	0.0215	0.0216
1550	C>A	TG	16	0.0011	0.0	0.0006	0.0006
1551	C>A	TT	16	0.0207	0.0193	0.0222	0.0235
1552	C>G	AA	16	0.0066	0.0054	0.0078	0.006
1553	C>G	AC	16	0.0039	0.0025	0.0045	0.0029
1554	C>G	AG	16	0.0014	0.0006	0.0015	0.0008
1555	C>G	AT	16	0.0014	0.0006	0.0019	0.0004
1556	C>G	CA	16	0.0043	0.0037	0.0052	0.0039
1557	C>G	CC	16	0.0058	0.0063	0.0073	0.0066
1558	C>G	CG	16	0.0	0.0	0.0	0.0
1559	C>G	CT	16	0.0051	0.0059	0.0068	0.0059
1560	C>G	GA	16	0.0025	0.0024	0.0036	0.002
1561	C>G	GC	16	0.0	0.0	0.0	0.0
1562	C>G	GG	16	0.0003	0.0001	0.0002	0.0002
1563	C>G	GT	16	0.0026	0.0032	0.003	0.0036
1564	C>G	TA	16	0.0	0.0	0.0	0.0
1565	C>G	TC	16	0.0058	0.0051	0.0063	0.0061
1566	C>G	TG	16	0.0	0.0	0.0	0.0
1567	C>G	TT	16	0.0	0.0007	0.0008	0.0
1568	C>T	AA	16	0.0252	0.0243	0.0273	0.0292
1569	C>T	AC	16	0.0082	0.0082	0.0091	0.0096
1570	C>T	AG	16	0.0103	0.0119	0.0141	0.0113
1571	C>T	AT	16	0.0211	0.0221	0.0252	0.0243
1572	C>T	CA	16	0.0041	0.0054	0.0054	0.0055
1573	C>T	CC	16	0.0	0.0	0.0	0.0
1574	C>T	CG	16	0.0019	0.0012	0.0014	0.0021
1575	C>T	CT	16	0.0158	0.0121	0.0152	0.0165
1576	C>T	GA	16	0.0081	0.0075	0.0077	0.0101
1577	C>T	GC	16	0.0043	0.0048	0.0056	0.0048
1578	C>T	GG	16	0.0034	0.004	0.0035	0.005
1579	C>T	GT	16	0.0108	0.0121	0.0136	0.0127
1580	C>T	TA	16	0.0023	0.0038	0.0046	0.0024
1581	C>T	TC	16	0.0033	0.0026	0.0034	0.0034
1582	C>T	TG	16	0.0	0.0	0.0	0.0
1583	C>T	TT	16	0.0104	0.0116	0.0136	0.0116
1584	T>A	AA	16	0.0182	0.0179	0.0214	0.0199
1585	T>A	AC	16	0.0148	0.0147	0.0164	0.0173
1586	T>A	AG	16	0.0174	0.018	0.02	0.0205
1587	T>A	AT	16	0.0259	0.027	0.0307	0.0299
1588	T>A	CA	16	0.0158	0.0166	0.018	0.019
1589	T>A	CC	16	0.0226	0.0219	0.0264	0.0246
1590	T>A	CG	16	0.0189	0.0171	0.0209	0.0203
1591	T>A	CT	16	0.0321	0.036	0.0398	0.0382
1592	T>A	GA	16	0.0116	0.012	0.0136	0.0134
1593	T>A	GC	16	0.0098	0.0098	0.0113	0.0111
1594	T>A	GG	16	0.0114	0.0122	0.0128	0.0141
1595	T>A	GT	16	0.021	0.0242	0.0264	0.0253
1596	T>A	TA	16	0.0145	0.0156	0.0181	0.0164
1597	T>A	TC	16	0.0146	0.0161	0.0176	0.0175
1598	T>A	TG	16	0.0081	0.0094	0.0101	0.01
1599	T>A	TT	16	0.035	0.0388	0.0443	0.0402
1600	T>C	AA	16	0.0122	0.0	0.0086	0.0052
1601	T>C	AC	16	0.0098	0.0089	0.011	0.0103
1602	T>C	AG	16	0.0061	0.0016	0.006	0.0028
1603	T>C	AT	16	0.0189	0.0115	0.0189	0.0158
1604	T>C	CA	16	0.0064	0.002	0.0048	0.0047
1605	T>C	CC	16	0.0184	0.017	0.0204	0.0201
1606	T>C	CG	16	0.0063	0.0033	0.0059	0.005
1607	T>C	CT	16	0.0112	0.0102	0.0114	0.013
1608	T>C	GA	16	0.003	0.0023	0.0049	0.0012
1609	T>C	GC	16	0.0063	0.0056	0.0078	0.0058
1610	T>C	GG	16	0.0036	0.0043	0.0044	0.0046
1611	T>C	GT	16	0.0096	0.0105	0.0119	0.0111
1612	T>C	TA	16	0.0038	0.0031	0.0044	0.0035
1613	T>C	TC	16	0.0091	0.0109	0.0112	0.0116
1614	T>C	TG	16	0.0	0.0	0.0	0.0
1615	T>C	TT	16	0.0114	0.0107	0.0122	0.0131
1616	T>G	AA	16	0.0021	0.0023	0.0033	0.0018
1617	T>G	AC	16	0.0011	0.0016	0.001	0.002
1618	T>G	AG	16	0.0069	0.008	0.0091	0.0079
1619	T>G	AT	16	0.0012	0.0027	0.0026	0.002
1620	T>G	CA	16	0.0009	0.0009	0.0012	0.0009
1621	T>G	CC	16	0.0019	0.0018	0.0015	0.0028
1622	T>G	CG	16	0.0064	0.0072	0.0082	0.0074
1623	T>G	CT	16	0.0	0.0	0.0	0.0
1624	T>G	GA	16	0.0023	0.0023	0.003	0.0023
1625	T>G	GC	16	0.0006	0.0011	0.001	0.0009
1626	T>G	GG	16	0.0066	0.0085	0.0088	0.0085
1627	T>G	GT	16	0.0018	0.0022	0.0031	0.0016
1628	T>G	TA	16	0.0	0.0	0.0	0.0
1629	T>G	TC	16	0.0009	0.0023	0.0018	0.0019
1630	T>G	TG	16	0.0049	0.0054	0.0059	0.0059
1631	T>G	TT	16	0.0012	0.0048	0.004	0.003
1632	C>A	AA	17	0.0011	0.0018	0.0025	0.0005
1633	C>A	AC	17	0.0034	0.0042	0.006	0.0017
1634	C>A	AG	17	0.0001	0.0001	0.0002	0.0001
1635	C>A	AT	17	0.0005	0.0004	0.0007	0.0002
1636	C>A	CA	17	0.0016	0.002	0.0029	0.0007
1637	C>A	CC	17	0.0005	0.0014	0.0018	0.0
1638	C>A	CG	17	0.0002	0.0003	0.0005	0.0
1639	C>A	CT	17	0.0001	0.0008	0.0003	0.0006
1640	C>A	GA	17	0.0005	0.0008	0.0013	0.0
1641	C>A	GC	17	0.0009	0.0016	0.0019	0.0006
1642	C>A	GG	17	0.0005	0.0007	0.0009	0.0003
1643	C>A	GT	17	0.0002	0.0006	0.0005	0.0002
1644	C>A	TA	17	0.0	0.0	0.0	0.0
1645	C>A	TC	17	0.0	0.0004	0.0003	0.0001
1646	C>A	TG	17	0.0	0.0	0.0	0.0
1647	C>A	TT	17	0.0	0.0003	0.0003	0.0
1648	C>G	AA	17	0.0006	0.0008	0.0	0.0015
1649	C>G	AC	17	0.0	0.0	0.0	0.0
1650	C>G	AG	17	0.0	0.0	0.0	0.0
1651	C>G	AT	17	0.0	0.0	0.0	0.0
1652	C>G	CA	17	0.0001	0.0001	0.0001	0.0002
1653	C>G	CC	17	0.0001	0.0001	0.0001	0.0
1654	C>G	CG	17	0.0	0.0	0.0	0.0
1655	C>G	CT	17	0.0001	0.0002	0.0001	0.0001
1656	C>G	GA	17	0.0003	0.0003	0.0	0.0006
1657	C>G	GC	17	0.0001	0.0	0.0	0.0001
1658	C>G	GG	17	0.0	0.0	0.0	0.0
1659	C>G	GT	17	0.0	0.0	0.0	0.0
1660	C>G	TA	17	0.0	0.0001	0.0	0.0001
1661	C>G	TC	17	0.0	0.0	0.0	0.0
1662	C>G	TG	17	0.0	0.0	0.0	0.0
1663	C>G	TT	17	0.0004	0.0003	0.0001	0.0007
1664	C>T	AA	17	0.0179	0.021	0.0179	0.0214
1665	C>T	AC	17	0.0005	0.0006	0.0	0.0011
1666	C>T	AG	17	0.3108	0.3203	0.3155	0.3231
1667	C>T	AT	17	0.0014	0.0011	0.0016	0.0008
1668	C>T	CA	17	0.0048	0.0056	0.0055	0.005
1669	C>T	CC	17	0.0	0.0	0.0	0.0
1670	C>T	CG	17	0.1803	0.1842	0.1793	0.1895
1671	C>T	CT	17	0.002	0.0017	0.0026	0.0012
1672	C>T	GA	17	0.0083	0.01	0.0082	0.0102
1673	C>T	GC	17	0.0064	0.0066	0.0062	0.0069
1674	C>T	GG	17	0.2422	0.2482	0.2467	0.2495
1675	C>T	GT	17	0.0074	0.0067	0.0065	0.0078
1676	C>T	TA	17	0.0	0.0002	0.0001	0.0001
1677	C>T	TC	17	0.0	0.0	0.0	0.0
1678	C>T	TG	17	0.1249	0.128	0.1253	0.1306
1679	C>T	TT	17	0.0	0.0	0.0	0.0
1680	T>A	AA	17	0.0014	0.0024	0.0014	0.0026
1681	T>A	AC	17	0.0025	0.0028	0.003	0.0024
1682	T>A	AG	17	0.0001	0.0003	0.0	0.0003
1683	T>A	AT	17	0.0102	0.0121	0.0137	0.0089
1684	T>A	CA	17	0.0	0.0	0.0	0.0
1685	T>A	CC	17	0.0004	0.0014	0.0016	0.0002
1686	T>A	CG	17	0.0	0.0	0.0	0.0
1687	T>A	CT	17	0.0008	0.0011	0.0014	0.0005
1688	T>A	GA	17	0.0	0.0	0.0	0.0
1689	T>A	GC	17	0.001	0.0015	0.0016	0.001
1690	T>A	GG	17	0.0	0.0	0.0	0.0
1691	T>A	GT	17	0.0007	0.0007	0.0003	0.0011
1692	T>A	TA	17	0.0045	0.0048	0.0055	0.0039
1693	T>A	TC	17	0.0003	0.001	0.0009	0.0004
1694	T>A	TG	17	0.0	0.0	0.0	0.0
1695	T>A	TT	17	0.003	0.002	0.0024	0.0026
1696	T>C	AA	17	0.0033	0.001	0.0022	0.0021
1697	T>C	AC	17	0.0028	0.0019	0.0025	0.0024
1698	T>C	AG	17	0.0015	0.0002	0.001	0.0008
1699	T>C	AT	17	0.0027	0.0006	0.0027	0.0007
1700	T>C	CA	17	0.0	0.0003	0.0003	0.0
1701	T>C	CC	17	0.0024	0.003	0.0032	0.0023
1702	T>C	CG	17	0.0	0.0001	0.0001	0.0
1703	T>C	CT	17	0.0	0.0004	0.0004	0.0
1704	T>C	GA	17	0.0036	0.0041	0.0028	0.005
1705	T>C	GC	17	0.0031	0.0033	0.003	0.0034
1706	T>C	GG	17	0.0026	0.0019	0.0024	0.0022
1707	T>C	GT	17	0.0046	0.0031	0.0031	0.0047
1708	T>C	TA	17	0.0017	0.0009	0.002	0.0007
1709	T>C	TC	17	0.0046	0.0046	0.004	0.0053
1710	T>C	TG	17	0.0024	0.0025	0.0029	0.002
1711	T>C	TT	17	0.0051	0.0045	0.0048	0.005
1712	T>G	AA	17	0.0	0.0	0.0	0.0
1713	T>G	AC	17	0.0	0.0	0.0	0.0
1714	T>G	AG	17	0.0	0.0	0.0	0.0
1715	T>G	AT	17	0.0	0.0	0.0	0.0
1716	T>G	CA	17	0.0	0.0	0.0	0.0
1717	T>G	CC	17	0.0	0.0	0.0	0.0
1718	T>G	CG	17	0.0	0.0	0.0	0.0
1719	T>G	CT	17	0.0	0.0	0.0	0.0
1720	T>G	GA	17	0.0	0.0	0.0	0.0
1721	T>G	GC	17	0.0	0.0	0.0	0.0
1722	T>G	GG	17	0.0	0.0001	0.0001	0.0
1723	T>G	GT	17	0.0	0.0	0.0	0.0
1724	T>G	TA	17	0.0	0.0	0.0	0.0
1725	T>G	TC	17	0.0	0.0	0.0	0.0
1726	T>G	TG	17	0.0	0.0	0.0	0.0
1727	T>G	TT	17	0.0	0.0	0.0	0.0
1728	C>A	AA	18	0.0012	0.0013	0.0008	0.0012
1729	C>A	AC	18	0.0003	0.0006	0.0003	0.0004
1730	C>A	AG	18	0.0001	0.0001	0.0001	0.0
1731	C>A	AT	18	0.001	0.0012	0.0011	0.0004
1732	C>A	CA	18	0.0026	0.0028	0.0019	0.0023
1733	C>A	CC	18	0.0017	0.0018	0.0012	0.0016
1734	C>A	CG	18	0.0003	0.0003	0.0002	0.0002
1735	C>A	CT	18	0.002	0.0025	0.0015	0.002
1736	C>A	GA	18	0.0009	0.0008	0.0004	0.0009
1737	C>A	GC	18	0.0006	0.0006	0.0003	0.0006
1738	C>A	GG	18	0.0	0.0001	0.0	0.0001
1739	C>A	GT	18	0.0007	0.0006	0.0006	0.0004
1740	C>A	TA	18	0.0402	0.0349	0.0239	0.0355
1741	C>A	TC	18	0.0234	0.0221	0.0152	0.0204
1742	C>A	TG	18	0.0021	0.002	0.0013	0.0019
1743	C>A	TT	18	0.0357	0.0328	0.0226	0.0313
1744	C>G	AA	18	0.0022	0.0021	0.0014	0.002
1745	C>G	AC	18	0.0007	0.0008	0.0004	0.0008
1746	C>G	AG	18	0.0001	0.0001	0.0001	0.0001
1747	C>G	AT	18	0.003	0.0029	0.0018	0.0029
1748	C>G	CA	18	0.0052	0.0045	0.0033	0.0042
1749	C>G	CC	18	0.0016	0.0013	0.0011	0.0011
1750	C>G	CG	18	0.0002	0.0002	0.0001	0.0001
1751	C>G	CT	18	0.0076	0.0079	0.0056	0.0064
1752	C>G	GA	18	0.0016	0.0015	0.0011	0.0013
1753	C>G	GC	18	0.0006	0.001	0.0004	0.001
1754	C>G	GG	18	0.0001	0.0001	0.0001	0.0
1755	C>G	GT	18	0.0031	0.0028	0.0019	0.0028
1756	C>G	TA	18	0.1366	0.1339	0.0874	0.1263
1757	C>G	TC	18	0.0436	0.0404	0.0284	0.0374
1758	C>G	TG	18	0.0042	0.0042	0.0025	0.0042
1759	C>G	TT	18	0.2004	0.1872	0.123	0.1839
1760	C>T	AA	18	0.0047	0.0043	0.0021	0.0053
1761	C>T	AC	18	0.0017	0.0012	0.0007	0.0016
1762	C>T	AG	18	0.0004	0.0004	0.0003	0.0003
1763	C>T	AT	18	0.0019	0.0019	0.0014	0.0015
1764	C>T	CA	18	0.0148	0.0143	0.0099	0.0128
1765	C>T	CC	18	0.0048	0.005	0.0033	0.0044
1766	C>T	CG	18	0.0013	0.001	0.0008	0.001
1767	C>T	CT	18	0.0093	0.0081	0.0057	0.008
1768	C>T	GA	18	0.006	0.0064	0.0041	0.0057
1769	C>T	GC	18	0.0029	0.0026	0.0018	0.0025
1770	C>T	GG	18	0.0003	0.0004	0.0003	0.0002
1771	C>T	GT	18	0.0025	0.0026	0.0015	0.0026
1772	C>T	TA	18	0.2345	0.2136	0.1431	0.2111
1773	C>T	TC	18	0.0715	0.0603	0.0444	0.0586
1774	C>T	TG	18	0.0122	0.0114	0.0079	0.0106
1775	C>T	TT	18	0.1478	0.1316	0.0907	0.1294
1776	T>A	AA	18	0.0009	0.0011	0.0008	0.0007
1777	T>A	AC	18	0.0002	0.0001	0.0002	0.0
1778	T>A	AG	18	0.0001	0.0003	0.0002	0.0001
1779	T>A	AT	18	0.0004	0.0006	0.0004	0.0003
1780	T>A	CA	18	0.0002	0.0002	0.0002	0.0002
1781	T>A	CC	18	0.0002	0.0002	0.0002	0.0001
1782	T>A	CG	18	0.0002	0.0002	0.0001	0.0002
1783	T>A	CT	18	0.0001	0.0002	0.0002	0.0001
1784	T>A	GA	18	0.0002	0.0002	0.0001	0.0002
1785	T>A	GC	18	0.0001	0.0001	0.0	0.0001
1786	T>A	GG	18	0.0001	0.0001	0.0001	0.0001
1787	T>A	GT	18	0.0	0.0001	0.0001	0.0
1788	T>A	TA	18	0.0004	0.0008	0.0005	0.0004
1789	T>A	TC	18	0.0002	0.0003	0.0002	0.0002
1790	T>A	TG	18	0.0003	0.0003	0.0002	0.0003
1791	T>A	TT	18	0.0004	0.0007	0.0005	0.0003
1792	T>C	AA	18	0.0005	0.0007	0.0004	0.0006
1793	T>C	AC	18	0.0002	0.0001	0.0002	0.0
1794	T>C	AG	18	0.0001	0.0001	0.0001	0.0001
1795	T>C	AT	18	0.0002	0.0005	0.0004	0.0
1796	T>C	CA	18	0.0005	0.0006	0.0006	0.0002
1797	T>C	CC	18	0.0002	0.0002	0.0001	0.0002
1798	T>C	CG	18	0.0003	0.0003	0.0002	0.0002
1799	T>C	CT	18	0.0004	0.0004	0.0002	0.0005
1800	T>C	GA	18	0.0002	0.0002	0.0003	0.0
1801	T>C	GC	18	0.0001	0.0	0.0	0.0
1802	T>C	GG	18	0.0001	0.0002	0.0	0.0002
1803	T>C	GT	18	0.0002	0.0002	0.0001	0.0001
1804	T>C	TA	18	0.0006	0.0007	0.0007	0.0002
1805	T>C	TC	18	0.0006	0.0003	0.0003	0.0003
1806	T>C	TG	18	0.0005	0.0003	0.0003	0.0002
1807	T>C	TT	18	0.0003	0.0004	0.0002	0.0004
1808	T>G	AA	18	0.0003	0.0005	0.0004	0.0003
1809	T>G	AC	18	0.0002	0.0003	0.0002	0.0002
1810	T>G	AG	18	0.0001	0.0003	0.0003	0.0001
1811	T>G	AT	18	0.0009	0.0011	0.0009	0.0006
1812	T>G	CA	18	0.0001	0.0001	0.0001	0.0001
1813	T>G	CC	18	0.0001	0.0001	0.0	0.0001
1814	T>G	CG	18	0.0	0.0001	0.0	0.0001
1815	T>G	CT	18	0.0004	0.0005	0.0003	0.0004
1816	T>G	GA	18	0.0001	0.0	0.0	0.0001
1817	T>G	GC	18	0.0	0.0001	0.0001	0.0
1818	T>G	GG	18	0.0	0.0002	0.0	0.0001
1819	T>G	GT	18	0.0002	0.0003	0.0002	0.0002
1820	T>G	TA	18	0.0004	0.0006	0.0004	0.0004
1821	T>G	TC	18	0.0002	0.0005	0.0002	0.0004
1822	T>G	TG	18	0.0002	0.0003	0.0002	0.0002
1823	T>G	TT	18	0.0019	0.0022	0.0011	0.0021
1824	C>A	AA	19	0.0015	0.0011	0.0011	0.0013
1825	C>A	AC	19	0.0006	0.0006	0.0007	0.0003
1826	C>A	AG	19	0.0	0.0	0.0	0.0
1827	C>A	AT	19	0.0007	0.0007	0.0011	0.0
1828	C>A	CA	19	0.0012	0.0014	0.0008	0.0016
1829	C>A	CC	19	0.0001	0.0006	0.0005	0.0001
1830	C>A	CG	19	0.0	0.0002	0.0	0.0002
1831	C>A	CT	19	0.0023	0.004	0.0032	0.0026
1832	C>A	GA	19	0.0017	0.002	0.0017	0.0017
1833	C>A	GC	19	0.0067	0.0062	0.0048	0.0072
1834	C>A	GG	19	0.001	0.001	0.0007	0.0011
1835	C>A	GT	19	0.0129	0.0152	0.013	0.0126
1836	C>A	TA	19	0.0008	0.0002	0.0006	0.0003
1837	C>A	TC	19	0.0	0.0	0.0	0.0
1838	C>A	TG	19	0.0	0.0	0.0	0.0
1839	C>A	TT	19	0.0016	0.001	0.0012	0.0011
1840	C>G	AA	19	0.0	0.0	0.0	0.0
1841	C>G	AC	19	0.0003	0.0004	0.0	0.0006
1842	C>G	AG	19	0.0	0.0	0.0	0.0
1843	C>G	AT	19	0.0	0.0	0.0	0.0
1844	C>G	CA	19	0.0002	0.0003	0.0003	0.0001
1845	C>G	CC	19	0.0003	0.0006	0.0003	0.0006
1846	C>G	CG	19	0.0001	0.0001	0.0	0.0003
1847	C>G	CT	19	0.0003	0.0007	0.0004	0.0004
1848	C>G	GA	19	0.0007	0.0007	0.0003	0.001
1849	C>G	GC	19	0.003	0.0038	0.0026	0.0037
1850	C>G	GG	19	0.0002	0.0003	0.0002	0.0002
1851	C>G	GT	19	0.0003	0.0004	0.0001	0.0006
1852	C>G	TA	19	0.0	0.0	0.0	0.0
1853	C>G	TC	19	0.0006	0.0007	0.0005	0.0007
1854	C>G	TG	19	0.0001	0.0001	0.0002	0.0
1855	C>G	TT	19	0.0006	0.0014	0.0008	0.0011
1856	C>T	AA	19	0.0	0.0	0.0	0.0
1857	C>T	AC	19	0.001	0.0011	0.0	0.0021
1858	C>T	AG	19	0.0046	0.0041	0.0039	0.004
1859	C>T	AT	19	0.0	0.0	0.0	0.0
1860	C>T	CA	19	0.0	0.0	0.0	0.0
1861	C>T	CC	19	0.0022	0.0031	0.002	0.0029
1862	C>T	CG	19	0.0026	0.0036	0.003	0.0027
1863	C>T	CT	19	0.0011	0.0017	0.0011	0.0015
1864	C>T	GA	19	0.0151	0.0167	0.0093	0.0208
1865	C>T	GC	19	0.0692	0.0633	0.0632	0.0569
1866	C>T	GG	19	0.1068	0.1126	0.1184	0.078
1867	C>T	GT	19	0.0445	0.0464	0.0402	0.043
1868	C>T	TA	19	0.0	0.0003	0.0	0.0003
1869	C>T	TC	19	0.0019	0.0026	0.0011	0.0032
1870	C>T	TG	19	0.001	0.0018	0.0014	0.0011
1871	C>T	TT	19	0.004	0.0049	0.0027	0.0057
1872	T>A	AA	19	0.0136	0.0147	0.0148	0.0107
1873	T>A	AC	19	0.0308	0.0356	0.0384	0.0207
1874	T>A	AG	19	0.0014	0.001	0.0009	0.0014
1875	T>A	AT	19	0.017	0.0188	0.019	0.0131
1876	T>A	CA	19	0.0013	0.0014	0.0012	0.0013
1877	T>A	CC	19	0.0023	0.0031	0.003	0.0018
1878	T>A	CG	19	0.0007	0.0011	0.0008	0.0009
1879	T>A	CT	19	0.0	0.0	0.0	0.0
1880	T>A	GA	19	0.0033	0.0029	0.0028	0.0028
1881	T>A	GC	19	0.0126	0.013	0.0146	0.0081
1882	T>A	GG	19	0.0019	0.002	0.0012	0.0026
1883	T>A	GT	19	0.0017	0.0015	0.0012	0.0017
1884	T>A	TA	19	0.014	0.0125	0.0132	0.0107
1885	T>A	TC	19	0.0057	0.0055	0.0065	0.0034
1886	T>A	TG	19	0.001	0.001	0.0009	0.0009
1887	T>A	TT	19	0.0064	0.0052	0.0043	0.0065
1888	T>C	AA	19	0.0252	0.0191	0.016	0.0251
1889	T>C	AC	19	0.0295	0.0288	0.0263	0.0269
1890	T>C	AG	19	0.0141	0.0143	0.0105	0.016
1891	T>C	AT	19	0.0156	0.0103	0.0105	0.0132
1892	T>C	CA	19	0.0115	0.0117	0.0074	0.0144
1893	T>C	CC	19	0.0163	0.017	0.0137	0.017
1894	T>C	CG	19	0.016	0.0151	0.0102	0.0189
1895	T>C	CT	19	0.0132	0.0093	0.0082	0.0126
1896	T>C	GA	19	0.0713	0.0683	0.0452	0.0858
1897	T>C	GC	19	0.0849	0.0875	0.0675	0.0919
1898	T>C	GG	19	0.0431	0.044	0.0311	0.05
1899	T>C	GT	19	0.0573	0.0507	0.0364	0.0645
1900	T>C	TA	19	0.0143	0.0131	0.0095	0.016
1901	T>C	TC	19	0.0817	0.07	0.0718	0.0658
1902	T>C	TG	19	0.008	0.0081	0.0059	0.009
1903	T>C	TT	19	0.04	0.0286	0.0257	0.0378
1904	T>G	AA	19	0.0025	0.0027	0.0022	0.0026
1905	T>G	AC	19	0.0033	0.0038	0.0028	0.0038
1906	T>G	AG	19	0.0028	0.0021	0.0017	0.0028
1907	T>G	AT	19	0.0074	0.0073	0.0059	0.0076
1908	T>G	CA	19	0.0028	0.0021	0.0014	0.0032
1909	T>G	CC	19	0.0058	0.0059	0.003	0.0081
1910	T>G	CG	19	0.012	0.0109	0.0069	0.0147
1911	T>G	CT	19	0.0065	0.0067	0.0028	0.0099
1912	T>G	GA	19	0.0034	0.0032	0.0022	0.004
1913	T>G	GC	19	0.0106	0.0104	0.0079	0.0116
1914	T>G	GG	19	0.0128	0.0122	0.0089	0.0144
1915	T>G	GT	19	0.051	0.0477	0.0352	0.0568
1916	T>G	TA	19	0.0017	0.0014	0.001	0.0019
1917	T>G	TC	19	0.0033	0.0031	0.0026	0.0032
1918	T>G	TG	19	0.0048	0.0043	0.0038	0.0045
1919	T>G	TT	19	0.0218	0.0192	0.0142	0.024
1920	C>A	AA	20	0.0	0.0	0.0	0.0
1921	C>A	AC	20	0.0379	0.0619	0.0497	0.0468
1922	C>A	AG	20	0.0	0.0	0.0	0.0
1923	C>A	AT	20	0.0114	0.0148	0.0127	0.013
1924	C>A	CA	20	0.0113	0.0175	0.0135	0.0144
1925	C>A	CC	20	0.0121	0.0231	0.0174	0.0162
1926	C>A	CG	20	0.0001	0.0003	0.0003	0.0002
1927	C>A	CT	20	0.0289	0.0646	0.0447	0.0436
1928	C>A	GA	20	0.0292	0.017	0.0241	0.0241
1929	C>A	GC	20	0.0602	0.0594	0.0596	0.0604
1930	C>A	GG	20	0.0	0.0	0.0	0.0
1931	C>A	GT	20	0.0089	0.0101	0.0097	0.0091
1932	C>A	TA	20	0.0	0.0	0.0	0.0
1933	C>A	TC	20	0.0112	0.0197	0.0149	0.0147
1934	C>A	TG	20	0.0	0.0	0.0	0.0
1935	C>A	TT	20	0.0067	0.0098	0.0079	0.0082
1936	C>G	AA	20	0.0019	0.0006	0.0	0.0027
1937	C>G	AC	20	0.0024	0.0011	0.0015	0.0022
1938	C>G	AG	20	0.0007	0.0004	0.0007	0.0004
1939	C>G	AT	20	0.0079	0.006	0.0052	0.0089
1940	C>G	CA	20	0.0004	0.0004	0.0002	0.0006
1941	C>G	CC	20	0.0	0.0002	0.0	0.0002
1942	C>G	CG	20	0.0	0.0	0.0	0.0
1943	C>G	CT	20	0.0029	0.0043	0.0036	0.0034
1944	C>G	GA	20	0.0036	0.0021	0.0032	0.0028
1945	C>G	GC	20	0.0304	0.0212	0.026	0.0271
1946	C>G	GG	20	0.0003	0.0001	0.0	0.0004
1947	C>G	GT	20	0.0123	0.0086	0.01	0.0115
1948	C>G	TA	20	0.0054	0.0036	0.0033	0.006
1949	C>G	TC	20	0.0005	0.0007	0.0006	0.0006
1950	C>G	TG	20	0.0005	0.0004	0.0003	0.0006
1951	C>G	TT	20	0.0204	0.02	0.0174	0.0231
1952	C>T	AA	20	0.0013	0.0013	0.002	0.0006
1953	C>T	AC	20	0.0013	0.0	0.0002	0.0012
1954	C>T	AG	20	0.0019	0.0019	0.0008	0.0029
1955	C>T	AT	20	0.0008	0.0	0.0	0.0009
1956	C>T	CA	20	0.0	0.0034	0.0019	0.001
1957	C>T	CC	20	0.0184	0.0552	0.0343	0.034
1958	C>T	CG	20	0.0011	0.0024	0.0013	0.0019
1959	C>T	CT	20	0.0198	0.047	0.0314	0.0314
1960	C>T	GA	20	0.0399	0.0262	0.0318	0.0364
1961	C>T	GC	20	0.0234	0.0154	0.0195	0.0205
1962	C>T	GG	20	0.0033	0.0015	0.002	0.003
1963	C>T	GT	20	0.0193	0.013	0.0151	0.0181
1964	C>T	TA	20	0.003	0.0037	0.0012	0.0053
1965	C>T	TC	20	0.0047	0.0054	0.0045	0.0055
1966	C>T	TG	20	0.0025	0.0031	0.0011	0.0044
1967	C>T	TT	20	0.0096	0.0026	0.0066	0.0066
1968	T>A	AA	20	0.0006	0.0	0.0001	0.0006
1969	T>A	AC	20	0.0136	0.0236	0.0194	0.0164
1970	T>A	AG	20	0.0016	0.0022	0.0014	0.0022
1971	T>A	AT	20	0.0023	0.001	0.0027	0.0008
1972	T>A	CA	20	0.0272	0.0446	0.0375	0.0319
1973	T>A	CC	20	0.0242	0.0466	0.0345	0.033
1974	T>A	CG	20	0.0241	0.0435	0.0337	0.0312
1975	T>A	CT	20	0.0451	0.0896	0.0656	0.0627
1976	T>A	GA	20	0.0009	0.0005	0.0009	0.0005
1977	T>A	GC	20	0.0048	0.0086	0.0065	0.0063
1978	T>A	GG	20	0.0003	0.0005	0.0006	0.0002
1979	T>A	GT	20	0.001	0.0023	0.0021	0.001
1980	T>A	TA	20	0.0056	0.0046	0.0058	0.0045
1981	T>A	TC	20	0.0021	0.004	0.0038	0.0021
1982	T>A	TG	20	0.0005	0.0007	0.0006	0.0005
1983	T>A	TT	20	0.0	0.0	0.0	0.0
1984	T>C	AA	20	0.0042	0.0068	0.0067	0.0039
1985	T>C	AC	20	0.0052	0.0073	0.0065	0.0056
1986	T>C	AG	20	0.001	0.0021	0.001	0.002
1987	T>C	AT	20	0.0034	0.0067	0.0066	0.003
1988	T>C	CA	20	0.0067	0.0102	0.0102	0.0063
1989	T>C	CC	20	0.0095	0.0141	0.0124	0.0106
1990	T>C	CG	20	0.0054	0.0094	0.008	0.0061
1991	T>C	CT	20	0.0102	0.0142	0.0134	0.0105
1992	T>C	GA	20	0.0017	0.0025	0.0024	0.0017
1993	T>C	GC	20	0.0101	0.0175	0.0143	0.0123
1994	T>C	GG	20	0.0	0.0002	0.0002	0.0
1995	T>C	GT	20	0.0008	0.0	0.0	0.0009
1996	T>C	TA	20	0.003	0.0035	0.0047	0.0017
1997	T>C	TC	20	0.0027	0.0036	0.0042	0.002
1998	T>C	TG	20	0.0002	0.0	0.0002	0.0
[truncated: 593 more rows]
