# Supplementary material for: Learning mutational signatures and their multidimensional genomic properties with TensorSignatures
Source: Nat Commun. 2021 Jun 15;12:3628. doi: 10.1038/s41467-021-23551-9 (PMC8206343; doi:10.1038/s41467-021-23551-9)
Supplement: Supplementary file 4 — Source Data [file 41467_2021_23551_MOESM4_ESM.zip › fig3d_biases.csv]

	Sig 1	Sig 2	Sig 3	Sig 4	Sig 5	Sig 6	Sig 7	Sig 8	Sig 9	Sig 10	Sig 11	Sig 12	Sig 13	Sig 14	Sig 15	Sig 16	Sig 17	Sig 18	Sig 19	Sig 20	Sig 21	Sig 22	Sig 23	Sig 24	Sig 25	Sig 26	Sig 27
Transcription	1.0329664	0.9726646	0.99506795	0.9231991	0.33490056	0.84516805	1.0596813	0.986451	1.010595	0.9321709	0.9924256	0.9917844	0.94961315	0.9361328	0.9551897	0.92977387	1.0158774	0.98487365	1.0379053	1.0168611	0.8596797	1.1374389	1.0311521	2.6652548	0.98431355	0.9811121	1.0096803
Replication	0.7062181	1.0437801	0.9265017	0.96324337	1.0457495	0.97436166	0.79577005	0.9812632	1.0201491	0.86662835	0.96827537	0.9273738	0.7752361	0.9732034	1.4816628	1.0348577	1.022415	0.9949254	0.83762306	0.91171634	1.0109102	1.0834465	1.0602396	0.9474873	1.0961045	0.86627465	0.66975826
