# Supplementary material for: Learning mutational signatures and their multidimensional genomic properties with TensorSignatures
Source: Nat Commun. 2021 Jun 15;12:3628. doi: 10.1038/s41467-021-23551-9 (PMC8206343; doi:10.1038/s41467-021-23551-9)
Supplement: Supplementary file 4 — Source Data [file 41467_2021_23551_MOESM4_ESM.zip › fig3d_epigenetic_activities.csv]

	Sig 1	Sig 2	Sig 3	Sig 4	Sig 5	Sig 6	Sig 7	Sig 8	Sig 9	Sig 10	Sig 11	Sig 12	Sig 13	Sig 14	Sig 15	Sig 16	Sig 17	Sig 18	Sig 19	Sig 20	Sig 21	Sig 22	Sig 23	Sig 24	Sig 25	Sig 26	Sig 27
active TSS	2.2026877	0.4191588	1.6028095	1.0975285	0.8009767	0.8579649	0.12240282	1.6451626	0.42311907	1.4292862	1.4228754	0.37687495	2.7664545	0.28196874	0.3339906	1.0983684	0.62005734	0.0092539005	1.786975	0.6506695	0.6590051	0.3811724	0.34190828	0.94043285	0.29139745	0.32038012	1.8422031
flanking active TSS	1.6998833	0.3922685	1.096081	1.1687778	0.6247776	0.60654974	0.25838655	2.333846	1.3985925	0.8864244	0.06577504	0.28208274	2.3610156	0.0028571405	0.79567313	1.46401	0.40226483	0.20071438	2.6516125	0.94429225	0.85726506	0.052131522	2.6887473e-10	0.6127196	0.12771875	2.5121869e-12	1.4835011
transcr. at gene 5'and 3'	0.43350342	0.077631585	0.25079677	1.0827831	0.34553847	0.16195549	0.23957868	1.3168188	0.31356367	0.23941845	0.9072216	2.1427802e-11	2.2480214	0.027072871	0.29045	0.4018527	0.012851187	0.05761792	0.7066456	0.37439105	0.2602402	1.1207163e-11	5.7361383e-11	0.34225523	0.10216062	3.8512427e-12	0.6053587
strong transcription	1.3846476	0.95779365	1.1825	1.2332953	1.3151635	0.57471246	1.3222275	1.2910414	1.9513458	0.875962	0.10194254	0.41040212	1.996025	5.2797084e-13	0.9987883	1.3868527	0.41438287	1.17792	2.2672403	1.4173483	1.0087925	0.002121791	4.0291147e-12	1.7040471	0.48870596	0.065864086	1.4242294
weak transcription	1.3280406	1.0429521	1.2683848	1.5727849	1.450278	0.6741239	2.0794182	1.3813765	1.6750343	0.9616425	0.5585411	0.54640806	1.5991293	0.027912924	1.3392187	1.3886203	0.475038	1.2467148	1.737187	1.6262571	1.1242021	0.048001632	1.0883508e-11	1.605209	0.84908944	0.11869562	1.4513066
genic enhancers	0.017687673	0.017305767	1.4830514e-12	1.2075402e-11	0.00648463	0.012490317	0.16139552	9.736339e-12	0.018390788	1.0326743e-12	1.4800907e-11	1.131962e-12	0.09934012	2.4987e-13	9.509214e-13	2.0400925e-12	1.2001071e-12	0.010988634	7.129959e-12	0.042552993	0.050181657	1.00562345e-11	4.7447622e-11	6.7557743e-13	1.886133e-12	9.928347e-13	6.8904523e-13
enhancers	1.2390329	0.36330292	0.9454666	1.3263075	0.89636695	0.5850942	1.2009269	4.50238	1.3021296	0.6774138	1.1043876e-11	0.33441553	3.2670848	0.052926436	0.84380114	1.3411361	0.0536918	0.6443777	1.9311899	1.3472021	1.0075903	0.11014476	7.773573e-11	0.87758046	0.32284924	0.09265113	0.987176
ZNF genes + repeats	0.94742924	1.156257	1.040742	1.065885	1.6165729	0.7541712	0.68941885	0.7069451	1.3528067	0.49036798	0.720548	0.98693055	0.9744533	0.25751474	0.9919941	1.012912	0.43238652	1.2260579	1.5578872	1.1567345	1.1327302	0.27736506	3.6189277	1.6037227	0.2621987	0.9604491	1.0016844
heterochromatin	0.6170046	0.9424802	0.86649585	0.2792644	0.8353953	1.1438	0.29743677	0.58452433	0.76276165	0.5800533	1.4699576	1.4812168	0.046940155	1.4594101	0.9044891	0.7538159	0.9437617	1.4501364	0.6140575	0.6944872	1.084979	2.4821239	12.207341	1.061065	0.40724817	2.129257	0.5693197
bivalent/poised TSS	8.4784735e-13	1.4706824e-12	4.3376798e-13	5.483655e-13	6.0312036e-13	8.7492107e-13	3.12447e-12	3.7466905e-12	5.981461e-13	4.696407e-13	1.792916e-11	1.0762822e-12	4.841859e-12	2.5204264e-13	8.7746634e-13	1.0868587e-12	5.1477925e-13	1.0366864e-12	8.270345e-12	8.733055e-13	2.86377e-12	4.212073e-13	3.856977e-12	4.769191e-13	7.3084686e-13	1.0467301e-12	3.276914e-13
flanking bivalent TSS/Enh	4.920666e-13	1.0028246e-12	9.265311e-13	0.01143561	0.012922825	7.622949e-13	3.64954e-12	7.2534925e-12	1.2247859e-12	8.146657e-13	2.1226123e-11	9.058331e-13	6.821776e-12	3.1306007e-13	1.2066509e-12	0.0028594874	8.416859e-13	1.0663148e-12	2.411459e-11	1.8898565e-12	1.7088157e-12	7.160852e-13	1.1737503e-11	3.9689402e-13	1.0493507e-12	8.0260934e-13	4.879096e-13
bivalent enhancer	5.3812646e-13	1.3972482e-12	4.832676e-13	5.5493316e-13	4.961218e-13	5.969961e-13	2.2897294e-12	3.931744e-12	6.1169337e-13	5.2716783e-13	1.4564632e-11	7.1535074e-13	2.1203087e-12	2.2854564e-13	9.234701e-13	1.6864996e-12	9.345e-13	8.6060293e-13	7.856685e-12	1.909637e-12	2.4022214e-12	4.6148827e-13	6.0709207e-12	5.660661e-13	1.3980799e-12	9.501998e-13	5.646071e-13
repressed polycomb	0.90670943	0.8053083	0.98157877	0.65370303	0.58509016	1.1928716	0.7249549	0.49066937	0.89470637	0.8337053	0.18287186	0.8436448	0.95999104	0.7637542	1.0188875	1.1015192	1.185704	0.97880566	0.7538517	1.0189828	1.0227768	1.4996753	0.07360305	0.822741	0.679127	0.50968695	0.88382643
weak repressed polycomb	0.76345944	0.94889885	0.89548737	0.8052655	0.72028023	1.0988135	1.3819845	0.8688519	0.87784654	0.86843824	0.22422954	0.9608173	1.0980891	1.2970126	1.1157703	0.9938996	1.1772943	1.5979803	0.7429012	0.9143023	1.0613983	1.4518346	1.1945635e-10	0.93611825	1.0616096	0.51078534	0.91817236
quiescent/low	0.77349275	1.0117636	0.84198105	0.37520617	0.9585201	1.0614457	0.62091583	0.6271272	0.7814619	0.7751564	0.29458904	1.4538318	8.5906546e-11	1.7999078	0.89821416	0.81642175	0.99857265	1.3851995	0.5253114	0.7813426	1.1018424	2.09966	16.99297	0.5262057	0.96312094	2.3916824	0.6983718
