# Supplementary material for: Learning mutational signatures and their multidimensional genomic properties with TensorSignatures
Source: Nat Commun. 2021 Jun 15;12:3628. doi: 10.1038/s41467-021-23551-9 (PMC8206343; doi:10.1038/s41467-021-23551-9)
Supplement: Supplementary file 4 — Source Data [file 41467_2021_23551_MOESM4_ESM.zip › fig3d_exposures.csv]

	Sig 1	Sig 2	Sig 3	Sig 4	Sig 5	Sig 6	Sig 7	Sig 8	Sig 9	Sig 10	Sig 11	Sig 12	Sig 13	Sig 14	Sig 15	Sig 16	Sig 17	Sig 18	Sig 19	Sig 20	Sig 21	Sig 22	Sig 23	Sig 24	Sig 25	Sig 26	Sig 27
Adrenal (4)	0.0	0.0	1360.2883280290366	0.0	0.0	0.0	0.0	0.0	0.0	1034.347729343725	0.0	0.0	0.0	0.0	0.0	0.0	2058.4270994605417	0.0	501.6054025954033	0.0	0.0	0.0	1435.9070171822696	0.0	0.0	0.0	0.0
Biliary (94)	1956.0427001596	9933.63707881	2328.2799469926495	1613.3481766910802	1906.7387986398196	1227.4926194804677	0.0	0.0	0.0	1013.2027627126732	0.0	6702.610113486357	1993.2546327528164	0.0	0.0	0.0	2600.7522050112334	1460.4665550477955	367.1740320606606	0.0	1848.26456682936	0.0	1596.0249789626553	0.0	0.0	19434.726099427462	0.0
Bone/soft tissue (165)	4868.057385975684	0.0	2264.551678128943	1840.8115132694068	9972.387125270881	14772.53475238425	0.0	133004.5182196935	0.0	1266.8564404841727	3331.8325912935184	13102.876673199318	1878.417431685343	80884.95131761109	0.0	181147.6239282375	2972.961791373443	2205.6264166199576	338.0124223000039	0.0	2323.9918042692393	0.0	1525.1569152643146	35024.69578460002	0.0	7282.672300148641	8047.025798882276
Breast (684)	11072.77161258789	18862.940635839834	2908.579254275262	1664.171891162198	8288.892211972323	1022.5291977903053	32611.86113741806	0.0	66204.8186230834	1238.776738127173	3723.7434490274654	7408.196589968324	2445.175543888494	0.0	0.0	0.0	3492.981745185907	1169.2523144441193	477.58719341368055	188335.79526465051	2180.104248041309	16463.907314605716	1393.9143589692465	0.0	51393.03987834733	7954.915258876976	19656.544212420704
Colon/rectum (521)	7137.256985047122	16510.111108893794	2617.3088328758745	2102.564326963464	46638.76545867837	1094.5256735625037	109515.49598785082	0.0	328226.8949174045	4004.4135064206043	2796.7310208713407	9804.785198288717	2354.5893348379996	0.0	11115381.323995426	198081.246305474	3078.0618333892635	2989.088197626645	241.88132025633683	17290.23466828958	2531.762130311682	83464.8871185753	3033.6083594446313	0.0	0.0	12315.84039260354	10133.237273856108
Double primary (1)	0.0	0.0	0.0	0.0	0.0	763.5089322022924	31951.871539947097	0.0	120007.72797289945	6603.894299805076	0.0	0.0	0.0	0.0	0.0	0.0	0.0	12463.691481839987	0.0	0.0	0.0	0.0	1350.3404772879103	0.0	0.0	0.0	0.0
Esophagus (156)	6226.164448082414	14724.415358417868	2007.5794473648477	1751.909725569277	22656.574245043004	835.8027807946297	53628.45257481412	0.0	81317.22040672057	1064.7864000885381	0.0	6895.928069458475	1582.6827784003267	0.0	0.0	0.0	2689.7502659122233	1664.8906559668487	300.9752346211202	9819.647810673116	1918.5802108690648	34282.18924056907	2943.5267249305157	0.0	86749.29839226765	19932.174853093005	17192.049075674193
Eye (1)	0.0	0.0	0.0	0.0	0.0	0.0	0.0	0.0	0.0	0.0	0.0	0.0	0.0	0.0	0.0	0.0	0.0	0.0	0.0	0.0	0.0	0.0	0.0	0.0	0.0	0.0	0.0
Head and neck (66)	5307.215467539252	0.0	2615.104395858852	2039.818465776285	5660.751033355544	1384.7893995243621	11043.164741736426	0.0	45813.10291290578	1752.6014930286071	0.0	0.0	1461.6871499055942	0.0	0.0	0.0	2132.8592731357653	1157.7685753049104	434.0545895270128	0.0	3609.5915630414124	0.0	3050.60439095512	0.0	0.0	0.0	14490.037518695948
Kidney (122)	0.0	0.0	1631.223185887432	1828.7788656711484	0.0	0.0	14891.203127676983	0.0	87088.10833842092	1593.2063323552343	0.0	0.0	0.0	0.0	0.0	0.0	1614.8711427703213	4270.5372646412125	187.52892944879034	0.0	0.0	0.0	1246.7145210915003	0.0	0.0	0.0	0.0
Liver (56)	0.0	0.0	1668.8726105795595	1878.5925581666545	2311.822313360396	921.5878206467918	0.0	0.0	0.0	1830.2229361620423	1225.1213277572574	0.0	0.0	0.0	0.0	0.0	2120.946635307069	997.0507346061739	166.4043200049757	0.0	8132.496518779761	0.0	1767.5291706967976	0.0	0.0	0.0	0.0
Lung (399)	5881.073220761951	0.0	3111.828856236151	1697.550497635778	15956.328779021971	1709.8384608488545	27247.605994988135	0.0	104686.49874759035	2552.2292845124325	3969.786745548576	9146.87316590764	2183.5282801288604	0.0	0.0	0.0	4307.197760006247	1402.7946451414045	315.38505256201404	14208.869146256453	2966.1410861981312	27790.37273317089	3904.242480824508	0.0	0.0	18934.66156864606	12762.789444169839
Lymphoid (20)	0.0	0.0	2855.167628234923	1957.969346171657	0.0	4571.136819629181	0.0	0.0	0.0	931.9829069177528	1128.0461504236052	0.0	0.0	120401.14059482705	0.0	0.0	0.0	1185.7643631687072	0.0	20120.019335852558	0.0	0.0	2534.5771502493094	58638.0019170297	0.0	23609.65974611324	0.0
Mesothelioma (31)	0.0	0.0	1057.7691452770155	0.0	0.0	610.5823641640585	0.0	0.0	14227.882902515303	2978.9495487402646	0.0	0.0	758.8957318823653	0.0	0.0	0.0	0.0	3136.6388928926394	227.67246319627566	0.0	1753.3200415791416	0.0	0.0	0.0	0.0	0.0	0.0
Myeloid (2)	0.0	0.0	1416.9256271626286	0.0	0.0	0.0	0.0	0.0	0.0	0.0	0.0	0.0	0.0	0.0	0.0	0.0	0.0	0.0	0.0	0.0	0.0	0.0	1237.9701749762362	0.0	0.0	0.0	0.0
Other (92)	7218.154684594146	0.0	3030.238687024528	1573.43846903266	21220.47997237378	7258.676946930075	16485.90006814399	0.0	71496.21919307554	2500.3375396659803	3539.499682094056	0.0	1517.945592795224	243661.57472040338	7939.998010923471	0.0	4765.8169422047495	2266.763046509051	363.5155383948811	0.0	1904.8856807484917	40632.0887927999	2858.1584146988757	89029.26247113572	0.0	8901.082808644009	15703.687466411935
Nervous system (79)	6280.8658445717	0.0	1461.4169864223	1622.176232407501	0.0	1096.9125260211733	8428.795539403987	0.0	535797.1198771994	3029.926292410459	0.0	0.0	0.0	0.0	5587176.258809884	167116.36689409352	2754.2039089047407	8891.502388617866	175.756137938006	1786.1414537009593	0.0	0.0	1553.2367460461498	0.0	0.0	0.0	0.0
Net (103)	4957.249336064806	0.0	2237.4538311784486	1966.5291530006605	15455.424185350903	1840.7084891602344	0.0	0.0	0.0	1316.8122861513566	0.0	9968.903359717295	1559.4405321110507	0.0	0.0	136226.667247459	2539.8374398652013	1670.6587642598613	183.57793198017276	0.0	0.0	32228.79369645309	1934.8925340765486	7724.5645707017775	0.0	17581.65788764513	0.0
Ovary (147)	2867.4931045422973	0.0	2903.996296526373	1451.3137144269497	0.0	917.2364221529424	0.0	0.0	0.0	975.5061217180906	0.0	0.0	1981.3798159893845	0.0	0.0	0.0	3359.592122844856	1047.9626622796484	268.91924902541865	0.0	2157.4475365577546	0.0	1835.201339884745	0.0	0.0	0.0	8600.679721871962
Pancreas (84)	0.0	0.0	2705.650927103093	1440.9067970340443	0.0	1578.5444481895315	193516.72311136982	0.0	175103.6542570168	1932.4204821907808	0.0	0.0	2465.5682074246834	0.0	0.0	0.0	3751.4640213098796	1852.5199992145647	281.08779279997617	12207.191032290206	0.0	0.0	1346.2612038227894	0.0	0.0	0.0	0.0
Penile (7)	24702.414061897405	0.0	0.0	0.0	0.0	0.0	0.0	0.0	0.0	806.8451323128107	0.0	0.0	0.0	0.0	0.0	0.0	0.0	1277.4329597520846	795.0805963337029	0.0	0.0	0.0	1326.4996001664572	0.0	0.0	0.0	30608.417576849333
Prostate (369)	12954.355520995186	0.0	2263.1974988789248	2353.7986294700763	48557.31138608784	933.9564283649933	36200.685044675265	0.0	115620.47595600951	4473.237970726711	0.0	11236.466274848703	2030.144588648443	0.0	0.0	0.0	2958.7558911046167	2229.7266956412436	280.1389959176825	21286.572849769294	1358.5995716389411	92031.49461825434	1394.8146311423775	0.0	0.0	0.0	13080.996900690141
Skin (302)	6849.23394433219	0.0	2207.462866307077	2032.6372868409617	15080.972924642121	8872.349287028675	13151.422881139682	0.0	0.0	1240.8837657765796	325.74500001461035	0.0	0.0	67895.0406497317	0.0	0.0	2719.1529609398463	2979.442786302361	315.89808486627703	0.0	14797.197505575265	25939.13295543937	2053.425096137302	20778.43898070885	77253.75732254985	10551.318180570423	13746.702517976515
Small intestine (12)	0.0	0.0	2121.018378520833	2769.6902204735966	0.0	1166.04990787216	168821.43272769317	0.0	188496.5302611284	8376.177302039547	0.0	31979.077492395292	0.0	0.0	0.0	0.0	6022.577105169697	4431.086066987708	0.0	11415.68829732393	1916.4642552129153	0.0	3593.954806415568	0.0	0.0	8653.164071160767	0.0
Stomach (45)	5141.051950470417	11976.152825990537	2420.513324184195	3431.6966590912043	0.0	811.7431535517885	86499.44000443572	0.0	172303.60662830557	15130.684848722083	0.0	0.0	1776.0693708028957	0.0	139093.1247909334	0.0	2456.114152954576	1814.4029722137993	182.56880449985925	53481.834106106304	2009.3260640373355	0.0	2499.7367099150324	0.0	0.0	16522.50194936372	0.0
Testis (5)	0.0	0.0	1528.3561402372259	1707.2935170069932	0.0	1720.6347086232347	0.0	0.0	0.0	650.2142277055682	0.0	0.0	0.0	0.0	0.0	0.0	0.0	1269.8378105248999	0.0	0.0	3700.431278310606	0.0	1588.3313221783721	0.0	0.0	0.0	0.0
Thymus (4)	0.0	0.0	677.0677572815828	0.0	0.0	800.4931785691681	0.0	0.0	0.0	0.0	0.0	0.0	0.0	0.0	0.0	0.0	0.0	0.0	0.0	0.0	0.0	0.0	0.0	0.0	0.0	0.0	0.0
Thyroid (17)	11508.400222452698	0.0	1516.134978637449	0.0	0.0	0.0	0.0	0.0	0.0	0.0	0.0	6814.026241867368	0.0	0.0	0.0	0.0	2974.046835886402	0.0	486.5781511680037	0.0	0.0	0.0	1512.5381889375853	0.0	0.0	0.0	16988.53722408671
Urinary tract (155)	7489.43930578386	0.0	2386.350655314855	2074.7034187290665	0.0	1647.3168244484943	44372.55168832706	0.0	73384.85927186298	1987.9015318275387	0.0	18782.201027555235	2249.974075820916	0.0	0.0	0.0	2947.7814397249613	2212.913330111431	741.5716120390966	18311.275125371714	2949.9338547020475	0.0	2457.435007872095	0.0	0.0	11573.73044301523	14733.123898887676
Uterus (70)	8253.494691116577	0.0	2606.1698334178122	1406.6747466982883	0.0	1378.977056778945	34294.215146125316	0.0	84097.25850531008	7090.407326443213	0.0	0.0	3880.1546479094177	0.0	0.0	0.0	4497.299271234361	2278.37195766834	552.5808394841306	0.0	2063.5749994747	0.0	1389.8739929803382	0.0	0.0	0.0	17803.103262243538
Vulva (11)	3941.0221488720867	0.0	1723.5418583872174	0.0	0.0	915.8447043459565	0.0	0.0	0.0	849.7571832872299	0.0	0.0	0.0	0.0	0.0	0.0	0.0	1087.3839740505357	313.5307062436028	0.0	4316.644878919049	0.0	1361.7904841185627	0.0	0.0	0.0	0.0
