# Supplementary material for: Learning mutational signatures and their multidimensional genomic properties with TensorSignatures
Source: Nat Commun. 2021 Jun 15;12:3628. doi: 10.1038/s41467-021-23551-9 (PMC8206343; doi:10.1038/s41467-021-23551-9)
Supplement: Supplementary file 4 — Source Data [file 41467_2021_23551_MOESM4_ESM.zip › fig4b_raw_counts.csv]

	active coding	active template	quiescent coding	quiescent template
0	668	829	3502	4072
1	7447	1739	36438	33491
2	694	722	3018	3300
3	2524	1784	17472	17387
4	18513	4805	113056	104005
5	31570	5967	135578	115675
6	6053	2105	15687	13221
7	22023	6709	126489	109425
8	610	545	2451	2495
9	6361	1604	23289	19956
10	751	652	2388	2348
11	2937	1368	27441	24084
12	26726	6105	345813	316305
13	69375	11541	581187	496860
14	20100	3853	123519	102799
15	26494	8635	222959	187257
