# Supplementary material for: Learning mutational signatures and their multidimensional genomic properties with TensorSignatures
Source: Nat Commun. 2021 Jun 15;12:3628. doi: 10.1038/s41467-021-23551-9 (PMC8206343; doi:10.1038/s41467-021-23551-9)
Supplement: Supplementary file 4 — Source Data [file 41467_2021_23551_MOESM4_ESM.zip › fig4c_chromhmm_states.csv]

	chr	start	end	state
0	1	80005201	80005800	15
1	1	80005801	80006600	15
2	1	80006601	80007600	15
3	1	80007601	80007800	15
4	1	80007801	80008000	15
5	1	80008001	80008600	15
6	1	80008601	80008800	15
7	1	80008801	80011800	15
8	1	80011801	80012200	15
9	1	80012201	80012800	15
10	1	80012801	80014400	15
11	1	80014401	80014600	15
12	1	80014601	80014800	15
13	1	80014801	80015000	15
14	1	80015001	80015400	15
15	1	80015401	80016200	15
16	1	80016201	80016600	15
17	1	80016601	80016800	15
18	1	80016801	80017000	15
19	1	80017001	80017400	15
20	1	80017401	80017600	15
21	1	80017601	80017800	15
22	1	80017801	80020400	15
23	1	80020401	80020800	15
24	1	80020801	80021000	15
25	1	80021001	80021400	15
26	1	80021401	80022200	15
27	1	80022201	80022600	15
28	1	80022601	80023200	15
29	1	80023201	80023400	15
30	1	80023401	80023600	15
31	1	80023601	80023800	15
32	1	80023801	80024000	15
33	1	80024001	80024600	15
34	1	80024601	80024800	15
35	1	80024801	80025000	15
36	1	80025001	80025600	15
37	1	80025601	80025800	15
38	1	80025801	80026000	15
39	1	80026001	80026200	15
40	1	80026201	80026400	15
41	1	80026401	80026600	15
42	1	80026601	80026800	15
43	1	80026801	80027000	15
44	1	80027001	80027200	15
45	1	80027201	80027400	0
46	1	80027401	80027800	0
47	1	80027801	80028000	15
48	1	80028001	80028200	15
49	1	80028201	80028400	15
50	1	80028401	80028600	15
51	1	80028601	80034000	15
52	1	80034001	80034800	15
53	1	80034801	80036000	15
54	1	80036001	80036600	15
55	1	80036601	80038200	15
56	1	80038201	80038400	15
57	1	80038401	80039000	15
58	1	80039001	80040400	15
59	1	80040401	80041000	15
60	1	80041001	80041400	15
61	1	80041401	80041600	15
62	1	80041601	80046800	15
63	1	80046801	80048200	15
64	1	80048201	80048400	15
65	1	80048401	80048800	15
66	1	80048801	80049000	15
67	1	80049001	80049400	15
68	1	80049401	80049600	15
69	1	80049601	80050000	15
70	1	80050001	80050200	15
71	1	80050201	80050400	15
72	1	80050401	80050600	15
73	1	80050601	80050800	15
74	1	80050801	80051000	15
75	1	80051001	80051400	15
76	1	80051401	80051600	15
77	1	80051601	80051800	15
78	1	80051801	80052000	15
79	1	80052001	80052200	15
80	1	80052201	80052400	15
81	1	80052401	80052600	15
82	1	80052601	80052800	15
83	1	80052801	80053000	15
84	1	80053001	80053200	15
85	1	80053201	80053600	15
86	1	80053601	80053800	15
87	1	80053801	80054000	15
88	1	80054001	80054200	15
89	1	80054201	80054400	15
90	1	80054401	80054600	15
91	1	80054601	80054800	15
92	1	80054801	80055000	15
93	1	80055001	80055600	15
94	1	80055601	80056000	15
95	1	80056001	80056200	15
96	1	80056201	80056400	15
97	1	80056401	80056600	15
98	1	80056601	80056800	15
99	1	80056801	80057000	15
100	1	80057001	80057200	15
101	1	80057201	80057400	15
102	1	80057401	80057600	15
103	1	80057601	80057800	15
104	1	80057801	80058000	15
105	1	80058001	80058200	15
106	1	80058201	80058400	15
107	1	80058401	80058600	15
108	1	80058601	80058800	15
109	1	80058801	80059200	15
110	1	80059201	80059600	15
111	1	80059601	80060000	15
112	1	80060001	80060400	15
113	1	80060401	80062800	15
114	1	80062801	80063800	15
115	1	80063801	80064200	15
116	1	80064201	80065000	15
117	1	80065001	80065200	15
118	1	80065201	80065600	15
119	1	80065601	80065800	15
120	1	80065801	80066000	15
121	1	80066001	80066200	15
122	1	80066201	80066400	15
123	1	80066401	80066600	15
124	1	80066601	80066800	15
125	1	80066801	80067000	15
126	1	80067001	80067200	15
127	1	80067201	80067600	15
128	1	80067601	80067800	15
129	1	80067801	80068000	15
130	1	80068001	80068600	15
131	1	80068601	80068800	15
132	1	80068801	80069000	15
133	1	80069001	80069200	15
134	1	80069201	80069400	15
135	1	80069401	80069600	15
136	1	80069601	80069800	15
137	1	80069801	80070000	15
138	1	80070001	80070200	15
139	1	80070201	80070400	15
140	1	80070401	80070600	15
141	1	80070601	80070800	15
142	1	80070801	80071000	15
143	1	80071001	80071200	15
144	1	80071201	80071600	15
145	1	80071601	80072000	15
146	1	80072001	80072200	15
147	1	80072201	80072400	15
148	1	80072401	80072600	15
149	1	80072601	80072800	15
150	1	80072801	80073000	15
151	1	80073001	80073200	15
152	1	80073201	80073800	15
153	1	80073801	80074000	15
154	1	80074001	80074200	15
155	1	80074201	80075200	15
156	1	80075201	80075800	15
157	1	80075801	80076000	15
158	1	80076001	80079200	15
159	1	80079201	80080200	15
160	1	80080201	80080400	15
161	1	80080401	80080800	15
162	1	80080801	80081600	15
163	1	80081601	80082000	15
164	1	80082001	80082200	15
165	1	80082201	80082600	15
166	1	80082601	80082800	15
167	1	80082801	80083000	15
168	1	80083001	80083200	15
169	1	80083201	80083400	15
170	1	80083401	80083600	15
171	1	80083601	80083800	15
172	1	80083801	80085600	15
173	1	80085601	80086400	15
174	1	80086401	80086600	15
175	1	80086601	80087200	15
176	1	80087201	80087400	15
177	1	80087401	80087600	15
178	1	80087601	80087800	15
179	1	80087801	80088000	15
180	1	80088001	80088200	15
181	1	80088201	80088400	15
182	1	80088401	80088600	15
183	1	80088601	80089000	15
184	1	80089001	80089200	15
185	1	80089201	80089400	15
186	1	80089401	80089600	15
187	1	80089601	80090200	15
188	1	80090201	80090400	15
189	1	80090401	80090800	15
190	1	80090801	80092800	15
191	1	80092801	80093000	15
192	1	80093001	80093200	15
193	1	80093201	80093400	15
194	1	80093401	80094600	15
195	1	80094601	80095800	15
196	1	80095801	80096200	15
197	1	80096201	80098800	15
198	1	80098801	80099000	15
199	1	80099001	80099400	15
200	1	80099401	80099600	15
201	1	80099601	80099800	15
202	1	80099801	80100400	15
203	1	80100401	80100600	15
204	1	80100601	80100800	15
205	1	80100801	80101200	15
206	1	80101201	80101400	15
207	1	80101401	80102800	15
208	1	80102801	80103000	15
209	1	80103001	80103400	15
210	1	80103401	80104200	15
211	1	80104201	80104600	15
212	1	80104601	80106200	15
213	1	80106201	80106600	15
214	1	80106601	80107000	15
215	1	80107001	80107800	15
216	1	80107801	80108000	15
217	1	80108001	80108200	15
218	1	80108201	80108600	15
219	1	80108601	80108800	15
220	1	80108801	80109000	15
221	1	80109001	80109200	15
222	1	80109201	80109400	15
223	1	80109401	80110000	15
224	1	80110001	80110200	15
225	1	80110201	80110400	15
226	1	80110401	80110600	15
227	1	80110601	80111000	15
228	1	80111001	80111600	15
229	1	80111601	80112200	15
230	1	80112201	80112400	15
231	1	80112401	80112600	15
232	1	80112601	80113000	15
233	1	80113001	80113200	15
234	1	80113201	80114400	15
235	1	80114401	80116400	15
236	1	80116401	80118200	15
237	1	80118201	80118600	15
238	1	80118601	80119200	15
239	1	80119201	80119600	15
240	1	80119601	80120600	15
241	1	80120601	80123000	15
242	1	80123001	80123200	15
243	1	80123201	80123400	15
244	1	80123401	80123600	15
245	1	80123601	80123800	15
246	1	80123801	80124000	15
247	1	80124001	80124200	15
248	1	80124201	80124400	15
249	1	80124401	80124800	15
250	1	80124801	80125400	15
251	1	80125401	80125800	15
252	1	80125801	80126000	15
253	1	80126001	80126200	15
254	1	80126201	80126600	15
255	1	80126601	80127600	15
256	1	80127601	80129200	15
257	1	80129201	80129400	15
258	1	80129401	80129600	15
259	1	80129601	80129800	15
260	1	80129801	80130000	15
261	1	80130001	80130200	15
262	1	80130201	80130400	15
263	1	80130401	80130800	15
264	1	80130801	80131600	15
265	1	80131601	80131800	15
266	1	80131801	80132600	15
267	1	80132601	80133000	15
268	1	80133001	80133200	15
269	1	80133201	80133600	15
270	1	80133601	80133800	15
271	1	80133801	80134200	15
272	1	80134201	80134400	15
273	1	80134401	80135200	15
274	1	80135201	80135400	15
275	1	80135401	80135600	15
276	1	80135601	80135800	15
277	1	80135801	80136200	15
278	1	80136201	80136600	15
279	1	80136601	80137000	15
280	1	80137001	80140800	15
281	1	80140801	80141200	15
282	1	80141201	80141400	15
283	1	80141401	80141600	15
284	1	80141601	80141800	15
285	1	80141801	80143400	15
286	1	80143401	80143800	15
287	1	80143801	80144000	15
288	1	80144001	80144800	15
289	1	80144801	80145000	15
290	1	80145001	80145200	15
291	1	80145201	80145400	15
292	1	80145401	80145600	15
293	1	80145601	80145800	15
294	1	80145801	80146000	15
295	1	80146001	80146200	15
296	1	80146201	80146400	15
297	1	80146401	80146600	15
298	1	80146601	80147000	15
299	1	80147001	80147600	15
300	1	80147601	80147800	15
301	1	80147801	80148000	15
302	1	80148001	80148200	15
303	1	80148201	80148400	15
304	1	80148401	80148600	15
305	1	80148601	80148800	15
306	1	80148801	80149000	0
307	1	80149001	80149200	0
308	1	80149201	80149400	0
309	1	80149401	80149600	15
310	1	80149601	80149800	15
311	1	80149801	80150000	15
312	1	80150001	80150200	15
313	1	80150201	80150400	15
314	1	80150401	80150600	15
315	1	80150601	80150800	15
316	1	80150801	80151000	15
317	1	80151001	80152400	15
318	1	80152401	80154200	15
319	1	80154201	80154400	15
320	1	80154401	80154600	15
321	1	80154601	80154800	15
322	1	80154801	80155000	15
323	1	80155001	80155600	15
324	1	80155601	80156000	15
325	1	80156001	80156400	15
326	1	80156401	80156800	15
327	1	80156801	80157400	15
328	1	80157401	80157600	15
329	1	80157601	80157800	15
330	1	80157801	80158000	15
331	1	80158001	80158400	15
332	1	80158401	80158600	15
333	1	80158601	80158800	15
334	1	80158801	80159200	15
335	1	80159201	80159400	15
336	1	80159401	80159600	15
337	1	80159601	80159800	15
338	1	80159801	80160000	15
339	1	80160001	80160200	15
340	1	80160201	80160400	15
341	1	80160401	80160600	15
342	1	80160601	80160800	15
343	1	80160801	80161000	15
344	1	80161001	80161200	15
345	1	80161201	80161400	15
346	1	80161401	80161600	15
347	1	80161601	80161800	15
348	1	80161801	80162600	15
349	1	80162601	80163000	15
350	1	80163001	80164600	15
351	1	80164601	80165000	15
352	1	80165001	80165200	15
353	1	80165201	80165800	15
354	1	80165801	80166200	15
355	1	80166201	80166600	15
356	1	80166601	80168000	15
357	1	80168001	80168200	15
358	1	80168201	80168400	15
359	1	80168401	80168600	15
360	1	80168601	80168800	15
361	1	80168801	80169000	15
362	1	80169001	80169200	15
363	1	80169201	80169600	15
364	1	80169601	80170000	15
365	1	80170001	80170200	15
366	1	80170201	80170800	15
367	1	80170801	80171000	15
368	1	80171001	80171200	15
369	1	80171201	80171400	15
370	1	80171401	80171600	15
371	1	80171601	80171800	15
372	1	80171801	80172000	15
373	1	80172001	80172600	15
374	1	80172601	80173800	15
375	1	80173801	80174200	15
376	1	80174201	80174400	15
377	1	80174401	80175000	15
378	1	80175001	80175200	15
379	1	80175201	80175800	15
380	1	80175801	80176000	15
381	1	80176001	80176200	15
382	1	80176201	80176600	15
383	1	80176601	80176800	15
384	1	80176801	80177000	15
385	1	80177001	80177200	15
386	1	80177201	80177400	15
387	1	80177401	80177600	15
388	1	80177601	80177800	15
389	1	80177801	80178600	15
390	1	80178601	80179200	15
391	1	80179201	80179400	15
392	1	80179401	80180400	15
393	1	80180401	80180600	15
394	1	80180601	80180800	15
395	1	80180801	80181600	15
396	1	80181601	80181800	15
397	1	80181801	80182000	15
398	1	80182001	80182200	15
399	1	80182201	80182400	15
400	1	80182401	80182600	15
401	1	80182601	80183000	15
402	1	80183001	80183200	15
403	1	80183201	80183400	15
404	1	80183401	80183600	15
405	1	80183601	80183800	15
406	1	80183801	80184000	15
407	1	80184001	80184200	15
408	1	80184201	80184400	15
409	1	80184401	80184600	15
410	1	80184601	80184800	0
411	1	80184801	80185000	0
412	1	80185001	80185200	0
413	1	80185201	80185400	15
414	1	80185401	80185600	15
415	1	80185601	80185800	15
416	1	80185801	80186000	15
417	1	80186001	80186200	15
418	1	80186201	80186400	15
419	1	80186401	80186600	15
420	1	80186601	80186800	15
421	1	80186801	80187000	15
422	1	80187001	80187200	15
423	1	80187201	80187400	15
424	1	80187401	80187600	15
425	1	80187601	80188200	15
426	1	80188201	80188400	15
427	1	80188401	80189200	15
428	1	80189201	80190400	15
429	1	80190401	80190800	15
430	1	80190801	80191200	15
431	1	80191201	80191600	15
432	1	80191601	80191800	15
433	1	80191801	80192000	15
434	1	80192001	80192200	15
435	1	80192201	80192400	15
436	1	80192401	80192600	15
437	1	80192601	80192800	15
438	1	80192801	80193000	15
439	1	80193001	80193800	15
440	1	80193801	80194000	15
441	1	80194001	80194200	15
442	1	80194201	80194400	15
443	1	80194401	80194800	15
444	1	80194801	80195200	15
445	1	80195201	80197400	15
446	1	80197401	80197600	15
447	1	80197601	80198200	15
448	1	80198201	80198400	15
449	1	80198401	80198600	15
450	1	80198601	80199200	15
451	1	80199201	80199400	15
452	1	80199401	80200000	15
453	1	80200001	80200800	15
454	1	80200801	80201000	15
455	1	80201001	80201200	15
456	1	80201201	80201600	15
457	1	80201601	80201800	15
458	1	80201801	80202000	15
459	1	80202001	80202200	15
460	1	80202201	80202400	15
461	1	80202401	80202600	15
462	1	80202601	80202800	15
463	1	80202801	80203000	15
464	1	80203001	80203200	15
465	1	80203201	80203400	15
466	1	80203401	80203600	15
467	1	80203601	80203800	15
468	1	80203801	80204000	15
469	1	80204001	80204200	15
470	1	80204201	80207200	15
471	1	80207201	80207600	15
472	1	80207601	80208000	15
473	1	80208001	80208800	15
474	1	80208801	80211600	15
475	1	80211601	80211800	15
476	1	80211801	80212000	15
477	1	80212001	80212200	15
478	1	80212201	80212600	15
479	1	80212601	80212800	15
480	1	80212801	80213000	15
481	1	80213001	80214200	15
482	1	80214201	80215000	15
483	1	80215001	80215600	15
484	1	80215601	80216000	15
485	1	80216001	80216400	15
486	1	80216401	80217200	15
487	1	80217201	80217400	15
488	1	80217401	80217600	15
489	1	80217601	80218400	15
490	1	80218401	80219000	15
491	1	80219001	80219200	15
492	1	80219201	80220200	15
493	1	80220201	80220800	15
494	1	80220801	80221600	15
495	1	80221601	80221800	15
496	1	80221801	80222400	15
497	1	80222401	80222800	15
498	1	80222801	80223200	15
499	1	80223201	80223800	15
500	1	80223801	80226000	15
501	1	80226001	80226200	15
502	1	80226201	80226400	15
503	1	80226401	80226600	15
504	1	80226601	80226800	15
505	1	80226801	80228200	15
506	1	80228201	80228400	15
507	1	80228401	80228600	15
508	1	80228601	80229000	15
509	1	80229001	80229200	15
510	1	80229201	80229400	15
511	1	80229401	80229600	15
512	1	80229601	80229800	15
513	1	80229801	80230000	15
514	1	80230001	80230600	15
515	1	80230601	80230800	15
516	1	80230801	80231400	15
517	1	80231401	80231800	15
518	1	80231801	80232200	15
519	1	80232201	80232400	15
520	1	80232401	80236200	15
521	1	80236201	80236400	15
522	1	80236401	80237600	15
523	1	80237601	80238000	15
524	1	80238001	80242000	15
525	1	80242001	80243000	15
526	1	80243001	80243200	15
527	1	80243201	80243400	15
528	1	80243401	80243800	15
529	1	80243801	80244000	15
530	1	80244001	80244200	15
531	1	80244201	80244600	15
532	1	80244601	80245200	15
533	1	80245201	80245800	15
534	1	80245801	80246400	15
535	1	80246401	80247200	15
536	1	80247201	80247400	15
537	1	80247401	80247600	15
538	1	80247601	80248200	15
539	1	80248201	80249200	15
540	1	80249201	80249400	15
541	1	80249401	80250000	15
542	1	80250001	80250600	15
543	1	80250601	80250800	15
544	1	80250801	80251400	15
545	1	80251401	80251600	15
546	1	80251601	80252000	15
547	1	80252001	80252400	15
548	1	80252401	80252800	15
549	1	80252801	80253200	15
550	1	80253201	80253800	15
551	1	80253801	80254200	15
552	1	80254201	80254800	15
553	1	80254801	80255400	15
554	1	80255401	80255600	15
555	1	80255601	80256000	15
556	1	80256001	80256200	15
557	1	80256201	80256800	15
558	1	80256801	80257000	15
559	1	80257001	80257200	15
560	1	80257201	80257600	15
561	1	80257601	80257800	15
562	1	80257801	80258000	15
563	1	80258001	80258200	15
564	1	80258201	80258400	15
565	1	80258401	80258600	15
566	1	80258601	80258800	15
567	1	80258801	80259200	15
568	1	80259201	80259400	15
569	1	80259401	80259600	15
570	1	80259601	80259800	15
571	1	80259801	80260000	15
572	1	80260001	80260200	15
573	1	80260201	80260400	15
574	1	80260401	80260600	15
575	1	80260601	80261000	15
576	1	80261001	80261200	15
577	1	80261201	80261400	15
578	1	80261401	80261600	15
579	1	80261601	80261800	15
580	1	80261801	80262000	15
581	1	80262001	80262200	15
582	1	80262201	80262400	15
583	1	80262401	80262600	15
584	1	80262601	80262800	15
585	1	80262801	80263000	15
586	1	80263001	80263200	15
587	1	80263201	80263400	15
588	1	80263401	80263600	15
589	1	80263601	80263800	15
590	1	80263801	80264000	15
591	1	80264001	80264800	15
592	1	80264801	80267200	15
593	1	80267201	80267400	15
594	1	80267401	80269200	15
595	1	80269201	80269600	15
596	1	80269601	80269800	15
597	1	80269801	80271200	15
598	1	80271201	80271400	15
599	1	80271401	80271600	15
600	1	80271601	80271800	15
601	1	80271801	80272000	15
602	1	80272001	80272200	15
603	1	80272201	80272400	15
604	1	80272401	80272600	15
605	1	80272601	80272800	15
606	1	80272801	80273000	15
607	1	80273001	80273400	15
608	1	80273401	80273600	15
609	1	80273601	80274600	15
610	1	80274601	80275400	15
611	1	80275401	80275600	15
612	1	80275601	80275800	15
613	1	80275801	80276000	15
614	1	80276001	80276200	15
615	1	80276201	80276600	15
616	1	80276601	80276800	15
617	1	80276801	80277200	15
618	1	80277201	80277400	15
619	1	80277401	80277600	15
620	1	80277601	80277800	15
621	1	80277801	80278000	15
622	1	80278001	80278400	15
623	1	80278401	80278600	15
624	1	80278601	80279000	15
625	1	80279001	80280600	15
626	1	80280601	80281400	15
627	1	80281401	80282400	15
628	1	80282401	80282600	15
629	1	80282601	80282800	15
630	1	80282801	80283000	15
631	1	80283001	80283200	15
632	1	80283201	80283400	15
633	1	80283401	80283600	15
634	1	80283601	80283800	15
635	1	80283801	80284400	15
636	1	80284401	80285600	15
637	1	80285601	80285800	15
638	1	80285801	80286200	15
639	1	80286201	80286800	15
640	1	80286801	80287400	15
641	1	80287401	80287600	15
642	1	80287601	80287800	15
643	1	80287801	80288400	15
644	1	80288401	80288600	15
645	1	80288601	80288800	15
646	1	80288801	80289000	15
647	1	80289001	80291400	15
648	1	80291401	80291600	15
649	1	80291601	80293200	15
650	1	80293201	80293800	15
651	1	80293801	80294200	15
652	1	80294201	80294800	15
653	1	80294801	80295000	15
654	1	80295001	80297200	15
655	1	80297201	80297400	15
656	1	80297401	80297800	15
657	1	80297801	80298000	15
658	1	80298001	80298200	15
659	1	80298201	80299800	15
660	1	80299801	80300200	15
661	1	80300201	80302600	15
662	1	80302601	80305400	15
663	1	80305401	80306600	15
664	1	80306601	80306800	15
665	1	80306801	80307000	15
666	1	80307001	80307200	15
667	1	80307201	80308800	15
668	1	80308801	80309000	15
669	1	80309001	80309400	15
670	1	80309401	80309600	15
671	1	80309601	80310000	15
672	1	80310001	80310400	15
673	1	80310401	80311600	15
674	1	80311601	80312200	15
675	1	80312201	80312800	15
676	1	80312801	80313000	15
677	1	80313001	80313400	15
678	1	80313401	80313600	15
679	1	80313601	80313800	15
680	1	80313801	80314000	15
681	1	80314001	80314200	15
682	1	80314201	80314400	15
683	1	80314401	80314600	15
684	1	80314601	80317000	15
685	1	80317001	80317200	15
686	1	80317201	80318000	15
687	1	80318001	80318200	15
688	1	80318201	80318400	15
689	1	80318401	80318600	15
690	1	80318601	80318800	15
691	1	80318801	80319000	15
692	1	80319001	80319200	15
693	1	80319201	80319400	15
694	1	80319401	80319600	15
695	1	80319601	80319800	15
696	1	80319801	80320000	15
697	1	80320001	80320200	15
698	1	80320201	80320400	15
699	1	80320401	80322200	15
700	1	80322201	80323000	15
701	1	80323001	80323200	15
702	1	80323201	80323400	15
703	1	80323401	80323600	15
704	1	80323601	80323800	15
705	1	80323801	80324000	15
706	1	80324001	80324200	15
707	1	80324201	80324400	15
708	1	80324401	80324600	15
709	1	80324601	80324800	15
710	1	80324801	80325000	15
711	1	80325001	80325200	15
712	1	80325201	80325400	15
713	1	80325401	80325600	15
714	1	80325601	80325800	15
715	1	80325801	80326000	15
716	1	80326001	80326400	15
717	1	80326401	80326800	15
718	1	80326801	80327000	15
719	1	80327001	80327200	15
720	1	80327201	80327800	15
721	1	80327801	80328200	15
722	1	80328201	80329400	15
723	1	80329401	80330600	15
724	1	80330601	80331000	15
725	1	80331001	80331200	15
726	1	80331201	80331400	15
727	1	80331401	80332000	15
728	1	80332001	80332200	15
729	1	80332201	80332400	15
730	1	80332401	80332600	15
731	1	80332601	80332800	15
732	1	80332801	80333000	15
733	1	80333001	80333200	15
734	1	80333201	80333400	15
735	1	80333401	80333600	15
736	1	80333601	80335000	15
737	1	80335001	80335400	15
738	1	80335401	80335800	15
739	1	80335801	80337600	15
740	1	80337601	80338000	15
741	1	80338001	80339000	15
742	1	80339001	80339400	15
743	1	80339401	80339800	15
744	1	80339801	80340200	15
745	1	80340201	80340600	15
746	1	80340601	80340800	15
747	1	80340801	80341000	15
748	1	80341001	80341200	15
749	1	80341201	80341400	15
750	1	80341401	80341600	15
751	1	80341601	80341800	15
752	1	80341801	80342000	15
753	1	80342001	80342200	15
754	1	80342201	80342400	15
755	1	80342401	80342600	15
756	1	80342601	80342800	15
757	1	80342801	80343000	15
758	1	80343001	80343200	15
759	1	80343201	80343400	15
760	1	80343401	80343600	15
761	1	80343601	80343800	15
762	1	80343801	80344000	15
763	1	80344001	80344200	15
764	1	80344201	80344400	15
765	1	80344401	80344600	15
766	1	80344601	80344800	15
767	1	80344801	80345000	15
768	1	80345001	80345600	15
769	1	80345601	80346000	15
770	1	80346001	80346200	15
771	1	80346201	80346400	15
772	1	80346401	80346600	15
773	1	80346601	80347000	15
774	1	80347001	80347400	15
775	1	80347401	80347800	15
776	1	80347801	80348000	15
777	1	80348001	80348200	15
778	1	80348201	80348400	15
779	1	80348401	80348600	15
780	1	80348601	80348800	15
781	1	80348801	80349000	15
782	1	80349001	80349200	15
783	1	80349201	80349400	15
784	1	80349401	80349600	15
785	1	80349601	80349800	0
786	1	80349801	80350000	0
787	1	80350001	80350200	0
788	1	80350201	80350400	0
789	1	80350401	80350600	15
790	1	80350601	80350800	15
791	1	80350801	80351000	15
792	1	80351001	80351200	15
793	1	80351201	80351400	15
794	1	80351401	80351600	15
795	1	80351601	80352400	15
796	1	80352401	80352800	15
797	1	80352801	80353800	15
798	1	80353801	80354000	15
799	1	80354001	80357800	15
800	1	80357801	80358000	15
801	1	80358001	80358600	15
802	1	80358601	80358800	15
803	1	80358801	80359200	15
804	1	80359201	80359400	15
805	1	80359401	80359600	15
806	1	80359601	80359800	15
807	1	80359801	80360200	15
808	1	80360201	80360400	15
809	1	80360401	80360600	15
810	1	80360601	80360800	15
811	1	80360801	80361000	15
812	1	80361001	80361200	15
813	1	80361201	80361400	15
814	1	80361401	80361600	15
815	1	80361601	80361800	15
816	1	80361801	80362000	15
817	1	80362001	80362200	15
818	1	80362201	80362400	15
819	1	80362401	80365200	15
820	1	80365201	80365400	15
821	1	80365401	80365600	15
822	1	80365601	80366000	15
823	1	80366001	80366200	15
824	1	80366201	80366400	15
825	1	80366401	80366600	15
826	1	80366601	80366800	15
827	1	80366801	80367000	15
828	1	80367001	80368000	15
829	1	80368001	80369000	15
830	1	80369001	80369600	15
831	1	80369601	80369800	15
832	1	80369801	80370000	15
833	1	80370001	80370200	15
834	1	80370201	80370400	15
835	1	80370401	80370600	15
836	1	80370601	80370800	15
837	1	80370801	80371000	15
838	1	80371001	80371200	15
839	1	80371201	80371400	15
840	1	80371401	80371600	15
841	1	80371601	80371800	15
842	1	80371801	80372000	15
843	1	80372001	80372200	15
844	1	80372201	80372400	15
845	1	80372401	80372800	15
846	1	80372801	80373000	15
847	1	80373001	80373600	15
848	1	80373601	80377800	15
849	1	80377801	80378200	15
850	1	80378201	80378400	15
851	1	80378401	80378600	15
852	1	80378601	80378800	15
853	1	80378801	80379000	15
854	1	80379001	80379400	15
855	1	80379401	80380600	15
856	1	80380601	80381400	15
857	1	80381401	80381800	15
858	1	80381801	80382000	15
859	1	80382001	80382200	15
860	1	80382201	80382400	15
861	1	80382401	80382600	15
862	1	80382601	80382800	15
863	1	80382801	80383000	15
864	1	80383001	80383200	15
865	1	80383201	80383600	15
866	1	80383601	80384400	15
867	1	80384401	80384600	15
868	1	80384601	80384800	15
869	1	80384801	80385200	15
870	1	80385201	80386000	15
871	1	80386001	80386600	15
872	1	80386601	80387400	15
873	1	80387401	80387600	15
874	1	80387601	80388200	15
875	1	80388201	80388400	15
876	1	80388401	80388600	15
877	1	80388601	80388800	15
878	1	80388801	80389000	15
879	1	80389001	80389200	15
880	1	80389201	80389400	0
881	1	80389401	80389600	0
882	1	80389601	80389800	0
883	1	80389801	80390200	0
884	1	80390201	80390400	0
885	1	80390401	80390600	15
886	1	80390601	80390800	15
887	1	80390801	80391000	15
888	1	80391001	80391200	15
889	1	80391201	80391400	15
890	1	80391401	80391600	15
891	1	80391601	80391800	15
892	1	80391801	80392000	15
893	1	80392001	80392200	15
894	1	80392201	80392400	15
895	1	80392401	80392600	15
896	1	80392601	80392800	15
897	1	80392801	80393600	15
898	1	80393601	80393800	15
899	1	80393801	80394400	15
900	1	80394401	80394800	15
901	1	80394801	80395000	15
902	1	80395001	80395200	15
903	1	80395201	80395600	15
904	1	80395601	80396000	15
905	1	80396001	80396600	15
906	1	80396601	80396800	15
907	1	80396801	80397000	15
908	1	80397001	80397200	15
909	1	80397201	80397400	15
910	1	80397401	80397600	15
911	1	80397601	80397800	15
912	1	80397801	80398000	15
913	1	80398001	80398200	15
914	1	80398201	80398400	15
915	1	80398401	80398600	15
916	1	80398601	80399400	15
917	1	80399401	80399600	15
918	1	80399601	80399800	15
919	1	80399801	80400400	15
920	1	80400401	80400600	15
921	1	80400601	80400800	15
922	1	80400801	80401600	15
923	1	80401601	80401800	15
924	1	80401801	80402800	15
925	1	80402801	80403600	15
926	1	80403601	80403800	15
927	1	80403801	80404000	15
928	1	80404001	80404600	15
929	1	80404601	80409400	15
930	1	80409401	80409800	15
931	1	80409801	80410000	15
932	1	80410001	80410200	15
933	1	80410201	80410600	15
934	1	80410601	80410800	15
935	1	80410801	80411000	15
936	1	80411001	80411200	15
937	1	80411201	80411600	15
938	1	80411601	80413000	15
939	1	80413001	80413400	15
940	1	80413401	80414200	15
941	1	80414201	80415200	15
942	1	80415201	80415800	15
943	1	80415801	80416000	15
944	1	80416001	80416200	15
945	1	80416201	80417000	15
946	1	80417001	80417400	15
947	1	80417401	80417600	15
948	1	80417601	80417800	15
949	1	80417801	80418000	15
950	1	80418001	80418200	15
951	1	80418201	80418400	15
952	1	80418401	80418600	15
953	1	80418601	80418800	15
954	1	80418801	80419000	15
955	1	80419001	80419200	15
956	1	80419201	80419400	15
957	1	80419401	80419600	15
958	1	80419601	80419800	15
959	1	80419801	80420000	15
960	1	80420001	80420200	15
961	1	80420201	80420400	15
962	1	80420401	80420600	15
963	1	80420601	80420800	15
964	1	80420801	80421200	15
965	1	80421201	80421400	15
966	1	80421401	80423800	15
967	1	80423801	80424000	15
968	1	80424001	80424200	15
969	1	80424201	80424400	15
970	1	80424401	80424600	15
971	1	80424601	80424800	15
972	1	80424801	80425000	15
973	1	80425001	80425200	0
974	1	80425201	80425400	0
975	1	80425401	80425600	0
976	1	80425601	80425800	0
977	1	80425801	80426000	15
978	1	80426001	80426200	15
979	1	80426201	80426400	15
980	1	80426401	80426600	15
981	1	80426601	80426800	15
982	1	80426801	80427000	15
983	1	80427001	80427200	15
984	1	80427201	80427400	15
985	1	80427401	80427800	15
986	1	80427801	80428600	15
987	1	80428601	80429400	15
988	1	80429401	80430000	15
989	1	80430001	80430200	15
990	1	80430201	80430400	15
991	1	80430401	80431200	15
992	1	80431201	80431400	15
993	1	80431401	80431800	15
994	1	80431801	80432000	15
995	1	80432001	80432200	15
996	1	80432201	80432600	15
997	1	80432601	80434000	15
998	1	80434001	80434200	15
999	1	80434201	80434800	15
1000	1	80434801	80435000	15
1001	1	80435001	80435600	15
1002	1	80435601	80436000	15
1003	1	80436001	80439200	15
1004	1	80439201	80439400	15
1005	1	80439401	80439800	15
1006	1	80439801	80440000	15
1007	1	80440001	80440200	15
1008	1	80440201	80440600	15
1009	1	80440601	80441800	15
1010	1	80441801	80442000	15
1011	1	80442001	80442800	15
1012	1	80442801	80443000	15
1013	1	80443001	80443600	15
1014	1	80443601	80443800	15
1015	1	80443801	80444000	15
1016	1	80444001	80444200	15
1017	1	80444201	80444400	15
1018	1	80444401	80444600	15
1019	1	80444601	80444800	15
1020	1	80444801	80445000	15
1021	1	80445001	80445200	15
1022	1	80445201	80445400	15
1023	1	80445401	80445600	15
1024	1	80445601	80445800	15
1025	1	80445801	80446000	15
1026	1	80446001	80446800	15
1027	1	80446801	80447200	15
1028	1	80447201	80447400	15
1029	1	80447401	80447600	15
1030	1	80447601	80447800	15
1031	1	80447801	80448000	15
1032	1	80448001	80448200	15
1033	1	80448201	80448400	15
1034	1	80448401	80448600	15
1035	1	80448601	80448800	15
1036	1	80448801	80449000	15
1037	1	80449001	80449200	15
1038	1	80449201	80449600	15
1039	1	80449601	80449800	15
1040	1	80449801	80450400	15
1041	1	80450401	80451000	15
1042	1	80451001	80451200	15
1043	1	80451201	80453800	15
1044	1	80453801	80455000	15
1045	1	80455001	80457600	15
1046	1	80457601	80458000	15
1047	1	80458001	80458600	15
1048	1	80458601	80459400	15
1049	1	80459401	80459600	15
1050	1	80459601	80460400	15
1051	1	80460401	80460600	15
1052	1	80460601	80462000	15
1053	1	80462001	80462200	15
1054	1	80462201	80463000	15
1055	1	80463001	80463200	15
1056	1	80463201	80463800	15
1057	1	80463801	80465200	15
1058	1	80465201	80466200	15
1059	1	80466201	80467800	15
1060	1	80467801	80468800	15
1061	1	80468801	80469600	15
1062	1	80469601	80470600	15
1063	1	80470601	80470800	15
1064	1	80470801	80471000	15
1065	1	80471001	80471200	15
1066	1	80471201	80472600	15
1067	1	80472601	80473000	15
1068	1	80473001	80474800	15
1069	1	80474801	80476600	15
1070	1	80476601	80480400	15
1071	1	80480401	80481200	15
1072	1	80481201	80482000	15
1073	1	80482001	80482200	15
1074	1	80482201	80482600	15
1075	1	80482601	80482800	15
1076	1	80482801	80483000	15
1077	1	80483001	80484200	15
1078	1	80484201	80484400	15
1079	1	80484401	80484600	15
1080	1	80484601	80486200	15
1081	1	80486201	80486400	15
1082	1	80486401	80488600	15
1083	1	80488601	80489000	15
1084	1	80489001	80489200	15
1085	1	80489201	80489400	15
1086	1	80489401	80490000	15
1087	1	80490001	80490200	15
1088	1	80490201	80490400	15
1089	1	80490401	80491000	15
1090	1	80491001	80492000	15
1091	1	80492001	80492600	15
1092	1	80492601	80492800	15
1093	1	80492801	80493000	15
1094	1	80493001	80493200	15
1095	1	80493201	80493600	15
1096	1	80493601	80493800	15
1097	1	80493801	80494000	15
1098	1	80494001	80494400	15
1099	1	80494401	80494600	15
1100	1	80494601	80497600	15
1101	1	80497601	80497800	15
1102	1	80497801	80498600	15
1103	1	80498601	80498800	15
1104	1	80498801	80499800	15
1105	1	80499801	80502400	15
1106	1	80502401	80502600	15
1107	1	80502601	80502800	15
1108	1	80502801	80503000	15
1109	1	80503001	80503200	15
1110	1	80503201	80503400	15
1111	1	80503401	80504000	15
1112	1	80504001	80504400	15
1113	1	80504401	80506000	15
1114	1	80506001	80507600	15
1115	1	80507601	80508000	15
1116	1	80508001	80508200	15
1117	1	80508201	80508600	15
1118	1	80508601	80508800	15
1119	1	80508801	80509000	15
1120	1	80509001	80510200	15
1121	1	80510201	80510600	15
1122	1	80510601	80511200	15
1123	1	80511201	80511400	15
1124	1	80511401	80512600	15
1125	1	80512601	80512800	15
1126	1	80512801	80514400	15
1127	1	80514401	80514600	15
1128	1	80514601	80514800	15
1129	1	80514801	80515600	15
1130	1	80515601	80515800	15
1131	1	80515801	80516000	15
1132	1	80516001	80516200	15
1133	1	80516201	80516600	15
1134	1	80516601	80516800	15
1135	1	80516801	80517000	15
1136	1	80517001	80517200	15
1137	1	80517201	80517400	15
1138	1	80517401	80517600	0
1139	1	80517601	80517800	15
1140	1	80517801	80518000	15
1141	1	80518001	80518200	15
1142	1	80518201	80518400	15
1143	1	80518401	80518600	15
1144	1	80518601	80518800	15
1145	1	80518801	80519000	15
1146	1	80519001	80519200	15
1147	1	80519201	80519400	15
1148	1	80519401	80519600	15
1149	1	80519601	80519800	15
1150	1	80519801	80520000	0
1151	1	80520001	80520200	15
1152	1	80520201	80520400	15
1153	1	80520401	80520800	15
1154	1	80520801	80521000	15
1155	1	80521001	80521800	15
1156	1	80521801	80522400	15
1157	1	80522401	80525200	15
1158	1	80525201	80525400	15
1159	1	80525401	80525600	15
1160	1	80525601	80525800	15
1161	1	80525801	80526000	15
1162	1	80526001	80526400	15
1163	1	80526401	80526800	15
1164	1	80526801	80529000	15
1165	1	80529001	80529400	15
1166	1	80529401	80529800	15
1167	1	80529801	80530000	15
1168	1	80530001	80530200	15
1169	1	80530201	80530400	15
1170	1	80530401	80530800	15
1171	1	80530801	80531200	15
1172	1	80531201	80531400	15
1173	1	80531401	80531600	15
1174	1	80531601	80531800	15
1175	1	80531801	80532000	15
1176	1	80532001	80532200	15
1177	1	80532201	80532400	15
1178	1	80532401	80532600	15
1179	1	80532601	80533000	15
1180	1	80533001	80533400	15
1181	1	80533401	80534600	15
1182	1	80534601	80534800	15
1183	1	80534801	80535400	15
1184	1	80535401	80535800	15
1185	1	80535801	80536000	15
1186	1	80536001	80536200	15
1187	1	80536201	80536600	15
1188	1	80536601	80536800	15
1189	1	80536801	80537000	15
1190	1	80537001	80537200	15
1191	1	80537201	80537600	15
1192	1	80537601	80539000	15
1193	1	80539001	80539200	15
1194	1	80539201	80539600	15
1195	1	80539601	80539800	15
1196	1	80539801	80540000	15
1197	1	80540001	80540200	15
1198	1	80540201	80540800	15
1199	1	80540801	80541000	15
1200	1	80541001	80541400	15
1201	1	80541401	80541600	15
1202	1	80541601	80544200	15
1203	1	80544201	80545200	15
1204	1	80545201	80545600	15
1205	1	80545601	80547000	15
1206	1	80547001	80548400	15
1207	1	80548401	80549200	15
1208	1	80549201	80549600	15
1209	1	80549601	80550200	15
1210	1	80550201	80551000	15
1211	1	80551001	80551600	15
1212	1	80551601	80552000	15
1213	1	80552001	80552200	15
1214	1	80552201	80552600	15
1215	1	80552601	80553000	15
1216	1	80553001	80554000	15
1217	1	80554001	80554400	15
1218	1	80554401	80554600	15
1219	1	80554601	80554800	15
1220	1	80554801	80555000	15
1221	1	80555001	80555200	15
1222	1	80555201	80555600	15
1223	1	80555601	80555800	15
1224	1	80555801	80557400	15
1225	1	80557401	80557600	15
1226	1	80557601	80557800	15
1227	1	80557801	80558000	15
1228	1	80558001	80558200	15
1229	1	80558201	80558400	15
1230	1	80558401	80558600	15
1231	1	80558601	80558800	15
1232	1	80558801	80559000	15
1233	1	80559001	80559200	15
1234	1	80559201	80561200	15
1235	1	80561201	80561400	15
1236	1	80561401	80561600	15
1237	1	80561601	80561800	15
1238	1	80561801	80562200	15
1239	1	80562201	80562400	15
1240	1	80562401	80562600	15
1241	1	80562601	80562800	15
1242	1	80562801	80563000	15
1243	1	80563001	80563200	15
1244	1	80563201	80563400	0
1245	1	80563401	80563600	0
1246	1	80563601	80563800	0
1247	1	80563801	80564000	15
1248	1	80564001	80564200	15
1249	1	80564201	80564400	15
1250	1	80564401	80564600	15
1251	1	80564601	80564800	15
1252	1	80564801	80565000	15
1253	1	80565001	80565200	15
1254	1	80565201	80565600	15
1255	1	80565601	80565800	15
1256	1	80565801	80566000	15
1257	1	80566001	80566200	15
1258	1	80566201	80566400	15
1259	1	80566401	80566600	15
1260	1	80566601	80566800	15
1261	1	80566801	80567000	0
1262	1	80567001	80567200	0
1263	1	80567201	80567400	0
1264	1	80567401	80567600	15
1265	1	80567601	80567800	15
1266	1	80567801	80568000	15
1267	1	80568001	80568200	15
1268	1	80568201	80568400	15
1269	1	80568401	80568800	15
1270	1	80568801	80569000	15
1271	1	80569001	80569400	15
1272	1	80569401	80570000	15
1273	1	80570001	80571200	15
1274	1	80571201	80571600	15
1275	1	80571601	80572000	15
1276	1	80572001	80573200	15
1277	1	80573201	80573400	15
1278	1	80573401	80574000	15
1279	1	80574001	80574200	15
1280	1	80574201	80574400	15
1281	1	80574401	80574600	15
1282	1	80574601	80574800	0
1283	1	80574801	80575000	0
1284	1	80575001	80575200	0
1285	1	80575201	80575400	0
1286	1	80575401	80575600	0
1287	1	80575601	80575800	0
1288	1	80575801	80576000	0
1289	1	80576001	80576200	0
1290	1	80576201	80576400	0
1291	1	80576401	80576600	0
1292	1	80576601	80576800	0
1293	1	80576801	80577000	0
1294	1	80577001	80577200	0
1295	1	80577201	80577400	0
1296	1	80577401	80577600	0
1297	1	80577601	80577800	0
1298	1	80577801	80578000	15
1299	1	80578001	80578200	15
1300	1	80578201	80578400	15
1301	1	80578401	80578600	15
1302	1	80578601	80579000	15
1303	1	80579001	80579200	15
1304	1	80579201	80579400	15
1305	1	80579401	80579600	15
1306	1	80579601	80579800	15
1307	1	80579801	80580200	15
1308	1	80580201	80580800	15
1309	1	80580801	80581000	15
1310	1	80581001	80581400	15
1311	1	80581401	80581600	15
1312	1	80581601	80581800	15
1313	1	80581801	80582000	15
1314	1	80582001	80582600	15
1315	1	80582601	80582800	15
1316	1	80582801	80583000	15
1317	1	80583001	80583200	15
1318	1	80583201	80583400	15
1319	1	80583401	80583600	15
1320	1	80583601	80584000	15
1321	1	80584001	80584200	15
1322	1	80584201	80584400	15
1323	1	80584401	80584800	15
1324	1	80584801	80585200	15
1325	1	80585201	80585600	15
1326	1	80585601	80585800	15
1327	1	80585801	80586200	15
1328	1	80586201	80587000	15
1329	1	80587001	80587400	15
1330	1	80587401	80588000	15
1331	1	80588001	80591000	15
1332	1	80591001	80591600	15
1333	1	80591601	80591800	15
1334	1	80591801	80592000	15
1335	1	80592001	80592200	15
1336	1	80592201	80592600	15
1337	1	80592601	80592800	15
1338	1	80592801	80593000	0
1339	1	80593001	80593200	0
1340	1	80593201	80593400	0
1341	1	80593401	80593600	0
1342	1	80593601	80593800	0
1343	1	80593801	80594000	15
1344	1	80594001	80594200	15
1345	1	80594201	80594400	15
1346	1	80594401	80594600	15
1347	1	80594601	80594800	15
1348	1	80594801	80595000	15
1349	1	80595001	80595200	15
1350	1	80595201	80595400	15
1351	1	80595401	80596000	15
1352	1	80596001	80596600	15
1353	1	80596601	80597000	15
1354	1	80597001	80597200	15
1355	1	80597201	80597800	15
1356	1	80597801	80598000	15
1357	1	80598001	80598200	15
1358	1	80598201	80603600	15
1359	1	80603601	80603800	15
1360	1	80603801	80604000	15
1361	1	80604001	80604200	15
1362	1	80604201	80604400	15
1363	1	80604401	80604600	15
1364	1	80604601	80604800	15
1365	1	80604801	80606600	15
1366	1	80606601	80606800	15
1367	1	80606801	80607000	15
1368	1	80607001	80607200	15
1369	1	80607201	80607400	15
1370	1	80607401	80607600	15
1371	1	80607601	80607800	15
1372	1	80607801	80608000	0
1373	1	80608001	80608200	0
1374	1	80608201	80608400	0
1375	1	80608401	80608600	0
1376	1	80608601	80608800	0
1377	1	80608801	80609000	0
1378	1	80609001	80609200	0
1379	1	80609201	80609400	0
1380	1	80609401	80609600	0
1381	1	80609601	80609800	0
1382	1	80609801	80610000	0
1383	1	80610001	80610200	15
1384	1	80610201	80610400	15
1385	1	80610401	80610600	15
1386	1	80610601	80610800	15
1387	1	80610801	80611000	15
1388	1	80611001	80611200	15
1389	1	80611201	80611400	15
1390	1	80611401	80611600	15
1391	1	80611601	80611800	15
1392	1	80611801	80612000	15
1393	1	80612001	80612200	15
1394	1	80612201	80612400	15
1395	1	80612401	80612600	15
1396	1	80612601	80612800	15
1397	1	80612801	80613000	15
1398	1	80613001	80613400	15
1399	1	80613401	80613600	15
1400	1	80613601	80614000	15
1401	1	80614001	80614400	15
1402	1	80614401	80614600	15
1403	1	80614601	80614800	15
1404	1	80614801	80615000	15
1405	1	80615001	80615200	15
1406	1	80615201	80615600	15
1407	1	80615601	80616000	15
1408	1	80616001	80616400	15
1409	1	80616401	80616600	15
1410	1	80616601	80616800	15
1411	1	80616801	80617000	15
1412	1	80617001	80617400	15
1413	1	80617401	80617800	15
1414	1	80617801	80618000	15
1415	1	80618001	80618200	15
1416	1	80618201	80619000	15
1417	1	80619001	80619200	15
1418	1	80619201	80619400	15
1419	1	80619401	80619600	15
1420	1	80619601	80619800	15
1421	1	80619801	80620000	15
1422	1	80620001	80620200	15
1423	1	80620201	80620400	15
1424	1	80620401	80620600	15
1425	1	80620601	80620800	15
1426	1	80620801	80621000	15
1427	1	80621001	80621200	15
1428	1	80621201	80621400	15
1429	1	80621401	80621600	15
1430	1	80621601	80621800	15
1431	1	80621801	80622000	15
1432	1	80622001	80622200	15
1433	1	80622201	80622600	15
1434	1	80622601	80623000	15
1435	1	80623001	80623200	15
1436	1	80623201	80623400	15
1437	1	80623401	80623600	15
1438	1	80623601	80623800	15
1439	1	80623801	80624200	15
1440	1	80624201	80624600	15
1441	1	80624601	80624800	15
1442	1	80624801	80625000	15
1443	1	80625001	80625200	15
1444	1	80625201	80625400	15
1445	1	80625401	80626000	15
1446	1	80626001	80626600	15
1447	1	80626601	80627000	15
1448	1	80627001	80628400	15
1449	1	80628401	80628600	15
1450	1	80628601	80628800	15
1451	1	80628801	80629000	15
1452	1	80629001	80629200	15
1453	1	80629201	80629600	15
1454	1	80629601	80629800	15
1455	1	80629801	80630000	15
1456	1	80630001	80630400	15
1457	1	80630401	80630600	15
1458	1	80630601	80631200	15
1459	1	80631201	80632800	15
1460	1	80632801	80633800	15
1461	1	80633801	80634800	15
1462	1	80634801	80635400	15
1463	1	80635401	80636200	15
1464	1	80636201	80636400	15
1465	1	80636401	80636600	15
1466	1	80636601	80637000	15
1467	1	80637001	80637400	15
1468	1	80637401	80637600	15
1469	1	80637601	80637800	15
1470	1	80637801	80638600	15
1471	1	80638601	80638800	15
1472	1	80638801	80639200	15
1473	1	80639201	80640000	15
1474	1	80640001	80640200	15
1475	1	80640201	80640600	15
1476	1	80640601	80640800	15
1477	1	80640801	80641000	15
1478	1	80641001	80641200	15
1479	1	80641201	80641400	15
1480	1	80641401	80641600	15
1481	1	80641601	80641800	15
1482	1	80641801	80642000	15
1483	1	80642001	80642200	15
1484	1	80642201	80642400	15
1485	1	80642401	80642600	15
1486	1	80642601	80642800	15
1487	1	80642801	80643000	15
1488	1	80643001	80643200	15
1489	1	80643201	80643400	15
1490	1	80643401	80644200	15
1491	1	80644201	80644800	15
1492	1	80644801	80645000	15
1493	1	80645001	80646400	15
1494	1	80646401	80647000	15
1495	1	80647001	80647200	15
1496	1	80647201	80647400	15
1497	1	80647401	80647600	15
1498	1	80647601	80647800	15
1499	1	80647801	80648000	15
1500	1	80648001	80648400	15
1501	1	80648401	80648600	15
1502	1	80648601	80649200	15
1503	1	80649201	80651200	15
1504	1	80651201	80651400	15
1505	1	80651401	80652000	15
1506	1	80652001	80652200	15
1507	1	80652201	80652400	15
1508	1	80652401	80654400	15
1509	1	80654401	80654600	15
1510	1	80654601	80655400	15
1511	1	80655401	80655600	15
1512	1	80655601	80655800	15
1513	1	80655801	80656000	15
1514	1	80656001	80656200	15
1515	1	80656201	80656400	15
1516	1	80656401	80661200	15
1517	1	80661201	80661600	15
1518	1	80661601	80663000	15
1519	1	80663001	80663800	15
1520	1	80663801	80664200	15
1521	1	80664201	80665000	15
1522	1	80665001	80665800	15
1523	1	80665801	80666000	15
1524	1	80666001	80666200	15
1525	1	80666201	80666800	15
1526	1	80666801	80667400	15
1527	1	80667401	80668000	15
1528	1	80668001	80668200	15
1529	1	80668201	80668400	15
1530	1	80668401	80668600	15
1531	1	80668601	80669000	15
1532	1	80669001	80669200	15
1533	1	80669201	80669400	15
1534	1	80669401	80669600	15
1535	1	80669601	80669800	15
1536	1	80669801	80670200	15
1537	1	80670201	80670600	15
1538	1	80670601	80670800	15
1539	1	80670801	80671000	15
1540	1	80671001	80672800	15
1541	1	80672801	80673400	15
1542	1	80673401	80673600	15
1543	1	80673601	80674600	15
1544	1	80674601	80674800	15
1545	1	80674801	80675000	15
1546	1	80675001	80676000	15
1547	1	80676001	80676800	15
1548	1	80676801	80677200	15
1549	1	80677201	80677400	15
1550	1	80677401	80677600	15
1551	1	80677601	80677800	15
1552	1	80677801	80678000	15
1553	1	80678001	80678200	15
1554	1	80678201	80678400	15
1555	1	80678401	80680800	15
1556	1	80680801	80681200	15
1557	1	80681201	80681800	15
1558	1	80681801	80682000	15
1559	1	80682001	80682200	15
1560	1	80682201	80682600	15
1561	1	80682601	80682800	15
1562	1	80682801	80683000	15
1563	1	80683001	80683200	15
1564	1	80683201	80683400	15
1565	1	80683401	80683600	15
1566	1	80683601	80683800	15
1567	1	80683801	80684000	15
1568	1	80684001	80684200	15
1569	1	80684201	80684800	15
1570	1	80684801	80685000	15
1571	1	80685001	80685200	15
1572	1	80685201	80686200	15
1573	1	80686201	80691600	15
1574	1	80691601	80693600	15
1575	1	80693601	80695600	15
1576	1	80695601	80696000	15
1577	1	80696001	80696200	15
1578	1	80696201	80696400	15
1579	1	80696401	80696600	15
1580	1	80696601	80697000	15
1581	1	80697001	80697400	15
1582	1	80697401	80697600	15
1583	1	80697601	80698200	15
1584	1	80698201	80700600	15
1585	1	80700601	80700800	15
1586	1	80700801	80701600	15
1587	1	80701601	80701800	15
1588	1	80701801	80704000	15
1589	1	80704001	80706400	15
1590	1	80706401	80706600	15
1591	1	80706601	80707000	15
1592	1	80707001	80707200	15
1593	1	80707201	80707400	15
1594	1	80707401	80708000	15
1595	1	80708001	80708400	15
1596	1	80708401	80709400	15
1597	1	80709401	80712600	15
1598	1	80712601	80713200	15
1599	1	80713201	80713600	15
1600	1	80713601	80713800	15
1601	1	80713801	80714000	15
1602	1	80714001	80714200	15
1603	1	80714201	80714400	15
1604	1	80714401	80714600	15
1605	1	80714601	80714800	15
1606	1	80714801	80715000	15
1607	1	80715001	80715200	15
1608	1	80715201	80715400	15
1609	1	80715401	80715600	15
1610	1	80715601	80715800	15
1611	1	80715801	80716000	15
1612	1	80716001	80716200	15
1613	1	80716201	80716400	15
1614	1	80716401	80716600	15
1615	1	80716601	80716800	15
1616	1	80716801	80717000	15
1617	1	80717001	80717200	15
1618	1	80717201	80717600	15
1619	1	80717601	80718000	15
1620	1	80718001	80718200	15
1621	1	80718201	80718400	15
1622	1	80718401	80719400	15
1623	1	80719401	80720000	15
1624	1	80720001	80720800	15
1625	1	80720801	80721200	15
1626	1	80721201	80722400	15
1627	1	80722401	80723200	15
1628	1	80723201	80723400	15
1629	1	80723401	80723600	15
1630	1	80723601	80723800	15
1631	1	80723801	80724000	15
1632	1	80724001	80724200	15
1633	1	80724201	80724400	15
1634	1	80724401	80724600	15
1635	1	80724601	80724800	15
1636	1	80724801	80725000	15
1637	1	80725001	80725200	15
1638	1	80725201	80725400	15
1639	1	80725401	80725600	15
1640	1	80725601	80725800	15
1641	1	80725801	80726000	0
1642	1	80726001	80726200	0
1643	1	80726201	80726400	0
1644	1	80726401	80726600	0
1645	1	80726601	80726800	0
1646	1	80726801	80727000	0
1647	1	80727001	80727200	0
1648	1	80727201	80727400	0
1649	1	80727401	80727600	0
1650	1	80727601	80727800	0
1651	1	80727801	80728000	0
1652	1	80728001	80728200	0
1653	1	80728201	80728400	0
1654	1	80728401	80728600	15
1655	1	80728601	80728800	15
1656	1	80728801	80729000	15
1657	1	80729001	80729200	15
1658	1	80729201	80729400	15
1659	1	80729401	80730000	15
1660	1	80730001	80730200	15
1661	1	80730201	80730400	15
1662	1	80730401	80734000	15
1663	1	80734001	80734800	15
1664	1	80734801	80738600	15
1665	1	80738601	80739600	15
1666	1	80739601	80741600	15
1667	1	80741601	80741800	15
1668	1	80741801	80742000	15
1669	1	80742001	80742600	15
1670	1	80742601	80742800	15
1671	1	80742801	80743000	15
1672	1	80743001	80743200	15
1673	1	80743201	80743600	15
1674	1	80743601	80745000	15
1675	1	80745001	80745600	15
1676	1	80745601	80745800	15
1677	1	80745801	80746000	15
1678	1	80746001	80746200	15
1679	1	80746201	80746400	15
1680	1	80746401	80746800	15
1681	1	80746801	80747000	15
1682	1	80747001	80747200	15
1683	1	80747201	80748400	15
1684	1	80748401	80748600	15
1685	1	80748601	80748800	15
1686	1	80748801	80749200	15
1687	1	80749201	80750600	15
1688	1	80750601	80751400	15
1689	1	80751401	80751800	15
1690	1	80751801	80752000	15
1691	1	80752001	80752200	15
1692	1	80752201	80752600	15
1693	1	80752601	80753800	15
1694	1	80753801	80754000	15
1695	1	80754001	80754400	15
1696	1	80754401	80754800	15
1697	1	80754801	80755000	15
1698	1	80755001	80755200	15
1699	1	80755201	80755600	15
1700	1	80755601	80756400	15
1701	1	80756401	80758800	15
1702	1	80758801	80759000	15
1703	1	80759001	80759600	15
1704	1	80759601	80760400	15
1705	1	80760401	80760800	15
1706	1	80760801	80761200	15
1707	1	80761201	80761400	15
1708	1	80761401	80761800	15
1709	1	80761801	80762400	15
1710	1	80762401	80763400	15
1711	1	80763401	80763800	15
1712	1	80763801	80764200	15
1713	1	80764201	80764600	15
1714	1	80764601	80765000	15
1715	1	80765001	80765400	15
1716	1	80765401	80766800	15
1717	1	80766801	80769000	15
1718	1	80769001	80771200	15
1719	1	80771201	80771400	15
1720	1	80771401	80771600	15
1721	1	80771601	80771800	15
1722	1	80771801	80772000	15
1723	1	80772001	80772800	15
1724	1	80772801	80776400	15
1725	1	80776401	80776600	15
1726	1	80776601	80776800	15
1727	1	80776801	80777000	15
1728	1	80777001	80777400	15
1729	1	80777401	80778400	15
1730	1	80778401	80778800	15
1731	1	80778801	80779000	15
1732	1	80779001	80779400	15
1733	1	80779401	80779800	15
1734	1	80779801	80780000	15
1735	1	80780001	80785400	15
1736	1	80785401	80786000	15
1737	1	80786001	80786200	15
1738	1	80786201	80787400	15
1739	1	80787401	80787600	15
1740	1	80787601	80787800	15
1741	1	80787801	80789800	15
1742	1	80789801	80790000	15
1743	1	80790001	80791400	15
1744	1	80791401	80792000	15
1745	1	80792001	80792400	15
1746	1	80792401	80793000	15
1747	1	80793001	80793200	15
1748	1	80793201	80795000	15
1749	1	80795001	80795200	15
1750	1	80795201	80795400	15
1751	1	80795401	80795800	15
1752	1	80795801	80796200	15
1753	1	80796201	80796400	15
1754	1	80796401	80796600	15
1755	1	80796601	80796800	15
1756	1	80796801	80797000	15
1757	1	80797001	80797200	15
1758	1	80797201	80797600	15
1759	1	80797601	80798000	15
1760	1	80798001	80799200	15
1761	1	80799201	80799800	15
1762	1	80799801	80801000	15
1763	1	80801001	80801800	15
1764	1	80801801	80802000	15
1765	1	80802001	80802200	15
1766	1	80802201	80802400	15
1767	1	80802401	80802800	15
1768	1	80802801	80803000	15
1769	1	80803001	80803200	15
1770	1	80803201	80803400	15
1771	1	80803401	80803600	15
1772	1	80803601	80803800	15
1773	1	80803801	80804000	15
1774	1	80804001	80804200	15
1775	1	80804201	80804400	15
1776	1	80804401	80804600	15
1777	1	80804601	80804800	15
1778	1	80804801	80805000	15
1779	1	80805001	80805200	15
1780	1	80805201	80807400	15
1781	1	80807401	80808400	15
1782	1	80808401	80813600	15
1783	1	80813601	80814600	15
1784	1	80814601	80814800	15
1785	1	80814801	80815400	15
1786	1	80815401	80816200	15
1787	1	80816201	80816600	15
1788	1	80816601	80816800	15
1789	1	80816801	80817200	15
1790	1	80817201	80817600	15
1791	1	80817601	80817800	15
1792	1	80817801	80818000	15
1793	1	80818001	80818800	15
1794	1	80818801	80819000	15
1795	1	80819001	80820200	15
1796	1	80820201	80821400	15
1797	1	80821401	80821800	15
1798	1	80821801	80822000	15
1799	1	80822001	80822200	15
1800	1	80822201	80822600	15
1801	1	80822601	80822800	15
1802	1	80822801	80824600	15
1803	1	80824601	80825200	15
1804	1	80825201	80825400	15
1805	1	80825401	80825800	15
1806	1	80825801	80826000	15
1807	1	80826001	80826800	15
1808	1	80826801	80827000	15
1809	1	80827001	80829400	15
1810	1	80829401	80829600	15
1811	1	80829601	80829800	15
1812	1	80829801	80830000	15
1813	1	80830001	80830200	15
1814	1	80830201	80830400	15
1815	1	80830401	80831000	15
1816	1	80831001	80831200	15
1817	1	80831201	80831400	15
1818	1	80831401	80831800	15
1819	1	80831801	80832200	15
1820	1	80832201	80832400	15
1821	1	80832401	80832600	15
1822	1	80832601	80833000	15
1823	1	80833001	80833400	15
1824	1	80833401	80833800	15
1825	1	80833801	80834200	15
1826	1	80834201	80834600	15
1827	1	80834601	80838200	15
1828	1	80838201	80838600	15
1829	1	80838601	80839000	15
1830	1	80839001	80839200	15
1831	1	80839201	80839400	15
1832	1	80839401	80840000	15
1833	1	80840001	80840600	15
1834	1	80840601	80840800	15
1835	1	80840801	80841000	15
1836	1	80841001	80841400	15
1837	1	80841401	80841600	15
1838	1	80841601	80841800	15
1839	1	80841801	80842000	15
1840	1	80842001	80842200	15
1841	1	80842201	80842400	15
1842	1	80842401	80842600	15
1843	1	80842601	80842800	15
1844	1	80842801	80843000	15
1845	1	80843001	80843200	15
1846	1	80843201	80845600	15
1847	1	80845601	80845800	15
1848	1	80845801	80846200	15
1849	1	80846201	80846400	15
1850	1	80846401	80847000	15
1851	1	80847001	80848800	15
1852	1	80848801	80849200	15
1853	1	80849201	80850800	15
1854	1	80850801	80851000	15
1855	1	80851001	80851200	15
1856	1	80851201	80851600	15
1857	1	80851601	80851800	15
1858	1	80851801	80852000	15
1859	1	80852001	80852200	15
1860	1	80852201	80852400	15
1861	1	80852401	80852600	15
1862	1	80852601	80852800	15
1863	1	80852801	80853000	15
1864	1	80853001	80853200	15
1865	1	80853201	80853400	15
1866	1	80853401	80853600	15
1867	1	80853601	80853800	15
1868	1	80853801	80854000	15
1869	1	80854001	80854200	15
1870	1	80854201	80854400	15
1871	1	80854401	80854600	15
1872	1	80854601	80854800	15
1873	1	80854801	80855000	15
1874	1	80855001	80855200	15
1875	1	80855201	80855400	15
1876	1	80855401	80855600	15
1877	1	80855601	80855800	15
1878	1	80855801	80856000	15
1879	1	80856001	80856200	15
1880	1	80856201	80856400	15
1881	1	80856401	80856600	15
1882	1	80856601	80857000	15
1883	1	80857001	80857200	15
1884	1	80857201	80857400	15
1885	1	80857401	80857600	15
1886	1	80857601	80857800	15
1887	1	80857801	80858000	15
1888	1	80858001	80858200	15
1889	1	80858201	80858400	15
1890	1	80858401	80858600	15
1891	1	80858601	80858800	15
1892	1	80858801	80859000	15
1893	1	80859001	80859400	15
1894	1	80859401	80859600	15
1895	1	80859601	80859800	15
1896	1	80859801	80863600	15
1897	1	80863601	80864400	15
1898	1	80864401	80865000	15
1899	1	80865001	80865200	15
1900	1	80865201	80865400	15
1901	1	80865401	80865600	15
1902	1	80865601	80865800	15
1903	1	80865801	80866000	15
1904	1	80866001	80866200	15
1905	1	80866201	80866400	15
1906	1	80866401	80866800	15
1907	1	80866801	80867000	15
1908	1	80867001	80867200	15
1909	1	80867201	80867400	15
1910	1	80867401	80867800	15
1911	1	80867801	80868000	15
1912	1	80868001	80868200	15
1913	1	80868201	80868400	15
1914	1	80868401	80868600	15
1915	1	80868601	80869400	15
1916	1	80869401	80869600	15
1917	1	80869601	80869800	15
1918	1	80869801	80872800	15
1919	1	80872801	80874600	15
1920	1	80874601	80874800	15
1921	1	80874801	80875200	15
1922	1	80875201	80875400	15
1923	1	80875401	80876200	15
1924	1	80876201	80876800	15
1925	1	80876801	80877600	15
1926	1	80877601	80878000	15
1927	1	80878001	80878600	15
1928	1	80878601	80879400	15
1929	1	80879401	80880200	15
1930	1	80880201	80880600	15
1931	1	80880601	80881000	15
1932	1	80881001	80881800	15
1933	1	80881801	80882400	15
1934	1	80882401	80882600	15
1935	1	80882601	80882800	15
1936	1	80882801	80883200	15
1937	1	80883201	80883600	15
1938	1	80883601	80884000	15
1939	1	80884001	80885400	15
1940	1	80885401	80886600	15
1941	1	80886601	80887800	15
1942	1	80887801	80888000	15
1943	1	80888001	80888400	15
1944	1	80888401	80888800	15
1945	1	80888801	80889000	15
1946	1	80889001	80889200	15
1947	1	80889201	80891800	15
1948	1	80891801	80892200	15
1949	1	80892201	80893800	15
1950	1	80893801	80895400	15
1951	1	80895401	80896000	15
1952	1	80896001	80896600	15
1953	1	80896601	80897800	15
1954	1	80897801	80898000	15
1955	1	80898001	80898200	15
1956	1	80898201	80898600	15
1957	1	80898601	80899000	15
1958	1	80899001	80899200	15
1959	1	80899201	80899400	15
1960	1	80899401	80899600	15
1961	1	80899601	80899800	15
1962	1	80899801	80900000	15
1963	1	80900001	80900200	15
1964	1	80900201	80900400	15
1965	1	80900401	80900600	15
1966	1	80900601	80900800	15
1967	1	80900801	80901600	15
1968	1	80901601	80901800	15
1969	1	80901801	80902200	15
1970	1	80902201	80902600	15
1971	1	80902601	80903000	15
1972	1	80903001	80903200	15
1973	1	80903201	80903400	15
1974	1	80903401	80903800	15
1975	1	80903801	80905200	15
1976	1	80905201	80905400	15
1977	1	80905401	80905800	15
1978	1	80905801	80906000	15
1979	1	80906001	80906200	15
1980	1	80906201	80906600	15
1981	1	80906601	80906800	15
1982	1	80906801	80907200	15
1983	1	80907201	80907800	15
1984	1	80907801	80910000	15
1985	1	80910001	80910200	15
1986	1	80910201	80910400	15
1987	1	80910401	80910600	15
1988	1	80910601	80910800	15
1989	1	80910801	80911000	15
1990	1	80911001	80911200	15
1991	1	80911201	80911400	15
1992	1	80911401	80911800	15
1993	1	80911801	80912000	15
1994	1	80912001	80912200	15
1995	1	80912201	80912400	15
1996	1	80912401	80912600	15
1997	1	80912601	80912800	15
1998	1	80912801	80913000	15
[truncated: 28,737 more rows]
