# Supplementary material for: Learning mutational signatures and their multidimensional genomic properties with TensorSignatures
Source: Nat Commun. 2021 Jun 15;12:3628. doi: 10.1038/s41467-021-23551-9 (PMC8206343; doi:10.1038/s41467-021-23551-9)
Supplement: Supplementary file 4 — Source Data [file 41467_2021_23551_MOESM4_ESM.zip › fig4d_ratio.csv]

	coord	count1	count2	ratio	rol5	rol10	rol20
0	80025541.0	163	160	1.01875
1	80075541.0	194	187	1.0374331550802138
2	80125541.0	153	180	0.85	0.9955857903689032
3	80175541.0	197	193	1.0207253886010363	0.9870964538760122
4	80225541.0	206	196	1.0510204081632653	0.9644312514313981
5	80275541.0	206	211	0.976303317535545	0.9630136269103253	0.9677611882649536
6	80325541.0	207	224	0.9241071428571429	0.9393563540681669	0.9627611882649536
7	80375541.0	220	261	0.842911877394636	0.939936586161004	0.9735038540653435
8	80425541.0	185	205	0.9024390243902439	0.9384259226538949	0.9668289772180529
9	80475541.0	215	204	1.053921568627451	0.9825764566992887	0.987086535445328
10	80525541.0	186	192	0.96875	0.9706443275257802	0.964991030576714	0.9647946281548672
11	80575541.0	245	214	1.144859813084112	1.0348167168224887	0.9717854775842214	0.9564103196442287
12	80625541.0	159	203	0.7832512315270936	0.9900454749924232	0.975342505233991	0.9472110756833214
13	80675541.0	126	103	1.2233009708737863	1.0051450325145472	0.967157512184793	0.9497110756833212
14	80725541.0	127	153	0.8300653594771242	0.9681085537686925	0.965904435433842	0.9498242315406257
15	80775541.0	118	113	1.0442477876106195	0.9636706968438048	0.961828068044781	0.9393565444657958
16	80825541.0	119	124	0.9596774193548387	0.8969921540451942	0.9500594510235045	0.9348892046759749
17	80875541.0	86	113	0.7610619469026548	0.933610661097138	0.9209182973013001	0.9544447170983352
18	80925541.0	97	109	0.8899082568807339	0.8949738695324608	0.9325931741485908	0.9586532898952701
19	80975541.0	77	76	1.013157894736842	0.873728040833907	0.9125619276359247	0.9467044155988349
20	81025541.0	80	94	0.851063829787234	0.9015156514533761	0.9137220583548789	0.9503108581758657
21	81075541.0	99	116	0.853448275862069	0.9281317012266547	0.89799293176773	0.953568273430103
22	81125541.0	63	70	0.9	0.8938334556126197	0.933546928962681	0.9605560520066667
23	81175541.0	89	87	1.0229885057471264	0.9010119940029989	0.9501490676057488	0.9676144206628703
24	81225541.0	101	120	0.8416666666666667	0.9933658170914548	0.9275043957638293	0.952449372119181
25	81275541.0	102	115	0.8869565217391304	0.9987824837581213	0.9387936483069517	0.9637238819231027
26	81325541.0	121	92	1.315217391304348	0.9268770903010036	0.9570770958367028	0.9493493303804096
27	81375541.0	89	96	0.9270833333333334	0.9837538410012836	1.0001938067120344	0.9627940308412389
28	81425541.0	69	104	0.6634615384615384	1.0131421976704067	1.0026356671771506	0.9741120026784962
29	81475541.0	134	119	1.1260504201680672	1.007021796332614	0.992336816602438	0.9818458891975169
30	81525541.0	122	118	1.0338983050847457	1.00648885059618	1.013725705491327	0.9793531320753537
31	81575541.0	167	130	1.2846153846153847	1.0577965429038723	1.0007057289930894	0.9789052037438868
32	81625541.0	159	172	0.9244186046511628	1.04369756998137	0.9920411327197975	0.99106037615768
33	81675541.0	115	125	0.92	0.9882692603157723	0.998074937751244	0.9938544938047389
34	81725541.0	152	144	1.0555555555555556	0.9770604691069812	1.036187382631205	1.003159613971928
35	81775541.0	112	148	0.7567567567567568	0.9896610249063083	1.019912615843756	1.0242946714431926
36	81825541.0	172	140	1.2285714285714286	1.0145782223585376	1.000733311651071	1.0404731611457099
37	81875541.0	157	159	0.9874213836477987	0.9961276617061421	0.9819269456033256	1.0323653528049823
38	81925541.0	164	157	1.0445859872611465	1.0131973629863695	0.985073320432327	1.0346837525099972
39	81975541.0	105	109	0.963302752293578	0.98679342209967	1.0139824113414178	1.0583734206849593
40	82025541.0	96	114	0.8421052631578947	0.9804856159583455	1.0348636373950577	1.0499280425336988
41	82075541.0	159	145	1.096551724137931	1.013386600324298	1.0802405932983297	1.0650600503563843
42	82125541.0	130	136	0.9558823529411765	1.0735996130839731	1.0726895728901664	1.0478172329328441
43	82175541.0	133	110	1.209090909090909	1.147283823610289	1.0712925672687492	1.0456907908892623
44	82225541.0	110	87	1.264367816091954	1.158585723680662	1.0805594587387128	1.0532119176498256
45	82275541.0	92	76	1.2105263157894737	1.1620995185791523	1.079943469223641	1.0498243837744867
46	82325541.0	113	98	1.153061224489796	1.1477323171531275	1.1293867890616975	1.075111545936649
47	82375541.0	110	113	0.9734513274336283	1.086287325363308	1.1137075202623623	1.0663399793389954
48	82425541.0	116	102	1.1372549019607843	1.1114897545131057	1.1063082613461974	1.0660707065637909
49	82475541.0	134	140	0.9571428571428572	1.0688293168440623	1.0924414239582334	1.058148337893803
50	82525541.0	139	104	1.3365384615384615	1.0505170041132421	1.064785130153916	1.052646243757385
51	82575541.0	78	83	0.9397590361445783	1.0371505307633389	1.0699824985749684	1.0535517332876623
52	82625541.0	112	127	0.8818897637795275	1.0432829349445236	1.0599903857878243	1.057057480414099
53	82675541.0	152	142	1.0704225352112675	1.0284752426368313	1.060848845858833	1.0528609237426498
54	82725541.0	162	164	0.9878048780487805	1.051151454731587	1.0357372170488932	1.0412827827824866
55	82775541.0	202	160	1.2625	1.071180687604424	1.0253490182911291	1.0332817832822367
56	82825541.0	218	207	1.0531400966183575	1.0343239033344478	0.9777166775136269	1.0168295415668374
57	82875541.0	164	167	0.9820359281437125	1.0074151016377353	1.0004074405658359	0.9918005938175248
58	82925541.0	179	202	0.8861386138613861	0.9269581123904235	0.9994135861391025	0.99885719411251
59	82975541.0	157	184	0.8532608695652174	0.9496634264000854	0.9901241416067397	0.9919944490144708
60	83025541.0	160	186	0.8602150537634409	0.9276464846737819	1.001778436410557	0.9970442829015141
61	83075541.0	182	156	1.1666666666666667	0.9459243798790327	0.9636765845587053	0.966143285750517
62	83125541.0	143	164	0.8719512195121951	0.9961417711833805	0.9236108018472242	0.9589611591860064
63	83175541.0	174	178	0.9775280898876404	1.0003950567269886	0.9368655423661864	0.9505809567113159
64	83225541.0	127	115	1.1043478260869566	0.8975581772943644	0.9482516809800478	0.9337264966174192
65	83275541.0	119	135	0.8814814814814815	0.9460846000585919	0.9687395475118981	0.9486219670006945
66	83325541.0	92	141	0.6524822695035462	0.9505789820810637	0.9545698939874059	0.9202795756963467
67	83375541.0	107	96	1.1145833333333333	0.9413373238404166	0.9175148778061762	0.8876225708654287
68	83425541.0	88	88	1.0	0.908744731247824	0.9017483272835282	0.8666457744582431
69	83475541.0	91	86	1.058139534883721	0.9374715783179883	0.8773288516280975	0.8486546332388579
70	83525541.0	97	135	0.7185185185185186	0.8574120545084647	0.8954654975908305	0.8377376215066288
71	83575541.0	82	103	0.7961165048543689	0.8040787211751314	0.8768825668339867	0.831017191399102
72	83625541.0	20	28	0.7142857142857143	0.8495936713412442	0.8516343398836321	0.8001838580657686
73	83675541.0	22	30	0.7333333333333333	0.8450204024201493	0.7964260065502988	0.7822441918270011
74	83725541.0	18	14	1.2857142857142858	0.7657971014492756	0.7490575854976672	0.7535170410639623
75	83775541.0	16	23	0.6956521739130435	0.7354399585921326	0.7067356955013586	0.720229474321018
76	83825541.0	10	25	0.4	0.6940364498202027	0.707464488810797	0.6943372184287622
77	83875541.0	9	16	0.5625	0.5638777196614727	0.6828528383253601	0.6926654859059658
78	83925541.0	10	19	0.5263157894736842	0.5699085752014447	0.662740056370473	0.6760667540219079
79	83975541.0	40	63	0.6349206349206349	0.5999085752014447	0.6297052304998262	0.6366436770988309
80	84025541.0	45	62	0.7258064516129032	0.5900401541488132	0.5449934510512047	0.6240592809998061
81	84075541.0	44	80	0.55	0.5653740111794494	0.5117918700235367	0.635959442030402
82	84125541.0	39	76	0.5131578947368421	0.5261091824409365	0.5336966319282984	0.9628202834543502
83	84175541.0	27	67	0.40298507462686567	0.45367516484562864	0.5557075014935158	1.1913917120257786
84	84225541.0	25	57	0.43859649122807015	0.4674846886551524	0.5242297686999936	1.392225045359112
85	84275541.0	24	66	0.36363636363636365	0.5213748488382188	0.5413828664982526	1.3640504421845088
86	84325541.0	13	21	0.6190476190476191	0.48308552622053796	0.5644543952500058	1.4592678334888567
87	84375541.0	18	23	0.782608695652174	0.5566565505555691	1.2427877285833389	1.565738421724151
88	84425541.0	11	52	0.21153846153846154	0.6752336256543832	1.7200433676810831	1.607613421724151
89	84475541.0	50	62	0.8064516129032258	2.0180907685115264	2.1547448602183965	1.6172131252082131
90	84525541.0	44	46	0.9565217391304348	2.9187118865239485	2.183107433317812	1.6271337601288482
91	84575541.0	44	6	7.333333333333333	3.8264041942162565	2.4067437969541756	1.6122720089767746
92	84625541.0	37	7	5.285714285714286	3.809558316080056	2.597780211520002	1.6124505804053464
93	84675541.0	38	8	4.75	4.138253968253969	2.6595193419547845	1.6023482412240597
94	84725541.0	26	36	0.7222222222222222	3.177469654528479	2.710196481716431	1.6709086649120715
95	84775541.0	26	10	2.6	2.4003267973856217	2.712884653759442	1.6963926334541164
96	84825541.0	43	17	2.5294117647058822	1.5939887692166077	2.6600896227035413	1.730085815272298
97	84875541.0	56	40	1.4	1.6162109914388303	1.9821134322273508	1.7386856731258873
98	84925541.0	51	71	0.7183098591549296	1.1819252771531161	1.4846531147670334	1.728776017564058
99	84975541.0	20	24	0.8333333333333334	0.7867572099262254	1.1870724696057429	1.7325930338810747
100	85025541.0	12	28	0.42857142857142855	0.5689794321484476	1.2096778335904175	1.7239777703090842
101	85075541.0	31	56	0.5535714285714286	0.780156169994881	1.0534278335904175	1.7723055295064083
102	85125541.0	14	45	0.3111111111111111	0.8031446757420075	0.8795911347317695	1.5806388628397416
103	85175541.0	55	31	1.7741935483870968	0.9249303900277219	0.7980326931733279	1.4330198152206939
104	85225541.0	55	58	0.9482758620689655	0.9724250595373167	0.7549895860457136	1.29167366137454
105	85275541.0	83	80	1.0375	1.0270859541982114	0.7350708868587218	1.3127054074062863
106	85325541.0	53	67	0.7910447761194029	0.7298230020965496	0.8845214363092712	1.2708006455015242
107	85375541.0	45	77	0.5844155844155844	0.6669970979754394	1.1791642934521283	1.19183005726623
108	85425541.0	19	66	0.2878787878787879	0.8441124825908239	1.3813865156743506	1.1858651449855284
109	85475541.0	26	41	0.6341463414634146	1.3859035273669433	1.3962748531433333	1.1865168162068864
110	85525541.0	25	13	1.9230769230769231	1.7356870771504933	1.4157329812221509	1.1851862839940013
111	85575541.0	35	10	3.5	2.0627267041901205	1.488173457412627	1.191779690587408
112	85625541.0	28	12	2.3333333333333335	2.164468864468866	1.5040689798006868	1.1858959909537083
113	85675541.0	50	26	1.9230769230769231	2.1322344322344335	1.5736975967977247	1.1771586172163349
114	85725541.0	32	28	1.1428571428571428	1.6222344322344333	1.6180440463680548	1.1152346540826943
115	85775541.0	74	42	1.7619047619047619	1.4117081164449599	1.6353016811292764	1.1004295566314197
116	85825541.0	57	60	0.95	1.173361388545993	1.4990379448655404	1.0713486742784786
117	85875541.0	73	57	1.280701754385965	1.1061344977896905	1.192627688455284	1.0636146172906904
118	85925541.0	49	67	0.7313432835820896	0.8658414574966502	0.9729307187583143	1.065915577200346
119	85975541.0	96	119	0.8067226890756303	0.7630209446761373	0.8341944550220506	1.0774831762679449
120	86025541.0	51	91	0.5604395604395604	0.5341533210716716	0.7851261320406842	1.0864735336133788
121	86075541.0	34	78	0.4358974358974359	0.4950275214981108	0.6545238911443255	1.0260339731738184
122	86125541.0	6	44	0.13636363636363635	0.4641177662916805	0.6231602547806891	0.8917119392755135
123	86175541.0	30	56	0.5357142857142857	0.4432063247920038	0.5581335576029622	0.8198369392755135
124	86225541.0	30	46	0.6521739130434783	0.4832995648852439	0.5369223061678302	0.7681275375661117
125	86275541.0	31	68	0.45588235294117646	0.5821137941342558	0.5376453860974765	0.7484846804232547
126	86325541.0	28	44	0.6363636363636364	0.5788170908375525	0.5530300014820919	0.6820110639496381
127	86375541.0	29	46	0.6304347826086957	0.6111730059032755	0.5907961900957381	0.6541539210924953
128	86425541.0	27	52	0.5192307692307693	0.6628536781721831	0.6667431597927078	0.6324265256808893
129	86475541.0	35	43	0.813953488372093	0.6982928153062354	0.7020606201101681	0.6637838898036715
130	86525541.0	35	49	0.7142857142857143	0.751372525451163	0.7118432288058203	0.6937867384007375
131	86575541.0	48	59	0.8135593220338984	0.8253041493827868	0.7094982367549458	0.7210279182734963
132	86625541.0	43	48	0.8958333333333334	0.8125134517083683	0.6851475874042965	0.748202118643573
133	86675541.0	48	54	0.8888888888888888	0.756142795337712	0.7067194937588115	0.7729628841938122
134	86725541.0	33	44	0.75	0.672002359502361	0.7906454734395083	0.8489549476858758
135	86775541.0	16	37	0.43243243243243246	0.6620664620664635	0.8499280907039939	0.8863462520337018
136	86825541.0	11	28	0.39285714285714285	0.7559867974962329	0.8890258350648962	0.9017874285042901
137	86875541.0	44	52	0.8461538461538461	0.8873427296996228	0.9056080471914033	0.8920031449911929
138	86925541.0	72	53	1.3584905660377358	1.0219088747920837	0.879182608594912	0.9021480725274248
139	86975541.0	83	59	1.4067796610169492	1.139213734880449	0.9958492752615786	1.0904722483516005
140	87025541.0	84	76	1.105263157894737	1.096298755123364	1.0608492752615786	1.3275523517107737
141	87075541.0	95	97	0.979381443298969	1.235711753026928	1.0940766202536296	1.5105880659964879
142	87125541.0	60	95	0.631578947368421	1.2343558208235381	1.098858702578085	1.619910099894793
143	87175541.0	37	18	2.0555555555555554	1.1662443657151789	1.0975766512960337	1.6501184332281262
144	87225541.0	63	45	1.4	1.058503670275724	1.3902990232636887	1.6549164130261063
145	87275541.0	65	85	0.7647058823529411	1.0988545474687064	1.8051766127175495	1.666117711727405
146	87325541.0	26	59	0.4406779661016949	1.5448862935004524	2.1321502969280757	1.6910238678835612
147	87375541.0	20	24	0.8333333333333334	2.3759974046115633	2.334212152598179	1.7765534245338075
148	87425541.0	30	7	4.285714285714286	3.0980562281409747	2.4210542578613365	1.8144540655594483
149	87475541.0	50	9	5.555555555555555	3.6099206349206354	2.31398355079063	1.805675878720976
150	87525541.0	35	8	4.375	3.743253968253969	2.271386148193227	1.7777897258588076
151	87575541.0	48	16	3.0	3.083080808080809	2.2879711155134888	1.7721167318984967
152	87625541.0	54	36	1.5	2.166774891774893	2.454248146489526	1.7755866841237922
153	87675541.0	65	66	0.9848484848484849	1.4778860028860037	2.5313314798228594	1.788822551570186
154	87725541.0	75	77	0.974025974025974	1.2985756580584176	2.2210527341782607	1.734681137428772
155	87775541.0	67	72	0.9305555555555556	1.3194089913917508	1.7504028390000634	1.7099802827279174
156	87825541.0	61	29	2.103448275862069	1.3590246602757123	1.412083166868916	1.72128627301394
157	87875541.0	77	48	1.6041666666666667	1.3340307862252345	1.2169612156494038	1.742888738345219
158	87925541.0	97	82	1.1829268292682926	1.3462803308518283	1.1565908452790334	1.7613846733045684
159	87975541.0	90	106	0.8490566037735849	1.1353467732403904	1.1553787240669122	1.5898989590188541
160	88025541.0	121	122	0.9918032786885246	0.9937726991663162	1.1485744172626053	1.3584068955267905
161	88075541.0	129	123	1.048780487804878	0.9517327878581122	1.1546014305143895	1.1934068955267905
162	88125541.0	121	135	0.8962962962962963	0.9631180482999765	1.0315293302009096	1.085019798752597
163	88175541.0	107	110	0.9727272727272728	0.9629225301769505	0.9914378667862757	1.0604702492030476
164	88225541.0	106	117	0.905982905982906	0.9277118871614295	0.9587451838594463	1.053955097687896
165	88275541.0	108	109	0.9908256880733946	0.9891030344062353	0.9664109520535163	1.064680028494794
166	88325541.0	96	110	0.8727272727272727	0.9657575798607807	0.9747306241846638	1.066253516539801
167	88375541.0	148	123	1.2032520325203253	0.9697038558070566	0.953078381855789	1.012230528034054
168	88425541.0	107	125	0.856	0.9865387181923777	0.9643496531270603	0.9728385212313327
169	88475541.0	162	175	0.9257142857142857	0.9784448765501489	0.9525314713088786	0.9636921797679181
170	88525541.0	129	120	1.075	0.9395962718478856	0.9807856397269814	0.9757169615195374
171	88575541.0	129	155	0.832258064516129	0.9393053627569765	0.9779056025652115	0.9734094062807632
172	88625541.0	112	111	1.009009009009009	0.9918674236469063	0.9929317258671968	0.9599467598432753
173	88675541.0	94	110	0.8545454545454545	0.9692724869380454	0.9542391756763887	0.9456875005840161
174	88725541.0	145	122	1.1885245901639345	1.007418575184245	0.9686391756763888	1.1581622480587634
175	88775541.0	76	79	0.9620253164556962	0.9688820795048922	0.9850229709855572	1.239786179682695
176	88825541.0	89	87	1.0229885057471264	0.9979729885958013	0.9720881883768616	1.5402448952790253
177	88875541.0	120	147	0.8163265306122449	0.9781785183242084	0.9668151378307606	1.5132751983093284
178	88925541.0	102	102	1.0	0.974903889815678	0.9270253480409707	1.4720781139246915
179	88975541.0	73	67	1.0895522388059702	0.9262117004772763	1.3637930248086474	1.4377887522225639
180	89025541.0	87	92	0.9456521739130435	0.8851686165770497	1.4987867196384075	1.4351200592134454
181	89075541.0	99	127	0.7795275590551181	1.7296130610214941	2.1025841879928375	1.4262418540852404
182	89125541.0	44	72	0.6111111111111112	2.0193949209526076	2.033618670751458	1.435692780646668
183	89175541.0	47	9	5.222222222222222	3.2302644861699994	1.9899170521729925	1.4237038686577559
184	89225541.0	33	13	2.5384615384615383	3.1410256410256423	1.9069383287687374	1.44539967285356
185	89275541.0	42	6	7.0	3.0946654877689377	1.8852171474413317	1.4472941980623446
186	89325541.0	12	36	0.3333333333333333	2.0842635965159824	1.8803955197936173	1.4603040433506709
187	89375541.0	22	58	0.3793103448275862	1.7510393739300576	1.9045704234625735	1.4456714719958987
188	89425541.0	8	47	0.1702127659574468	0.5305265534172371	1.9203823892745393	1.443684932699329
189	89475541.0	41	47	0.8723404255319149	0.6681152058995065	1.5270063208984712	1.4203894781538746
190	89525541.0	70	78	0.8974358974358975	0.7460992907801431	1.3958016764862795
191	89575541.0	48	47	1.0212765957446808	0.9697490452809614	0.8180238987085019
192	89625541.0	40	52	0.7692307692307693	1.040563979042503	0.857724273240337
193	89675541.0	67	52	1.2884615384615385	1.105521243999768	0.8974528132256635
194	89725541.0	65	53	1.2264150943396226	1.047333340581169	0.9338406275390098
195	89775541.0	77	63	1.2222222222222223	1.0488063356711852
196	89825541.0	65	89	0.7303370786516854	0.8979322097970593
197	89875541.0	73	94	0.776595744680851
198	89925541.0	47	88	0.5340909090909091
