# Supplementary material for: Learning mutational signatures and their multidimensional genomic properties with TensorSignatures
Source: Nat Commun. 2021 Jun 15;12:3628. doi: 10.1038/s41467-021-23551-9 (PMC8206343; doi:10.1038/s41467-021-23551-9)
Supplement: Supplementary file 4 — Source Data [file 41467_2021_23551_MOESM4_ESM.zip › fig4d_transcription_states.csv]

	chr	start	end	state
3418	1	80557788	80558922	-
3419	1	80558923	80580627	*
3420	1	80580628	80582603	+
3421	1	80582604	80749036	*
3422	1	80749037	80749655	+
3423	1	80749656	80795063	*
3424	1	80795064	80795173	-
3425	1	80795174	80839048	*
3426	1	80839049	80840306	-
3427	1	80840307	80916767	*
3428	1	80916768	80917689	-
3429	1	80917690	80929985	*
3430	1	80929986	80930403	-
3431	1	80930404	80961587	*
3432	1	80961588	80961918	+
3433	1	80961919	81000662	*
3434	1	81000663	81001439	-
3435	1	81001440	81050048	*
3436	1	81050049	81112473	+
3437	1	81112474	81546474	*
3438	1	81546475	81546856	+
3439	1	81546857	81563951	*
3440	1	81563952	81564690	-
3441	1	81564691	81674252	*
3442	1	81674253	81674895	+
3443	1	81674896	81717473	*
3444	1	81717474	81717781	+
3445	1	81717782	81771844	*
3446	1	81771845	81979564	+
3447	1	81979565	82023517	*
3448	1	82023518	82051625	+
3449	1	82051626	82091398	*
3450	1	82091399	82458120	+
3451	1	82458121	82680903	*
3452	1	82680904	82726817	-
3453	1	82726818	83368865	*
3454	1	83368866	83439564	+
3455	1	83439565	83451891	*
3456	1	83451892	83632498	+
3457	1	83632499	83911735	*
3458	1	83911736	83920454	+
3459	1	83920455	84041458	*
3460	1	84041459	84255962	-
3461	1	84255963	84267148	*
3462	1	84267149	84326706	-
3463	1	84326707	84330710	*
3464	1	84330711	84464833	-
3465	1	84464834	84481547	*
3466	1	84481548	84484054	-
3467	1	84484055	84542013	*
3468	1	84542014	84543614	-
3469	1	84543615	84543744	*
3470	1	84543745	84704181	+
3471	1	84704182	84710016	*
3472	1	84710017	84710260	+
3473	1	84710261	84743003	*
3474	1	84743004	84743140	+
3475	1	84743141	84764048	*
3476	1	84764049	84831110	+
3477	1	84831111	84855640	*
3478	1	84855641	84863514	-
3479	1	84863515	84864214	*
3480	1	84864215	84880701	+
3481	1	84880702	84944941	*
3482	1	84944942	84963473	+
3483	1	84963474	84964007	*
3484	1	84964008	84971973	-
3485	1	84971974	84972248	*
3486	1	84972249	85015288	+
3487	1	85015289	85031877	*
3488	1	85031878	85040163	-
3489	1	85040164	85093912	*
3490	1	85093913	85100703	-
3491	1	85100704	85101840	*
3492	1	85101841	85102789	-
3493	1	85102790	85109389	*
3494	1	85109390	85156486	-
3495	1	85156487	85258750	*
3496	1	85258751	85258882	-
3497	1	85258883	85277284	*
3498	1	85277285	85358896	-
3499	1	85358897	85391267	*
3500	1	85391268	85462796	-
3501	1	85462797	85464829	*
3502	1	85464830	85483764	+
3503	1	85483765	85514182	*
3504	1	85514183	85598821	+
3505	1	85598822	85599476	*
3506	1	85599477	85599556	+
3507	1	85599557	85622555	*
3508	1	85622556	85666729	-
3509	1	85666730	85715638	*
3510	1	85715639	85725355	-
3511	1	85725356	85729978	*
3512	1	85729979	85730085	+
3513	1	85730086	85731930	*
3514	1	85731931	85742397	-
3515	1	85742398	85742773	*
3516	1	85742774	85784163	+
3517	1	85784164	85913807	*
3518	1	85913808	85932977	-
3519	1	85932978	85933343	*
3520	1	85933344	86043933	-
3521	1	86043934	86044182	*
3522	1	86044183	86044425	-
3523	1	86044426	86046443	*
3524	1	86046444	86049645	+
3525	1	86049646	86057962	*
3526	1	86057963	86058039	+
3527	1	86058040	86064813	*
3528	1	86064814	86066417	+
3529	1	86066418	86115105	*
3530	1	86115106	86174116	-
3531	1	86174117	86194915	*
3532	1	86194916	86495536	-
3533	1	86495537	86496272	*
3534	1	86496273	86622626	-
3535	1	86622627	86814343	*
3536	1	86814344	86862023	-
3537	1	86862024	86869858	*
3538	1	86869859	86870549	-
3539	1	86870550	86889768	*
3540	1	86889769	86922241	+
3541	1	86922242	86934050	*
3542	1	86934051	86965972	+
3543	1	86965973	87012760	*
3544	1	87012761	87018307	+
3545	1	87018308	87019025	*
3546	1	87019026	87036863	+
3547	1	87036864	87046437	*
3548	1	87046438	87099955	-
3549	1	87099956	87121059	*
3550	1	87121060	87158886	-
3551	1	87158887	87169184	*
3552	1	87169185	87170145	-
3553	1	87170146	87170258	*
3554	1	87170259	87213867	+
3555	1	87213868	87250595	*
3556	1	87250596	87251150	+
3557	1	87251151	87328131	*
3558	1	87328132	87380107	-
3559	1	87380108	87380330	*
3560	1	87380331	87397881	+
3561	1	87397882	87400574	*
3562	1	87400575	87409367	+
3563	1	87409368	87410425	*
3564	1	87410426	87510617	+
3565	1	87510618	87511554	*
3566	1	87511555	87634884	+
3567	1	87634885	87794150	*
3568	1	87794151	87814606	+
3569	1	87814607	87819206	*
3570	1	87819207	87837338	-
3571	1	87837339	87918922	*
3572	1	87918923	87919056	-
3573	1	87919057	88365591	*
3574	1	88365592	88371397	-
3575	1	88371398	88778835	*
3576	1	88778836	88778985	+
3577	1	88778986	88943513	*
3578	1	88943514	88943797	-
3579	1	88943798	88963991	*
3580	1	88963992	88964359	-
3581	1	88964360	89003195	*
3582	1	89003196	89043562	-
3583	1	89043563	89043884	*
3584	1	89043885	89149904	-
3585	1	89149905	89150887	*
3586	1	89150888	89301938	+
3587	1	89301939	89318614	*
3588	1	89318615	89357627	-
3589	1	89357628	89389052	*
3590	1	89389053	89389527	+
3591	1	89389528	89401455	*
3592	1	89401456	89458643	-
3593	1	89458644	89472348	*
3594	1	89472349	89488577	-
3595	1	89488578	89518001	*
3596	1	89518002	89531043	-
3597	1	89531044	89569967	*
3598	1	89569968	89570450	-
3599	1	89570451	89571814	*
3600	1	89571815	89641723	-
3601	1	89641724	89646830	*
3602	1	89646831	89664615	-
3603	1	89664616	89724632	*
3604	1	89724633	89726264	-
3605	1	89726265	89735437	*
3606	1	89735438	89738544	-
3607	1	89738545	89755358	*
3608	1	89755359	89756020	-
3609	1	89756021	89790204	*
3610	1	89790205	89800563	+
3611	1	89800564	89829616	*
3612	1	89829617	89852020	+
3613	1	89852021	89859591	*
3614	1	89859592	89860224	+
3615	1	89860225	89873237	*
3616	1	89873238	89891802	+
3617	1	89891803	89990394	*
