# Supplementary material for: Learning mutational signatures and their multidimensional genomic properties with TensorSignatures
Source: Nat Commun. 2021 Jun 15;12:3628. doi: 10.1038/s41467-021-23551-9 (PMC8206343; doi:10.1038/s41467-021-23551-9)
Supplement: Supplementary file 4 — Source Data [file 41467_2021_23551_MOESM4_ESM.zip › fig4e_expression_annotation.csv]

	chr	start	end	state
3418	1	80557788	80558922	Q0
3419	1	80558923	80580627	Q0
3420	1	80580628	80582603	Q1
3421	1	80582604	80749036	Q0
3422	1	80749037	80749655	Q0
3423	1	80749656	80795063	Q0
3424	1	80795064	80795173	Q0
3425	1	80795174	80839048	Q0
3426	1	80839049	80840306	Q0
3427	1	80840307	80916767	Q0
3428	1	80916768	80917689	Q1
3429	1	80917690	80929985	Q0
3430	1	80929986	80930403	Q0
3431	1	80930404	80961587	Q0
3432	1	80961588	80961918	Q0
3433	1	80961919	81000662	Q0
3434	1	81000663	81001439	Q0
3435	1	81001440	81050048	Q0
3436	1	81050049	81112473	Q1
3437	1	81112474	81546474	Q0
3438	1	81546475	81546856	Q0
3439	1	81546857	81563951	Q0
3440	1	81563952	81564690	Q1
3441	1	81564691	81674252	Q0
3442	1	81674253	81674895	Q0
3443	1	81674896	81717473	Q0
3444	1	81717474	81717781	Q0
3445	1	81717782	81771844	Q0
3446	1	81771845	81979564	Q0
3447	1	81979565	82023517	Q0
3448	1	82023518	82051625	Q3
3449	1	82051626	82091398	Q0
3450	1	82091399	82458120	Q1
3451	1	82458121	82680903	Q0
3452	1	82680904	82726817	Q0
3453	1	82726818	83368865	Q0
3454	1	83368866	83439564	Q0
3455	1	83439565	83451891	Q0
3456	1	83451892	83632498	Q0
3457	1	83632499	83911735	Q0
3458	1	83911736	83920454	Q0
3459	1	83920455	84041458	Q0
3460	1	84041459	84255962	Q2
3461	1	84255963	84267148	Q0
3462	1	84267149	84326706	Q2
3463	1	84326707	84330710	Q0
3464	1	84330711	84464833	Q1
3465	1	84464834	84481547	Q0
3466	1	84481548	84484054	Q0
3467	1	84484055	84542013	Q0
3468	1	84542014	84543614	Q3
3469	1	84543615	84543744	Q0
3470	1	84543745	84704181	Q1
3471	1	84704182	84710016	Q0
3472	1	84710017	84710260	Q2
3473	1	84710261	84743003	Q0
3474	1	84743004	84743140	Q0
3475	1	84743141	84764048	Q0
3476	1	84764049	84831110	Q1
3477	1	84831111	84855640	Q0
3478	1	84855641	84863514	Q2
3479	1	84863515	84864214	Q0
3480	1	84864215	84880701	Q2
3481	1	84880702	84944941	Q0
3482	1	84944942	84963473	Q4
3483	1	84963474	84964007	Q0
3484	1	84964008	84971973	Q4
3485	1	84971974	84972248	Q0
3486	1	84972249	85015288	Q2
3487	1	85015289	85031877	Q0
3488	1	85031878	85040163	Q3
3489	1	85040164	85093912	Q0
3490	1	85093913	85100703	Q0
3491	1	85100704	85101840	Q0
3492	1	85101841	85102789	Q0
3493	1	85102790	85109389	Q0
3494	1	85109390	85156486	Q3
3495	1	85156487	85258750	Q0
3496	1	85258751	85258882	Q0
3497	1	85258883	85277284	Q0
3498	1	85277285	85358896	Q2
3499	1	85358897	85391267	Q0
3500	1	85391268	85462796	Q3
3501	1	85462797	85464829	Q0
3502	1	85464830	85483764	Q2
3503	1	85483765	85514182	Q0
3504	1	85514183	85598821	Q2
3505	1	85598822	85599476	Q0
3506	1	85599477	85599556	Q0
3507	1	85599557	85622555	Q0
3508	1	85622556	85666729	Q3
3509	1	85666730	85715638	Q0
3510	1	85715639	85725355	Q4
3511	1	85725356	85729978	Q0
3512	1	85729979	85730085	Q2
3513	1	85730086	85731930	Q0
3514	1	85731931	85742397	Q4
3515	1	85742398	85742773	Q0
3516	1	85742774	85784163	Q0
3517	1	85784164	85913807	Q0
3518	1	85913808	85932977	Q3
3519	1	85932978	85933343	Q0
3520	1	85933344	86043933	Q3
3521	1	86043934	86044182	Q0
3522	1	86044183	86044425	Q2
3523	1	86044426	86046443	Q0
3524	1	86046444	86049645	Q4
3525	1	86049646	86057962	Q0
3526	1	86057963	86058039	Q0
3527	1	86058040	86064813	Q0
3528	1	86064814	86066417	Q0
3529	1	86066418	86115105	Q0
3530	1	86115106	86174116	Q4
3531	1	86174117	86194915	Q0
3532	1	86194916	86495536	Q0
3533	1	86495537	86496272	Q0
3534	1	86496273	86622626	Q2
3535	1	86622627	86814343	Q0
3536	1	86814344	86862023	Q3
3537	1	86862024	86869858	Q0
3538	1	86869859	86870549	Q0
3539	1	86870550	86889768	Q0
3540	1	86889769	86922241	Q1
3541	1	86922242	86934050	Q0
3542	1	86934051	86965972	Q0
3543	1	86965973	87012760	Q0
3544	1	87012761	87018307	Q1
3545	1	87018308	87019025	Q0
3546	1	87019026	87036863	Q1
3547	1	87036864	87046437	Q0
3548	1	87046438	87099955	Q0
3549	1	87099956	87121059	Q0
3550	1	87121060	87158886	Q0
3551	1	87158887	87169184	Q0
3552	1	87169185	87170145	Q3
3553	1	87170146	87170258	Q0
3554	1	87170259	87213867	Q4
3555	1	87213868	87250595	Q0
3556	1	87250596	87251150	Q2
3557	1	87251151	87328131	Q0
3558	1	87328132	87380107	Q4
3559	1	87380108	87380330	Q0
3560	1	87380331	87397881	Q4
3561	1	87397882	87400574	Q0
3562	1	87400575	87409367	Q4
3563	1	87409368	87410425	Q0
3564	1	87410426	87510617	Q1
3565	1	87510618	87511554	Q0
3566	1	87511555	87634884	Q0
3567	1	87634885	87794150	Q0
3568	1	87794151	87814606	Q4
3569	1	87814607	87819206	Q0
3570	1	87819207	87837338	Q0
3571	1	87837339	87918922	Q0
3572	1	87918923	87919056	Q0
3573	1	87919057	88365591	Q0
3574	1	88365592	88371397	Q0
3575	1	88371398	88778835	Q0
3576	1	88778836	88778985	Q0
3577	1	88778986	88943513	Q0
3578	1	88943514	88943797	Q0
3579	1	88943798	88963991	Q0
3580	1	88963992	88964359	Q0
3581	1	88964360	89003195	Q0
3582	1	89003196	89043562	Q1
3583	1	89043563	89043884	Q0
3584	1	89043885	89149904	Q1
3585	1	89149905	89150887	Q0
3586	1	89150888	89301938	Q3
3587	1	89301939	89318614	Q0
3588	1	89318615	89357627	Q4
3589	1	89357628	89389052	Q0
3590	1	89389053	89389527	Q2
3591	1	89389528	89401455	Q0
3592	1	89401456	89458643	Q4
3593	1	89458644	89472348	Q0
3594	1	89472349	89488577	Q0
3595	1	89488578	89518001	Q0
3596	1	89518002	89531043	Q4
3597	1	89531044	89569967	Q0
3598	1	89569968	89570450	Q4
3599	1	89570451	89571814	Q0
3600	1	89571815	89641723	Q2
3601	1	89641724	89646830	Q0
3602	1	89646831	89664615	Q4
3603	1	89664616	89724632	Q0
3604	1	89724633	89726264	Q3
3605	1	89726265	89735437	Q0
3606	1	89735438	89738544	Q3
3607	1	89738545	89755358	Q0
3608	1	89755359	89756020	Q0
3609	1	89756021	89790204	Q0
3610	1	89790205	89800563	Q0
3611	1	89800564	89829616	Q0
3612	1	89829617	89852020	Q2
3613	1	89852021	89859591	Q0
3614	1	89859592	89860224	Q0
3615	1	89860225	89873237	Q0
3616	1	89873238	89891802	Q3
3617	1	89891803	89990394	Q0
