# Supplementary material for: Learning mutational signatures and their multidimensional genomic properties with TensorSignatures
Source: Nat Commun. 2021 Jun 15;12:3628. doi: 10.1038/s41467-021-23551-9 (PMC8206343; doi:10.1038/s41467-021-23551-9)
Supplement: Supplementary file 4 — Source Data [file 41467_2021_23551_MOESM4_ESM.zip › fig4e_ratio.csv]

	coord	count1	count2	ratio	rol5	rol10	rol20
0	80025541.0	67	235	0.2851063829787234
1	80075541.0	72	283	0.254416961130742
2	80125541.0	63	249	0.25301204819277107	0.2479626652313902
3	80175541.0	74	289	0.2560553633217993	0.23545358375759676
4	80225541.0	61	319	0.19122257053291536	0.24529626413870903
5	80275541.0	73	328	0.2225609756097561	0.24051595692603084	0.2453155877558555
6	80325541.0	92	303	0.30363036303630364	0.23075225268272365	0.24516315841320707
7	80375541.0	85	371	0.22911051212938005	0.24266851028032063	0.24493885360448067
8	80425541.0	63	304	0.20723684210526316	0.25487273306881714	0.2421014169011456
9	80475541.0	78	311	0.2508038585209003	0.24458144307025204	0.24859464600106446
10	80525541.0	76	268	0.2835820895522388	0.24368687687626006	0.25206854279392676	0.2759746545765783
11	80575541.0	87	345	0.25217391304347825	0.266437039319405	0.2545315463565466	0.28302368325372906
12	80625541.0	62	276	0.2246376811594203	0.26146857530753265	0.25450558870460166	0.2866427044782377
13	80675541.0	52	162	0.32098765432098764	0.2541903596442759	0.2656223152694414	0.2882026283843887
14	80725541.0	47	208	0.22596153846153846	0.26442973433895106	0.28275577391605794	0.2890362238546623
15	80775541.0	44	178	0.24719101123595505	0.2875577536626225	0.3066337213973013	0.29407136861994204
16	80825541.0	54	178	0.30337078651685395	0.29907450851271067	0.3208842080942512	0.2990617408920858
17	80875541.0	49	144	0.3402777777777778	0.3517988674870696	0.328346555351995	0.2984371847655871
18	80925541.0	53	140	0.37857142857142856	0.3875780565442265	0.33430383986763185	0.3023662745437335
19	80975541.0	47	96	0.4895833333333333	0.39226337636503866	0.32947780170826035	0.3093431421158897
20	81025541.0	49	115	0.4260869565217391	0.38104992607264104	0.33607419444595743	0.31478047727973235
21	81075541.0	50	153	0.32679738562091504	0.35988109490380993	0.34359193542762506	0.31303231202863974
22	81125541.0	27	95	0.28421052631578947	0.3203495214048452	0.3423687808265726	0.3138327072855568
23	81175541.0	36	132	0.2727272727272727	0.2996058143110237	0.33911023381802563	0.31571557732594646
24	81225541.0	47	161	0.2919254658385093	0.2924741852881065	0.33593051031572146	0.3123829576156774
25	81275541.0	49	152	0.3223684210526316	0.29717054156341016	0.32292723316216343	0.31579076304554166
26	81325541.0	46	158	0.2911392405063291	0.311979925727633	0.3051804159630282	0.3166436477169045
27	81375541.0	40	130	0.3076923076923077	0.3255049449194817	0.2993188592191185	0.3168768941053476
28	81425541.0	43	124	0.3467741935483871	0.3107550176150327	0.29712731478426085	0.31377604869471953
29	81475541.0	64	178	0.3595505617977528	0.3061635331501305	0.29528811352309425	0.3097597579679025
30	81525541.0	45	181	0.24861878453038674	0.2970840880051116	0.29550733164512566	0.30228059130123586
31	81575541.0	59	220	0.2681818181818182	0.27859630131855556	0.2896953600061838	0.29315573065463607
32	81625541.0	64	244	0.26229508196721313	0.2655097183707697	0.2913850073841223	0.2942799762061262
33	81675541.0	44	173	0.2543352601156069	0.26863570239733486	0.2884418635714133	0.2957451255660125
34	81725541.0	65	221	0.29411764705882354	0.27660648161811413	0.2835890056200834	0.3016739793209532
35	81775541.0	51	193	0.26424870466321243	0.279799639137715	0.28163394944030806	0.30386875080514714
36	81825541.0	69	224	0.3080357142857143	0.28858170992161114	0.2811310453462438	0.304706851491646
37	81875541.0	64	230	0.2782608695652174	0.2977581805098464	0.28924109319313374	0.3039319407483808
38	81925541.0	68	228	0.2982456140350877	0.29362638829515264	0.2943629363477638	0.30196195951010696
39	81975541.0	51	150	0.34	0.30187570476815334	0.3080598451188118	0.29531689145118467
40	82025541.0	38	156	0.24358974358974358	0.30892623355781257	0.3122301699651683	0.29280328088707025
41	82075541.0	73	209	0.3492822966507177	0.3275379803160124	0.3197183429771079	0.2974243647819382
42	82125541.0	58	185	0.31351351351351353	0.32670215942048997	0.316478874112639	0.29964027387284725
43	82175541.0	63	161	0.391304347826087	0.345810297659063	0.31548205544880015	0.2971812574794046
44	82225541.0	45	134	0.3358208955223881	0.33108204345712455	0.3070447772822856	0.29736772028007585
45	82275541.0	39	115	0.3391304347826087	0.3220378773397877	0.303972612333832	0.2964693693078878
46	82325541.0	43	156	0.27564102564102566	0.2865515742485588	0.3137176842176322	0.296676051721786
47	82375541.0	44	164	0.2682926829268293	0.28124306524717396	0.3100394545525604	0.295216573699808
48	82425541.0	37	173	0.2138728323699422	0.28162507077620136	0.2999995786110451	0.2936541278311089
49	82475541.0	60	194	0.30927835051546393	0.28899686564799626	0.2866755954413397	0.29071367811527005
50	82525541.0	59	173	0.34104046242774566	0.2779612798823025	0.2807085686506071	0.28743916831134847
51	82575541.0	35	112	0.3125	0.28679961663412057	0.2736337604664639	0.28687016802324705
52	82625541.0	39	183	0.21311475409836064	0.2801740720540403	0.27395427328697675	0.28132011569071114
53	82675541.0	56	217	0.25806451612903225	0.26564245015672644	0.2718262002134173	0.27835995725641477
54	82725541.0	66	239	0.27615062761506276	0.2589116809259572	0.2743825789482541	0.2710623978576755
55	82775541.0	73	272	0.26838235294117646	0.2656911205445321	0.27090572428886456	0.2667713530815561
56	82825541.0	87	312	0.27884615384615385	0.2619655412623876	0.2600226518288616	0.26297272607926775
57	82875541.0	62	251	0.24701195219123506	0.2616373765236888	0.25260077682886156	0.26154699663629694
58	82925541.0	68	284	0.23943661971830985	0.25440285350099656	0.2567203359017841	0.2617687261263191
59	82975541.0	70	255	0.27450980392156865	0.24628987273176578	0.255449200274011	0.26536079879353625
60	83025541.0	62	267	0.23220973782771537	0.24774955125903603	0.2528341375125047	0.2639593812677631
61	83075541.0	61	256	0.23828125	0.24893285928563427	0.25231169169207124	0.26089545338447107
62	83125541.0	59	232	0.2543103448275862	0.2440308985013205	0.24913971998561682	0.2575943970464429
63	83175541.0	66	269	0.24535315985130113	0.2502205298831458	0.25171125203922057	0.2728007283070421
64	83225541.0	46	184	0.25	0.2519895672394677	0.25633901863881814	0.279341946945035
65	83275541.0	50	190	0.2631578947368421	0.255672952819405	0.2570130382466613	0.2869629869928533
66	83325541.0	43	174	0.2471264367816092	0.26374517799200187	0.2617682549400802	0.2927746385765637
67	83375541.0	42	154	0.2727272727272727	0.2699951779920019	0.26258801726402387	0.29187580914512556
68	83425541.0	36	126	0.2857142857142857	0.2733159799970144	0.2888811207122997	0.2895252115355639
69	83475541.0	36	128	0.28125	0.27318646728857987	0.3032346936160585	0.31192838054964833
70	83525541.0	47	168	0.27976190476190477	0.32208928860519426	0.3210918364732013	0.32085914035356994
71	83575541.0	35	142	0.24647887323943662	0.3427242092401149	0.33323758546105553	0.3302631462158073
72	83625541.0	15	29	0.5172413793103449	0.37218849495440054	0.3346118983046337	0.33346536278557476
73	83675541.0	14	36	0.3888888888888889	0.39315919092509655	0.3273391710319065	0.33599374798321985
74	83725541.0	9	21	0.42857142857142855	0.39603732932068747	0.36751774246047797	0.35428164554621033
75	83775541.0	10	26	0.38461538461538464	0.33258905345861856	0.38470524246047794	0.3634797587537575
76	83825541.0	6	23	0.2608695652173913	0.3923112756808408	0.3987580374915339	0.3710115191893292
77	83875541.0	4	20	0.2	0.39722198996655506	0.40434270830712504	0.40198853068358203
78	83925541.0	11	16	0.6875	0.4043568840579709	0.3831063752541394	0.3992896670472184
79	83975541.0	29	64	0.453125	0.4126480872935624	0.4053285974763615	0.40329663568833335
80	84025541.0	29	69	0.42028985507246375	0.4336236970496599	0.405867681034313	0.41351984997404767
81	84075541.0	26	86	0.3023255813953488	0.41834591927188214	0.40878545291760204	0.4240931582447243
82	84125541.0	25	82	0.3048780487804878	0.41451337210207084	0.4693651630625296	0.43590714561723526
83	84175541.0	33	54	0.6111111111111112	0.4132140217772332	0.4712401630625296	0.42837840998505133
84	84225541.0	23	53	0.4339622641509434	0.5260822388314967	0.4390755289161882	0.4524122264101721
85	84275541.0	24	58	0.41379310344827586	0.5088566290753993	0.44233445748761674	0.45277852677647246
86	84325541.0	13	15	0.8666666666666667	0.4598051385604941	0.44942827899791415	0.45528688798048583
87	84375541.0	7	32	0.21875	0.4701555428731625	0.4674715829273448	0.4700211874973941
88	84425541.0	15	41	0.36585365853658536	0.48564253621859504	0.4736504447159627	0.49367503365124027
89	84475541.0	34	70	0.4857142857142857	0.40886092702319277	0.49949585534398205	0.4796704040216106
90	84525541.0	28	57	0.49122807017543857	0.43844426035652606	0.4996893725186314	0.48108822809568463
91	84575541.0	14	29	0.4827586206896552	0.5391865721274699	0.5017883230433691	0.4892404020087282
92	84625541.0	11	30	0.36666666666666664	0.5292232021640999	0.4706772119322579	0.5021241229389608
93	84675541.0	20	23	0.8695652173913043	0.5179341098681427	0.5161099042399503	0.5202135538332697
94	84725541.0	17	39	0.4358974358974359	0.5324934968413226	0.5202652791270325	0.5229913316110475
95	84775541.0	10	23	0.43478260869565216	0.593775548123374	0.519841998703752	0.5262932184035003
96	84825541.0	20	36	0.5555555555555556	0.5013439861265946	0.5290525250195415	0.5284607060882294
97	84875541.0	35	52	0.6730769230769231	0.5104607952434037	0.5367766629505761	0.5104607060882292
98	84925541.0	33	81	0.4074074074074074	0.5401709401709399	0.5667766629505762	0.521318077883101
99	84975541.0	13	27	0.48148148148148145	0.5410598290598289	0.5464868078781124	0.5121163040471809
100	85025541.0	14	24	0.5833333333333334	0.5397777777777776	0.5528970642883688	0.5097818092736618
101	85075541.0	28	50	0.56	0.5916296296296294	0.5551330891330892	0.5252204057648899
102	85125541.0	22	33	0.6666666666666666	0.5953333333333332	0.5502442002442004	0.5242967604446929
103	85175541.0	34	51	0.6666666666666666	0.5700952380952379	0.5265262515262517	0.5459634271113595
104	85225541.0	35	70	0.5	0.5594285714285713	0.5039673289673291	0.5274851662417943
105	85275541.0	48	105	0.45714285714285713	0.5132747252747252	0.4997216198435712	0.5320060839206067
106	85325541.0	38	75	0.5066666666666667	0.4163050283050282	0.5213882865102379	0.5408639684111972
107	85375541.0	34	78	0.4358974358974359	0.40410990635380867	0.5118168579388094	0.5329579855052143
108	85425541.0	12	66	0.18181818181818182	0.4726813349252373	0.5251501912721427	0.5236791393513682
109	85475541.0	18	41	0.43902439024390244	0.4642051444490468	0.508483524605476	0.5246421023143312
110	85525541.0	16	20	0.8	0.5370256572695595	0.5111151035528444	0.5185952391246109
111	85575541.0	13	28	0.4642857142857143	0.6006620209059232	0.526594847689305	0.511237083096242
112	85625541.0	16	20	0.8	0.6181203007518795	0.515671770766228	0.5071176801111673
113	85675541.0	22	44	0.5	0.5805083604533721	0.5208320271764844	0.5030946916054202
114	85725541.0	20	38	0.5263157894736842	0.5671383970834086	0.5453168756613329	0.4925683758159466
115	85775541.0	41	67	0.6119402985074627	0.5046383970834085	0.5374688584056501	0.48656837581594664
116	85825541.0	31	78	0.3974358974358974	0.4899717304167419	0.5010858796822458	0.48593345518102604
117	85875541.0	39	80	0.4875	0.4568174160594201	0.5024185022835251	0.49349485868979803
118	85925541.0	32	75	0.4266666666666667	0.4216633989111191	0.48103919193869754	0.5058463283583409
119	85975541.0	53	147	0.36054421768707484	0.43769860748364114	0.4766532270264168	0.5169681852248786
120	86025541.0	41	94	0.43617021276595747	0.457439986793986	0.4620216480790484	0.5216836323793501
121	86075541.0	32	67	0.47761194029850745	0.4633347236360913	0.44527206267274655	0.5039058546015723
122	86125541.0	17	29	0.5862068965517241	0.46722588009867627	0.47131794661336734	0.4996104878062056
123	86175541.0	26	57	0.45614035087719296	0.4688807264343737	0.4908606295401966	0.47896532651588297
124	86225541.0	19	50	0.38	0.5049372857430933	0.4886194947884235	0.47635338621737555
125	86275541.0	28	63	0.4444444444444444	0.524281272286407	0.5058984063530494	0.4755695116373083
126	86325541.0	25	38	0.6578947368421053	0.5139042659407556	0.5067258295208981	0.4644169411563796
127	86375541.0	28	41	0.6829268292682927	0.5445709326074223	0.49680247332888516	0.49454514628458474
128	86425541.0	19	47	0.40425531914893614	0.5445709326074223	0.47689146109306757	0.48842411453855294
129	86475541.0	24	45	0.5333333333333333	0.4886676609146769	0.47605354540833333	0.5006622097766482
130	86525541.0	24	54	0.4444444444444444	0.42950164989972806	0.4891173751955674	0.5008168170741126
131	86575541.0	28	74	0.3783783783783784	0.43820282487591095	0.4835618196400119	0.49035284425094083
132	86625541.0	24	62	0.3870967741935484	0.4336638177837123	0.5177723459558013	0.4854116411754094
133	86675541.0	30	67	0.44776119402985076	0.42255270667260125	0.48598759953690857	0.47415685190337875
134	86725541.0	24	47	0.5106382978723404	0.5468770309969255	0.5127049247648722	0.48634983435951906
135	86775541.0	14	36	0.3888888888888889	0.5424735491740889	0.49573522779517515	0.4916355486452333
136	86825541.0	17	17	1.0	0.587207024653833	0.4739798589809828	0.5021514216611063
137	86875541.0	23	63	0.36507936507936506	0.5578066378066378	0.4740208090219329	0.4984233514856678
138	86925541.0	47	70	0.6714285714285714	0.5254070112893642	0.47142224271368915	0.4892770100222531
139	86975541.0	36	99	0.36363636363636365	0.4011645870469399	0.4966461233107041	0.4801753551759174
140	87025541.0	27	119	0.226890756302521	0.4003709362532891	0.49415372209489866	0.48254094657376684
141	87075541.0	50	132	0.3787878787878788	0.4060852219675749	0.5207410236822002	0.49668236071518096
142	87125541.0	39	108	0.3611111111111111	0.43050080638315935	0.4790743570155335	0.5061418201746404
143	87175541.0	21	30	0.7	0.516075036075036	0.4925664205075971	0.5173992263629221
144	87225541.0	34	70	0.4857142857142857	0.5569841269841269	0.4476457855869621	0.5166979136493814
145	87275541.0	55	84	0.6547619047619048	0.5847619047619047	0.4693466653523581	0.5094352295249951
146	87325541.0	28	48	0.5833333333333334	0.48920634920634926	0.5193848624493788	0.5224583175480831
147	87375541.0	13	26	0.5	0.5081925243215566	0.5382628313273476	0.4938868889766546
148	87425541.0	6	27	0.2222222222222222	0.522694688823721	0.5633762100121549	0.5026599477497133
149	87475541.0	18	31	0.5806451612903226	0.5195415356705679	0.5367497039880585	0.48908851917828483
150	87525541.0	16	22	0.7272727272727273	0.5419905152624047	0.5247167369550915	0.4918369335546062
151	87575541.0	21	37	0.5675675675675675	0.5842930587697674	0.5241756114139658	0.49628186942369074
152	87625541.0	30	49	0.6122448979591837	0.541240949588626	0.5086994209377754	0.49198335946219734
153	87675541.0	36	83	0.43373493975903615	0.5256565340042105	0.5127534749918294	0.4927139310742719
154	87725541.0	38	104	0.36538461538461536	0.49785730620498264	0.5305312527696072	0.4684282167885576
155	87775541.0	50	77	0.6493506493506493	0.48351643472125405	0.514327201756854	0.4597675025028433
156	87825541.0	24	56	0.42857142857142855	0.47676944676944677	0.4731788763980023	0.44449516068940564
157	87875541.0	40	74	0.5405405405405406	0.4874134539250818	0.44570388759704666	0.4330155688526709
158	87925541.0	48	120	0.4	0.42070121879179406	0.42205165213638834	0.42252334087339627
159	87975541.0	54	129	0.4186046511627907	0.39355046898911056	0.4001067295890562	0.42920364080523
160	88025541.0	54	171	0.3157894736842105	0.36058686955152264	0.3948182680505946	0.4179679929102054
161	88075541.0	53	181	0.292817679558011	0.3234440124086655	0.3648147099648448	0.39817412398842944
162	88125541.0	65	173	0.37572254335260113	0.3022230821761073	0.3573317167675659	0.38394208707346567
163	88175541.0	36	168	0.21428571428571427	0.3089282011378954	0.3322932067549626	0.369571880392067
164	88225541.0	50	160	0.3125	0.321112964546021	0.3278760288408522	0.3631912558530948
165	88275541.0	51	146	0.3493150684931507	0.30399954395840234	0.3216087840635562	0.3570507379551512
166	88325541.0	52	147	0.35374149659863946	0.33230804527303864	0.32316937157885606	0.34686043321039095
167	88375541.0	56	193	0.29015544041450775	0.34099448595100473	0.32218028654988423	0.34263186178181954
168	88425541.0	58	163	0.3558282208588957	0.33741054201981646	0.3170921086477451	0.33156228156330314
169	88475541.0	84	236	0.3559322033898305	0.3232476085537471	0.3262757821171329	0.3288158026900637
170	88525541.0	57	172	0.3313953488372093	0.3301846733370876	0.3192832078597071	0.32809833608937095
171	88575541.0	58	205	0.28292682926829266	0.3202435189612269	0.3289061564559366	0.32871511240516044
172	88625541.0	51	157	0.3248407643312102	0.2975719297684093	0.32793200679607265	0.3359492284272599
173	88675541.0	45	147	0.30612244897959184	0.32040177089205657	0.3308313563716431	0.3458395718478651
174	88725541.0	49	202	0.24257425742574257	0.33261640503839807	0.3297555765392747	0.37619671470500793
175	88775541.0	45	101	0.44554455445544555	0.3314780394061986	0.33458788811518525	0.39657171470500796
176	88825541.0	43	125	0.344	0.33926763411732247	0.3342608532314643	0.40710596128035037
177	88875541.0	60	188	0.3191489361702128	0.3716038464619612	0.3497181703046351	0.43941888645041843
178	88925541.0	49	142	0.34507042253521125	0.34811993557087206	0.37458703504798463	0.46241111442969307
179	88975541.0	38	94	0.40425531914893614	0.36681993557087206	0.42611764729288265	0.4718924306594755
180	89025541.0	42	128	0.328125	0.4176960306897707	0.4738602215503084	0.4772439686381322
181	89075541.0	63	144	0.4375	0.5129676604684427	0.48530576610476384	0.4865168978254853
182	89125541.0	39	68	0.5735294117647058	0.5761165966386554	0.5509057661047638	0.48737055636207066
183	89175541.0	23	28	0.8214285714285714	0.6224915966386554	0.5939908724877425	0.49656711463673825
184	89225541.0	18	25	0.72	0.7349915966386554	0.614029284779676	0.498730871705831
185	89275541.0	14	25	0.56	0.7702857142857142	0.6199000491610788	0.5272801249362388
186	89325541.0	22	22	1.0	0.7150909090909092	0.6387729424195057	0.5248953703317462
187	89375541.0	30	40	0.75	0.6636835016835019	0.6250229424195057	0.5291953703317461
188	89425541.0	18	33	0.5454545454545454	0.6550542882003557	0.6185471942254913	0.5384854482757107
189	89475541.0	25	54	0.46296296296296297	0.5150542882003557	0.5713440961187788	0.5408948484972648
190	89525541.0	46	89	0.5168539325842697	0.46680867416526794	0.5807000283221686
191	89575541.0	21	70	0.3	0.427597283146648	0.5644849745587276
192	89625541.0	29	57	0.5087719298245614	0.4977165549608351	0.5074849745587275
193	89675541.0	29	83	0.3493975903614458	0.47391566091709947	0.482980024063678
194	89725541.0	48	59	0.8135593220338984	0.49991566091709955	0.46776041221485265
195	89775541.0	37	93	0.3978494623655914	0.4991513739620883
196	89825541.0	43	100	0.43	0.5079235412830576
197	89875541.0	51	101	0.504950495049505
198	89925541.0	35	89	0.39325842696629215
