# Supplementary material for: Learning mutational signatures and their multidimensional genomic properties with TensorSignatures
Source: Nat Commun. 2021 Jun 15;12:3628. doi: 10.1038/s41467-021-23551-9 (PMC8206343; doi:10.1038/s41467-021-23551-9)
Supplement: Supplementary file 4 — Source Data [file 41467_2021_23551_MOESM4_ESM.zip › fig4f_spectral_bias.csv]

	expression	C[C>T]N	T[C>T]N
0	0	2253800.6290925276	7070878.4320493825
1	1	3119873.204284792	9654067.925648501
2	2	3548626.880891052	11673671.424366288
3	3	2971664.716177216	9363585.761116764
4	4	3245472.0753704607	10749306.211699713
5	5	3648895.398991571	11838265.210829947
6	6	2843997.4592965995	8561429.67634718
7	7	3170408.275022357	10733307.233274706
8	8	2792477.617363116	9023483.424901268
9	9	2785292.591111227	8624614.912693094
10	10	2189838.099540454	6246057.102800802
11	11	2349509.544675163	6757412.262037972
12	12	2746243.6986455927	8516725.330656445
13	13	2798482.3489941987	9010463.282581547
14	14	2838648.092812802	8724906.685097987
15	15	2452251.0422663926	7221559.242946622
16	16	2142437.885612009	6123185.420345733
17	17	2394853.300351665	7183781.213279643
18	18	2192483.395668535	6301325.250308724
19	19	2024935.449179378	5437268.697418797
20	20	1816038.2926657011	5251792.7172796605
21	21	2219668.2788017117	6763934.681381725
22	22	2215061.7061473737	7085258.536311932
23	23	2375440.010023474	6682026.824896875
24	24	1837654.4621099092	5113788.79427268
25	25	1912176.5556586648	5503748.840456053
26	26	2021734.4254440835	6395574.215478015
27	27	1915553.9013135657	5180873.37457243
28	28	2139265.29265126	6170961.216788794
29	29	2202654.7739227437	7521923.779534313
30	30	1828450.7842498426	4872508.80656479
31	31	2154001.5268613673	6246135.509906448
32	32	2433949.212141626	7470977.4419126995
33	33	1748870.1344981978	4677839.930070647
34	34	1400891.810907493	3471914.0281100706
35	35	1567148.3334650209	4327151.538806222
36	36	1809309.7913060854	5200905.5499288235
37	37	1951851.2164513832	5879758.8673854135
38	38	1503420.461936421	3703009.653278821
39	39	1301912.2656629467	3213349.9549463824
40	40	1754884.7229711176	5254441.0088392515
41	41	1725210.1406593139	4412497.8065619245
42	42	1637096.8560046705	4758267.657379196
43	43	1171967.4818776473	2847046.670786038
44	44	1984114.7489412525	5573824.454403271
45	45	1613412.0715301137	4269466.964793216
46	46	1527474.0232725411	4028604.8207371244
47	47	1478686.3627121714	3875932.7819014983
48	48	1711899.7006856867	5173909.982161945
49	49	1532227.8407953642	3806087.374856725
50	50	1576096.9269524852	3953804.2573443493
51	51	1697955.1593778147	4565968.687790604
52	52	2190859.2767421105	7174449.2232728815
53	53	1588993.6844820892	4377458.036328171
54	54	1351540.728544697	3212809.470711588
55	55	1462272.7968815202	3440031.932747043
56	56	1630013.0010092051	4284762.198104624
57	57	1501979.0804093473	4025118.7831761376
58	58	1501628.024594834	3882137.4735471876
59	59	1559599.8232260451	4310750.164747582
60	60	1354315.4317264117	3797080.9616368483
61	61	1369876.9357074576	3248824.043135362
62	62	1335689.987207984	3817120.977677157
63	63	1264795.7473447071	3229903.8659635275
64	64	1258124.107876321	3115083.994736424
65	65	892521.8715859923	2095879.1259986241
66	66	947240.1712948411	2249059.8655392323
67	67	950254.2082119	2228328.5350922784
68	68	1011549.3033900278	2509931.1709514684
69	69	673665.4846044134	1368606.0503830712
70	70	976852.9797653487	2215789.206402861
71	71	784090.3554478224	1646749.8675249005
72	72	754972.3577473339	1928461.6765952755
73	73	685743.9319928846	1447281.5501741508
74	74	686261.1689323165	1514178.322367354
75	75	676666.6552702736	1354223.588859849
76	76	553555.088777461	1088225.496601643
77	77	526902.8101528554	1125750.1638741842
78	78	557947.0205446332	1151849.9914615874
79	79	594048.097654187	1309074.1132970254
80	80	441318.9686286557	869505.5635895571
81	81	407690.84146895463	633408.5209185734
82	82	575043.4656799997	1349439.745082328
83	83	529752.0150913711	1105834.8820661448
84	84	401429.72032275266	744461.2025445687
85	85	532530.6186851776	1085857.2397802067
86	86	462480.3720693135	930336.1759816916
87	87	388078.78204382345	718081.6556329802
88	88	452962.37878252164	919450.6681347388
89	89	376231.0810176837	681275.4334286663
90	90	377371.80590762803	692261.5367016819
91	91	468830.29131535935	882487.7936619213
92	92	361653.8584347331	729426.6623858414
93	93	458809.1480185591	958524.8740466223
94	94	367025.06874270906	699074.2044563739
95	95	351616.788024117	643854.9186834899
96	96	409450.05074869184	792335.6969917816
97	97	370770.49113769416	622125.5770686707
98	98	368790.8787836016	669848.4015550697
99	99	339078.76691474044	702434.6802877896
100	100	439503.0245812287	860469.4930514294
