# Supplementary material for: Learning mutational signatures and their multidimensional genomic properties with TensorSignatures
Source: Nat Commun. 2021 Jun 15;12:3628. doi: 10.1038/s41467-021-23551-9 (PMC8206343; doi:10.1038/s41467-021-23551-9)
Supplement: Supplementary file 4 — Source Data [file 41467_2021_23551_MOESM4_ESM.zip › fig4f_strand_bias.csv]

	expression	coding	template
0	0	11642240.18638157	10013059.278566914
1	1	14254443.526575012	13672754.071517287
2	2	16833405.846317563	16280189.692385755
3	3	14106527.716491327	13244031.540738294
4	4	15972969.585730633	15021213.798485547
5	5	17503399.095801	16588436.993086886
6	6	12892395.041550258	12261319.403062172
7	7	16162978.840667678	14872889.938268393
8	8	13861976.502900116	12657363.793426927
9	9	13556405.1299238	12249483.545914462
10	10	10276120.892218078	9037886.467083223
11	11	10863075.837590463	9793800.449032914
12	12	12784869.99371348	12111064.995198684
13	13	13236466.892043618	12645502.546430308
14	14	13436258.112616403	12424589.373805694
15	15	11446654.665125262	10420968.083428882
16	16	10184298.151362054	8863209.256438006
17	17	11827793.705945991	10342004.676108038
18	18	10269767.41142059	9152777.273086967
19	19	9343610.73861001	8075814.365547833
20	20	9718537.488986574	7654383.02583324
21	21	11320092.034011545	9654960.848864624
22	22	11200251.769452317	9941610.142046329
23	23	10863265.44522629	9746670.37426762
24	24	9132812.485712793	7495179.472936116
25	25	9191428.850507116	8003926.189866061
26	26	10693479.34726824	9039501.270005127
27	27	9142788.768730666	7673905.632067561
28	28	10725984.50123918	8972473.232580464
29	29	12319482.032004878	10449265.072734296
30	30	8989562.621188292	7242009.026765355
31	31	10991484.451094244	9094611.481175078
32	32	12418535.583067697	10628548.339839125
33	33	8317448.796924483	6949804.351808781
34	34	7079069.422564439	5335805.915254763
35	35	8027547.407125962	6362540.842585889
36	36	9601964.427382184	7577059.425578182
37	37	9995110.122920044	8452366.182133885
38	38	7443922.233672332	5652092.245161536
39	39	6791849.908401027	4919586.097565842
40	40	9114790.29842949	7527228.002679658
41	41	8806889.692772172	6670957.73533842
42	42	8741429.471434304	6900769.538436805
43	43	6683594.544340346	4381890.259732853
44	44	10234122.517168311	8150718.214983735
45	45	8768246.6416692	6457799.098186175
46	46	7830970.797702671	6018401.279795456
47	47	7825432.881346041	5846319.350164862
48	48	9222049.180438599	7403923.396786077
49	49	7626928.019467808	5796356.278496966
50	50	7816090.070229983	6028306.6123676915
51	51	9158165.882112142	6779775.533169994
52	52	11475685.188218966	10024694.141264271
53	53	8284374.725617325	6436187.468387327
54	54	7371972.715884551	4972066.971740356
55	55	7594926.304914528	5359784.0104905
56	56	9211169.034216039	6435371.439610722
57	57	8210479.305620844	5995110.133904903
58	58	8332231.647453957	5865336.457701234
59	59	8651288.582434535	6358674.090756592
60	60	7953719.257788612	5589711.008298762
61	61	7594002.724419196	5026156.217482444
62	62	8110380.482871167	5576779.250226171
63	63	7411326.457100547	4901656.09314677
64	64	7500555.597097173	4758896.008078285
65	65	6326074.152008731	3305732.298018486
66	66	6646210.778524252	3489618.1086222264
67	67	6461996.321383808	3481766.455579294
68	68	6569018.812248778	3844952.3448151574
69	69	5562911.4125439655	2307542.191714526
70	70	6693397.12673276	3508940.9023059425
71	71	5785280.613540546	2705389.6703364626
72	72	6270196.651790042	2950237.0076105413
73	73	5607754.611794164	2383685.8279202995
74	74	5456402.432424547	2452106.492416076
75	75	5439993.057813714	2279069.8952450026
76	76	5056070.578202131	1856324.86057724
77	77	5117187.6727389125	1865423.189600988
78	78	5487150.464633852	1924238.4131458101
79	79	5189345.992261593	2121000.0331928195
80	80	4743449.276824532	1493729.2883657888
81	81	4599228.883317571	1209127.1570114093
82	82	5145186.995275033	2159896.029424025
83	83	4950011.466496281	1847381.1805484083
84	84	4570681.907596826	1325621.748578998
85	85	5212618.204616444	1835890.0286910199
86	86	4686636.056254549	1586967.1690322931
87	87	4527289.584435121	1291047.1016859766
88	88	4848598.983971316	1556437.4118830988
89	89	4525230.454765144	1217687.9147749091
90	90	4273671.4323779605	1232115.7613383243
91	91	4368632.796438297	1531681.7000810353
92	92	4589395.201177371	1252316.0413248846
93	93	4474781.081632861	1601866.761678479
94	94	4117123.6289775237	1229310.9628685883
95	95	4271006.56370188	1153804.1369534645
96	96	4176824.5915438184	1369304.1307612539
97	97	4054331.388509747	1155718.7990930446
98	98	3973641.4297713963	1213369.3230918576
99	99	3823724.3782333224	1189378.2026442622
100	100	3761731.719041292	1483482.1695412267
