# Supplementary material for: Learning mutational signatures and their multidimensional genomic properties with TensorSignatures
Source: Nat Commun. 2021 Jun 15;12:3628. doi: 10.1038/s41467-021-23551-9 (PMC8206343; doi:10.1038/s41467-021-23551-9)
Supplement: Supplementary file 4 — Source Data [file 41467_2021_23551_MOESM4_ESM.zip › fig4g_spectral_bias.csv]

	expression	C[C>T]N	T[C>T]N
0	0	221074.3911049451	613178.9487360297
1	1	294594.9946803301	812592.1853316927
2	2	322249.115465127	916736.0177945438
3	3	232096.33565685913	661673.551792341
4	4	301682.83789525257	864995.109397812
5	5	353765.68589254597	943867.8484012081
6	6	264525.1382101139	753074.4855120912
7	7	313678.2961739187	865936.9926528885
8	8	261535.80644241808	752843.4467684153
9	9	278654.2027893986	766154.9730629155
10	10	227849.31069875933	634912.1249176171
11	11	270480.9700073781	763206.4418070165
12	12	254765.09038135334	663197.4960278025
13	13	284942.33446004265	728284.4386884666
14	14	272272.84747051337	765351.2572410267
15	15	271259.406685947	654672.0249008841
16	16	216174.32580846242	537164.0377887387
17	17	224963.26234476632	602298.6206382068
18	18	170559.218373581	503115.27537015756
19	19	218245.53281919795	541866.8684140989
20	20	139138.00367499824	476191.21199061925
21	21	194224.91795561276	570979.0567850531
22	22	236316.87970250068	689577.7207057073
23	23	230763.30017333344	650714.5272724013
24	24	167518.2446757657	459492.2510174103
25	25	187441.72960540256	466591.12436052563
26	26	202417.0790156435	591697.6639428108
27	27	217755.15123591153	694254.5962928174
28	28	192166.36840444728	535575.2394846878
29	29	163748.37053461978	437106.0018799879
30	30	157274.34304193093	468909.5940065637
31	31	172089.07660349787	460128.3749192222
32	32	201168.3423132452	510135.96089690254
33	33	171780.48509249033	454812.6779365739
34	34	142603.16205091172	388771.4559635758
35	35	132650.9299163	402790.07732069294
36	36	167750.95486728882	427304.3984434013
37	37	183945.9065750373	481900.42072403245
38	38	123528.62173149033	356721.65678250685
39	39	113460.8667189755	366577.266733036
40	40	218647.822066702	600844.7032462024
41	41	143779.76714304043	400381.218637589
42	42	144825.52933995973	398552.5370172116
43	43	107807.38730882821	291745.6408196855
44	44	218828.29052423587	632091.1590635604
45	45	104609.40942300134	339363.4579126054
46	46	150334.8955325725	402905.65396224346
47	47	129650.95240433636	369398.3364851303
48	48	154555.67846388632	499417.448040682
49	49	103913.40261536595	308742.16459594417
50	50	148891.177152785	410461.5957689034
51	51	179275.10700151714	511075.4093623824
52	52	180421.89583144977	551991.6204289347
53	53	142199.3995990083	358713.5165460409
54	54	122590.81032601232	367254.87347054295
55	55	131455.8308855081	313767.4261670146
56	56	114855.27414125453	302993.1977492202
57	57	173146.04963097698	512444.66504464525
58	58	122400.52934265217	321435.4583975574
59	59	108454.05767846623	281774.47903850797
60	60	128674.70916790902	393806.6260599627
61	61	123782.9618790124	372445.3282582452
62	62	142740.948421732	379869.1955347859
63	63	113966.73535216598	235165.38542700693
64	64	113485.16016769665	279640.9564142188
65	65	81003.3550282291	213871.42149537447
66	66	80855.7801292527	229686.76264606958
67	67	83574.19057611281	201440.24212326595
68	68	82606.13043377681	202307.29873532607
69	69	57566.74824972215	168265.01868820703
70	70	48846.69869014266	146460.63441928188
71	71	65547.75149621282	167536.92829508442
72	72	58101.712925776694	141280.63768766692
73	73	67897.28590801127	161726.08743455386
74	74	61670.48508678116	149273.18881775747
75	75	43512.19169145164	111586.45185971081
76	76	25603.32075048052	53313.776460539404
77	77	46862.20199537181	106431.80245390203
78	78	51047.88699263488	134863.15367283428
79	79	52725.83868140326	109477.63304794558
80	80	26046.75203967066	62923.86291573385
81	81	18974.39951115843	53783.20545980885
82	82	76007.95234713519	217273.81922494838
83	83	28880.936342976518	91726.24452750101
84	84	26250.862521768257	61764.155882996085
85	85	35428.82868175205	89664.14168355927
86	86	22258.434927701153	54897.853902145136
87	87	26681.310956401572	56980.70790189059
88	88	35641.49779552881	97310.92729958524
89	89	21283.96473295153	57650.29675440426
90	90	25718.258988625617	84474.2472701912
91	91	31021.996397065814	91391.13182359912
92	92	27138.87975334528	53140.993367122326
93	93	32132.942951471865	82404.33490516877
94	94	34436.77127792963	81683.8010879897
95	95	22999.957066390212	57660.44716703295
96	96	34741.841243831244	98855.26390963887
97	97	21156.505193479792	55610.67863867854
98	98	17633.887838334012	48716.24046533376
99	99	13411.536093947745	39772.89809761716
100	100	39017.43320138778	130184.61876081376
