# Supplementary material for: Learning mutational signatures and their multidimensional genomic properties with TensorSignatures
Source: Nat Commun. 2021 Jun 15;12:3628. doi: 10.1038/s41467-021-23551-9 (PMC8206343; doi:10.1038/s41467-021-23551-9)
Supplement: Supplementary file 4 — Source Data [file 41467_2021_23551_MOESM4_ESM.zip › fig4g_strand_bias.csv]

	expression	coding	template
0	0	1569222.073094069	984569.0539060896
1	1	1538051.445922689	1323481.8918031745
2	2	1644686.566588949	1463580.993289092
3	3	1425364.6519788795	1063601.31863961
4	4	1576425.5016661081	1395559.0072109888
5	5	1676745.394311069	1510431.1091952953
6	6	1526875.9910066512	1222818.2658768788
7	7	1714826.0789912012	1394710.5952977478
8	8	1672224.37453458	1192446.066877907
9	9	1628862.0388360021	1235305.3472657264
10	10	1457969.1740383818	1017341.330672733
11	11	1509502.071053102	1230541.932845971
12	12	1399336.0296782749	1087177.761018608
13	13	1479057.572208229	1208158.3185950296
14	14	1660994.673901968	1237922.6600227081
15	15	1595392.509482835	1156436.5011758332
16	16	1459160.3298871808	895548.3554824557
17	17	1539796.8781689927	976000.5223891652
18	18	1444070.9963565706	793543.337284774
19	19	1422148.2397264137	893573.9237441979
20	20	1339361.5484359874	715506.1139446995
21	21	1443662.9698064032	906324.8169074821
22	22	1339284.2912560478	1069486.98901005
23	23	1406220.4216056825	1026854.1030217608
24	24	1542177.2387136205	765435.7184573847
25	25	1297076.1266596257	777700.4225668806
26	26	1364516.3050518273	931119.0400599841
27	27	1451527.0146929903	1089395.3182315833
28	28	1514096.4764749836	869375.891828452
29	29	1618776.6832277123	719938.7135758322
30	30	1363828.2531258885	751104.754636957
31	31	1357322.0781474817	761355.5461653656
32	32	1539293.1941887296	848839.9390920573
33	33	1400146.8170010818	735458.7028737209
34	34	1270435.3794553648	649268.6591664104
35	35	1228080.7906808488	643606.6261426164
36	36	1481034.3351802754	711328.4925501207
37	37	1459570.8175397227	796531.5311040666
38	38	1197170.0695533543	592882.7154539638
39	39	1279594.7293471845	575567.8119717994
40	40	1511963.1068803298	968083.5290568001
41	41	1467767.2040052202	648756.5571864735
42	42	1287214.0573852784	637648.2927478368
43	43	1225093.193031729	466022.4865241623
44	44	1591008.7309799462	996002.3856237491
45	45	1369153.6576693708	531231.3252654455
46	46	1296390.8813231536	664189.0254274335
47	47	1253252.5708530382	597041.2387089723
48	48	1305462.9220504886	781223.6360255645
49	49	1261963.0528420447	489600.3172044549
50	50	1255753.0577434995	674221.066640377
51	51	1502504.7463334154	816246.0103840369
52	52	1380237.4931143215	866285.4470986313
53	53	1434297.8806870044	586006.7971393685
54	54	1403858.1241708247	570797.7260507238
55	55	1436205.420301312	536870.616298418
56	56	1434604.1688481295	504424.36616041965
57	57	1481889.0944521285	819362.5242732208
58	58	1275487.6417795953	528483.8016241549
59	59	1280889.6796721688	471099.629990734
60	60	1299506.2894651818	612561.4787032407
61	61	1488900.9879001586	586891.2127466298
62	62	1372004.2585998657	622589.3737856261
63	63	1591096.7399300225	410010.93820337794
64	64	1502881.1936240913	475502.7426315193
65	65	1293436.5604968348	352601.9019882842
66	66	1410769.5327827986	384000.9144782891
67	67	1369851.1437491372	342261.2404872469
68	68	1455292.3962878163	342271.2136535014
69	69	1372595.2219423596	282627.8532562851
70	70	1471414.92647136	246711.10117047068
71	71	1306503.0579397674	281786.1885669437
72	72	1448072.1992828478	253503.89058983637
73	73	1406495.6605373854	284116.0508217275
74	74	1423798.2636989404	260476.17889705094
75	75	1376991.7790813867	197088.5859100824
76	76	1418779.0453012544	106373.95661170143
77	77	1293137.2841967824	186881.19927565966
78	78	1405909.6359664765	228984.7563737786
79	79	1342888.2782846524	192482.89446101655
80	80	1301473.0369868062	126806.75283608629
81	81	1242799.7869743067	94838.30834601112
82	82	1473059.3373938682	348315.674327964
83	83	1317196.5683594744	153516.78580025403
84	84	1317008.6005860814	125180.90587984785
85	85	1370941.9562558196	160685.5375825109
86	86	1171196.2238735163	97332.91890326524
87	87	1264982.4248656402	113968.31385693727
88	88	1271934.6857074716	165481.69543043102
89	89	1142656.7462355115	103936.86556437933
90	90	1250918.1888096821	131998.96070735127
91	91	1166793.7470682713	151888.39226240676
92	92	1332609.3044504155	101830.47325394241
93	93	1043137.4972759339	137404.11355142685
94	94	1077686.5272198187	149643.30864778397
95	95	1193795.21680559	97634.25341548336
96	96	1064974.5073928253	165266.0599455802
97	97	1056817.7097478015	97169.06622966709
98	98	984097.6838613715	86443.32195473507
99	99	1047186.161664851	77486.99739234592
100	100	874048.7091280407	202595.68668738022
