# Supplementary material for: Learning mutational signatures and their multidimensional genomic properties with TensorSignatures
Source: Nat Commun. 2021 Jun 15;12:3628. doi: 10.1038/s41467-021-23551-9 (PMC8206343; doi:10.1038/s41467-021-23551-9)
Supplement: Supplementary file 4 — Source Data [file 41467_2021_23551_MOESM4_ESM.zip › fig5b_raw_counts.csv]

	coding active	coding quiescence	template active	template quiescence
0	410	10288	1603	12610
1	882	82966	6753	110459
2	748	74019	5012	102312
3	608	12271	2981	15492
4	451	35544	2207	41394
5	650	49967	3521	63874
6	482	20111	1358	26766
7	1548	67913	4471	84728
8	292	16249	2214	21977
9	215	3894	453	4926
10	1115	57039	5128	72292
11	867	15923	945	17974
12	974	71301	5591	89740
13	790	16812	4148	21113
14	788	35083	4267	45121
15	939	61350	7375	82906
16	674	39393	3672	53315
17	491	51256	3006	65735
18	417	8666	744	10598
19	1397	78622	4164	88867
