# Supplementary material for: Learning mutational signatures and their multidimensional genomic properties with TensorSignatures
Source: Nat Commun. 2021 Jun 15;12:3628. doi: 10.1038/s41467-021-23551-9 (PMC8206343; doi:10.1038/s41467-021-23551-9)
Supplement: Supplementary file 4 — Source Data [file 41467_2021_23551_MOESM4_ESM.zip › fig5d_raw_counts.csv]

	coding active	coding quiescent	template active	template quiescent
0	2188	22945	19949	37309
1	655	7129	3350	9935
2	1442	15501	7070	20873
3	1699	15155	11917	22061
4	1095	9369	3003	11944
5	862	8837	2636	11206
6	1168	8183	2512	9775
7	1169	10219	3074	12125
8	1255	13210	3288	15940
9	711	6032	1816	7461
10	853	8501	2174	9247
11	1031	11897	2318	12742
12	1571	16216	4480	19315
13	834	8591	2028	10100
14	990	9067	2031	9489
15	1503	13691	2999	14327
