# Supplementary material for: Learning mutational signatures and their multidimensional genomic properties with TensorSignatures
Source: Nat Commun. 2021 Jun 15;12:3628. doi: 10.1038/s41467-021-23551-9 (PMC8206343; doi:10.1038/s41467-021-23551-9)
Supplement: Supplementary file 4 — Source Data [file 41467_2021_23551_MOESM4_ESM.zip › fig5e_liver.csv]

	A[T>C]N	B[T>C]N	coding	expression	template
0	1351591.0672437493	2508635.6284757904	795827.8739470477	0	1103970.6480404316
1	810812.5607080597	1668324.7888747165	1202291.3530495414	1	1276845.9965332532
2	632943.6231526969	1204136.347558472	901379.8179639428	2	935700.1527472194
3	723190.4758908742	1301776.4751169488	895618.6004511671	3	1129348.3505566576
4	605791.5307221183	1212435.36099626	846655.7663082452	4	971571.1254101348
5	738871.1904678219	1422387.1007340297	1008078.7111240329	5	1153179.5800778093
6	654053.580897341	1101701.9539146326	742862.4402270409	6	1012893.0945849378
7	591521.6294289621	1134860.3026309626	722762.9095537318	7	1003619.0225061883
8	606213.4334214495	1069091.924402409	719099.5964337506	8	956205.7613900941
9	613940.1419119143	1108319.915812815	767579.5289528449	9	954680.5287718931
10	690076.0281895733	1363821.924821177	989463.1473036822	10	1064434.8057070668
11	617753.4169155452	1127235.2132196657	791169.9771240763	11	953818.6530111367
12	674863.0893721038	1021476.4304341653	645195.3245241996	12	1051144.1952820714
13	630830.7231032138	1225411.9259579782	829121.845170538	13	1027120.8038906516
14	622210.7955186242	1058383.2887014041	739250.5130478779	14	941343.5711721587
15	621729.0649699	967054.7852016737	627642.2771269998	15	961141.5730445748
16	695614.8585471633	1168729.3769116919	816924.5830202764	16	1047419.6524385691
17	702047.6139887458	1022777.607803069	697994.346882091	17	1026830.8749097218
18	597850.0001153135	1003983.034906727	657380.8970526479	18	944452.1379693991
19	586232.3850228015	1039856.7609323732	630661.3289811346	19	995427.8169740394
20	621604.9894559981	1071775.745221137	683035.3530604625	20	1010345.3816166641
21	567065.3951246603	1101434.7540633976	707460.7437766017	21	961039.4054114568
22	690385.5752974235	1032354.3361033848	609630.7447321072	22	1113109.1666686968
23	597183.128661072	1041863.8449301561	706623.4464295764	23	932423.5271616586
24	550633.6911760941	877696.1775386025	583448.3974825066	24	844881.471232183
25	697210.451498795	1039821.8998761101	644919.3766466092	25	1092112.9747282984
26	565469.4767724667	964441.9108548622	620784.6860145697	26	909126.7016127625
27	480288.28572082036	857076.431412851	551096.1002953121	27	786268.6168383559
28	620014.4144214108	1132608.6954925177	746345.217147925	28	1006277.8927660029
29	622212.9200369625	1206781.5941021207	811345.6748171794	29	1017648.8393219019
30	597229.9669556487	975963.1102764749	649773.7278148638	30	923419.3494172544
31	559063.229577865	903437.3602876804	539033.8677513134	31	923466.722114235
32	641102.2297468414	1107810.418245268	781290.7814354632	32	967621.866556643
33	661018.60126035	1163885.628423978	821527.3034933544	33	1003376.9261909631
34	617476.1649389864	981314.494051076	697547.5534406346	34	901243.1055494336
35	681818.5220255653	977545.5775770928	600337.2175164312	35	1059026.882086228
36	642598.1587279158	920717.0798164927	563929.2473725955	36	999385.9911718199
37	657871.8893255272	1018449.2700077733	684506.9276134985	37	991814.2317198005
38	625381.5677871542	764535.4563468092	513516.73808384	38	876400.2860501313
39	618894.4999686969	1050034.5422621395	621237.5376570974	39	1047691.5045737285
40	576883.0931702235	825644.1148073816	473451.5997017077	40	929075.6082758957
41	547550.3672921117	1036158.458663307	644154.1044724835	41	939554.721482934
42	666989.8581568925	1172285.8511662355	773103.4907361973	42	1066172.218586921
43	516653.3761140449	706362.4395533664	403137.46585328714	43	819878.3498141257
44	610254.3131409913	940705.9366526022	601107.4611805021	44	949852.7886130915
45	548108.817418878	917156.577694289	578025.5730954641	45	887239.8220176965
46	639483.2050733616	1052285.2888651637	669330.8235368131	46	1022437.6704017125
47	595728.9507748288	886495.3517590518	517734.5481999366	47	964489.7543339407
48	579047.330615621	847523.1052712956	458518.26257370145	48	968052.1733132206
49	590264.5846052543	895348.2295624338	543847.4530174074	49	941765.3611502838
50	515809.577830251	756702.8971228665	419438.452722839	50	853074.0222302792
51	588301.8534593112	827369.6295422824	487413.5691929574	51	928257.9138086295
52	614050.7268709468	862654.7982766447	489527.65359511995	52	987177.871552469
53	608280.3747317597	932577.5312226207	608547.8989733096	53	932310.0069810834
54	606577.62463006	789477.6378481848	439771.52358793974	54	956283.7388903087
55	571843.9291113138	849657.7211650462	457621.89290961873	55	963879.7573667532
56	670086.1733679126	1014423.7087482838	621851.5362264075	56	1062658.345889784
57	567733.1688793	706436.3946044315	388418.66350899125	57	885750.8999747431
58	563399.5398939048	831164.2602459538	458372.11702735646	58	936191.6831124966
59	541918.2319471992	695465.9802054501	345005.6907617679	59	892378.521390877
60	549252.882849181	728092.0125156074	313691.56336231326	60	963653.3320024747
61	671081.0546111851	743463.30108405	375238.8079247685	61	1039305.5477704712
62	567001.1191322308	658796.5625580114	303233.94344115595	62	922563.7382490925
63	586240.3282209673	745635.5446850517	383886.4535390259	63	947989.4193669835
64	632485.4999645076	726229.097458908	336971.6278777214	64	1021742.9695456908
65	646536.4938019238	712358.3348006336	315477.7035351306	65	1043417.1250674217
66	638378.1869332269	764007.0699473694	333776.7147438261	66	1068608.5421367704
67	668116.5534784227	713863.4197671632	349363.83154455695	67	1032616.1417010286
68	598093.4578930637	665833.2886364962	322491.4533032268	68	941435.2932263317
69	716789.8842343118	671253.7515485215	267151.5411046703	69	1120892.0946781787
70	673085.6304789974	641191.0569935667	297570.20790724526	70	1016706.4795653188
71	747900.7055513292	658452.8297404784	271627.56494647625	71	1134725.9703453302
72	749746.7362935916	700713.2226719056	260311.47025038768	72	1190148.4887151076
73	730772.5695484277	648275.9332637666	273066.614861437	73	1105981.8879507517
74	772188.7084183005	640592.0614742598	266355.9558221036	74	1146424.8140704562
75	797472.9020406244	693374.5317458139	285036.44022505434	75	1205810.993561388
76	796594.2703971743	676175.9747566358	263807.36326012155	76	1208962.8818936802
77	772069.7856798477	656690.555282628	263988.77341177326	77	1164771.567550692
78	831626.098976181	716892.6523470856	279605.04363189323	78	1268913.7076913784
79	749066.487542985	641791.1068063189	280103.2005510169	79	1110754.393798284
80	840937.7897207694	692204.8507446912	285059.6677087356	80	1248082.97275674
81	752377.6827502905	622715.140641354	269525.6447763402	81	1105567.1786153142
82	788664.9310846584	637934.6687653677	272826.94109433773	82	1153772.6587556866
83	848512.0396682252	687961.3552687791	299136.68590795447	83	1237336.7090290533
84	849990.8477712038	662174.4767946524	240105.50110974023	84	1272059.8234561163
85	880314.8201285057	654312.4914967364	263444.2789595588	85	1271183.0326656778
86	879179.5233672616	666300.0020638274	245826.47243402025	86	1299653.0529970573
87	879544.9159201148	695355.5493745208	303736.8137434433	87	1271163.6515511943
88	935701.90199176	689666.4964402264	264394.56459340453	88	1360973.8338385925
89	868731.7775187668	663466.1328259227	274871.6817617229	89	1257326.2285829748
90	901641.6939620802	660091.0466010248	253701.88073035996	90	1308030.8598327425
91	902177.526915187	695622.3002069907	284258.98768697464	91	1313540.8394352063
92	878989.8551546403	710688.9806843508	266653.67675227363	92	1323025.1590867096
93	943488.0867072332	653102.9654973535	273384.2484203334	93	1323206.803784249
94	952608.0314893795	624329.8002134073	280606.1704766421	94	1296331.6612261385
95	1003386.2374961283	715301.8807532026	315551.5730610038	95	1403136.545188337
96	918435.963294924	681840.2840017886	347075.0256645346	96	1253201.2216321866
97	925614.9682921666	671287.8623579186	300909.98416229646	97	1295992.8464877915
98	983052.4582341652	711292.4628895291	310767.03866039496	98	1383577.8824632945
99	1060381.1217344261	744716.0091675431	346147.40980350657	99	1458949.7210984651
100	1037742.2239665232	814090.7192138858	428291.67327503185	100	1423541.2699053804
