# Supplementary material for: Learning mutational signatures and their multidimensional genomic properties with TensorSignatures
Source: Nat Commun. 2021 Jun 15;12:3628. doi: 10.1038/s41467-021-23551-9 (PMC8206343; doi:10.1038/s41467-021-23551-9)
Supplement: Supplementary file 4 — Source Data [file 41467_2021_23551_MOESM4_ESM.zip › fig5f_biliary.csv]

	A[T>C]N	B[T>C]N	coding	expression	template
0	25225.78238587263	47986.27422718512	15957.61105083672	0	19706.936947503953
1	20776.46309535263	37705.40626921758	28772.489647704195	1	29709.37971686599
2	9935.9081226725	25095.329990964452	14322.865028662809	2	20708.373084974148
3	14378.163432189154	27072.733902784614	19456.706231370954	3	21994.191103602807
4	12929.47431262243	21938.142733221317	15800.607630086146	4	19067.009415757595
5	14735.893133091795	26392.708589637434	20437.825597384064	5	20690.776125345168
6	12157.703543706428	26105.02714998194	22132.77259377105	6	16129.95809991732
7	10575.599111930438	23813.76808504218	11355.706066247069	7	23033.66113072555
8	12066.396314713933	27647.623788366698	16374.020599401483	8	23339.99950367914
9	14005.386037604781	22901.57138321922	18921.6246233164	9	17985.3327975076
10	14664.938691113073	24153.613760535336	21902.552870065327	10	16915.99958158308
11	16967.24976664358	20348.951434511666	15153.616100011026	11	22162.58510114422
12	11180.12428329899	22074.132363954	13916.167426914382	12	19338.089220338607
13	13239.330280259619	20071.681417578202	14312.641397348407	13	18998.37030048941
14	12471.108076416844	15729.695218899296	14162.757739698396	14	14038.045555617746
15	9728.746702968672	15117.055465883304	12153.396787040558	15	12692.405381811419
16	13884.051103221194	17127.27253728705	13625.882721340768	16	17385.44091916748
17	9582.307524548982	19910.56024135005	14854.404897564445	17	14638.462868334585
18	11835.72064873655	19317.830345373208	13841.257543912307	18	17312.293450197452
19	13180.54985287194	14037.348848690495	10578.541237721549	19	16639.357463840886
20	10899.025977758514	17894.874065770615	13688.41925665522	20	15105.480786873912
21	17517.94522124449	16225.488995576929	10864.875230787182	21	22878.558986034237
22	12396.902163928055	16688.884579073867	8954.198418719483	22	20131.588324282435
23	7823.8077403880725	17601.285523715575	13062.437214802605	23	12362.656049301044
24	12948.552801438283	21762.367635773517	12613.87467226692	24	22097.045764944876
25	14607.757949304148	24510.245360156827	11391.133690695506	25	27726.86961876547
26	10553.097253179714	27453.00594988476	19083.663597153765	26	18922.439605910702
27	9200.463698066196	16916.411139317934	7432.549987151671	27	18684.324850232464
28	9904.479372156	24300.980570678734	13661.903087265746	28	20543.55685556899
29	10079.746865368987	15273.928898331396	13386.098456751193	29	11967.57730694919
30	10345.004259455065	22420.0795749334	13267.414820857874	30	19497.669013530594
31	10479.906530072585	10969.355809523071	7104.595653753506	31	14344.66668584215
32	13301.593415123827	21441.95011415027	13811.285621805775	32	20932.257907468324
33	11967.038268354823	14779.807320814518	15783.427971255322	33	10963.417617914018
34	13990.166650526136	20491.820847744075	11969.005770639687	34	22512.981727630526
35	8986.020769653183	15124.31158721564	12007.600679359655	35	12102.731677509168
36	7622.453380578773	13640.298987838265	10641.33290877678	36	10621.419459640258
37	14322.856545877847	27211.55828861808	19311.062855689164	37	22223.351978806775
38	13839.56848156607	13395.888604651187	15809.363060553365	38	11426.094025663895
39	10940.776119293923	19228.040726591706	11328.143008172436	39	18840.6738377132
40	10709.486812079544	16680.818460127964	9262.496189340718	40	18127.809082866785
41	10287.61544834363	13149.877503091797	8928.730235542358	41	14508.762715893072
42	12938.807775090927	24929.538625512178	17663.676974390288	42	20204.669426212822
43	6563.113481798006	11080.660466673447	5319.561624001233	43	12324.212324470222
44	12823.524668809654	15184.980540601086	6826.866530628358	44	21181.638678782383
45	14909.905023053385	12036.209702222137	10592.704596013931	45	16353.410129261589
46	13432.120800842813	19964.29849110459	10475.458158344503	46	22920.9611336029
47	9397.926162045078	14767.747845858254	7223.376642266224	47	16942.297365637107
48	9289.184386844021	15688.552164389243	6920.212455532083	48	18057.52409570118
49	11334.99254952403	18268.573826041204	12202.89873645961	49	17400.667639105624
50	10043.714376406064	17881.10312596843	8588.17559074936	50	19336.641911625135
51	11673.12152932453	11441.700723325468	5814.586297781563	51	17300.235954868436
52	9280.022919672134	18602.775638379237	11157.101222905732	52	16725.697335145633
53	9768.969003140783	13565.420257138927	9053.727392219309	53	14280.661868060402
54	10332.377163724837	14357.910730588377	7240.072193282598	54	17450.215701030622
55	9765.673372014282	19366.32816965237	10136.532046917675	55	18995.46949474897
56	12827.282994246045	16359.479326862387	10929.835483759369	56	18256.926837349063
57	11122.66777298633	13840.937776896184	6100.207276921677	57	18863.39827296084
58	11692.988417120974	16480.76053585599	10191.15341403534	58	17982.595538941627
59	15312.391509474084	11872.363341540502	11179.845095723875	59	16004.909755290711
60	14949.55256701783	13954.940304806292	6991.494788041768	60	21912.998083782353
61	8776.744666798873	11348.439786253555	5176.165228004614	61	14949.019225047812
62	10231.489901112824	11255.72932852892	4904.227951944517	62	16582.991277697223
63	8342.929808156736	15380.935395840139	9533.415568882629	63	14190.449635114248
64	9618.415891705234	14717.034924470852	9434.924806436205	64	14900.526009739877
65	9972.628170793861	9845.429159181294	2981.3439922941416	65	16836.71333768102
66	8209.393745907551	14104.733985750147	7529.493432241118	66	14784.634299416583
67	12696.716671422788	18429.53087954153	9785.131638266284	67	21341.11591269804
68	12482.90265419731	12507.959834864281	7578.153561733237	68	17412.708927328356
69	13542.801160216883	8824.491897358319	5847.8111574185505	69	16519.481900156654
70	16176.535642080868	18830.489130796188	8442.24081947223	70	26564.783953404825
71	13318.784599402828	7356.87277524309	2785.0399273787557	71	17890.61744726716
72	9068.054701848198	14714.570431713908	6775.34109719238	72	17007.284036369718
73	12688.21794279825	13494.406222824005	6390.724570350258	73	19791.899595272003
74	12311.186943381012	10023.253843982611	4518.429237262335	74	17816.011550101288
75	12622.327459782908	14006.549157920963	7020.59259069453	75	19608.284027009344
76	12914.424825996	12484.25532560836	4947.741712136866	76	20450.93843946749
77	10172.02134693538	9367.342330629068	2685.4061314966752	77	16853.95754606777
78	13421.01271673338	11215.75541388763	5107.044456285456	78	19529.72367433555
79	13885.707017004957	14750.399821885467	9556.982629710274	79	19079.124209180147
80	11308.220480139189	11385.126008399067	4538.315515769165	80	18155.03097276909
81	10643.844906397851	13660.398096465953	5036.488520345631	81	19267.754482518176
82	8707.073375284492	9267.81784128124	4190.790005704509	82	13784.101210861218
83	10628.320810017492	17336.624178965318	7238.568306786375	83	20726.37668219644
84	10624.346513412791	8396.527906971856	3620.1126886906764	84	15400.761731693974
85	20391.03277255586	11483.894706821364	6918.080022606756	85	24956.84745677047
86	15375.077755905384	13271.120405248214	3563.1120874690255	86	25083.086073684568
87	3894.6785479903574	12463.045814888701	3493.0530086596164	87	12864.671354219443
88	14895.643251156996	7275.133792112712	6189.224479722367	88	15981.552563547342
89	8524.426185170296	13231.553502601524	2717.8979409397434	89	19038.08174683208
90	14397.574464506812	11849.080262017265	3568.4865051713105	90	22678.168221352764
91	14163.647674758326	12233.81042337214	5754.561128184776	91	20642.896969945683
92	9224.23924296763	14978.365440071504	6209.080058977341	92	17993.52462406179
93	12940.653046742047	13778.086982085522	4673.784001882685	93	22044.956026944878
94	21349.96771163946	13908.480782585611	6953.087163328379	94	28305.361330896692
95	13723.801141917149	18801.42898640508	7868.07707029089	95	24657.153058031337
96	24168.706324493076	12901.356812466183	10924.940972792609	96	26145.122164166645
97	15783.762542261838	17314.960350867168	10181.593236758594	97	22917.12965637041
98	12003.302518455388	12909.008193670892	5250.960355262165	98	19661.350356864114
99	17671.868251818047	5247.869569953105	1967.3077993600991	99	20952.430022411052
100	20054.545831409032	10967.237188111923	9040.058344385612	100	21981.724675135345
