# Supplementary material for: Learning mutational signatures and their multidimensional genomic properties with TensorSignatures
Source: Nat Commun. 2021 Jun 15;12:3628. doi: 10.1038/s41467-021-23551-9 (PMC8206343; doi:10.1038/s41467-021-23551-9)
Supplement: Supplementary file 4 — Source Data [file 41467_2021_23551_MOESM4_ESM.zip › fig5f_head.csv]

	A[T>C]N	B[T>C]N	coding	expression	template
0	51756.81579349941	104257.93498080422	32640.394825439198	0	43636.06969425396
1	30436.041406342927	64935.49474225126	44267.7428818694	1	51103.7932667248
2	26450.628492780543	45723.24740649437	31918.621379276563	2	40255.25451999836
3	20718.897777223054	47725.39139392972	30912.04686035369	3	37532.242310799076
4	30298.67319652058	46588.755732476195	42383.68031800098	4	34503.7486109958
5	32840.26485176931	68013.44268937342	44453.27150957625	5	56400.436031566416
6	22824.936059356034	42378.79133481816	30011.803714723937	6	35191.923679450265
7	24875.14883973165	40958.179735900165	22794.242144029773	7	43039.086431602045
8	29382.61986685852	44006.2549742173	38171.86836230851	8	35217.00647876729
9	21275.813454539246	42284.25017778918	30284.844413828	9	33275.219218500424
10	26691.269010563385	51434.5075762033	48267.5606384267	10	29858.21594833999
11	25077.804020311756	45579.44085835868	34475.08507993047	11	36182.15979873998
12	23486.50086829415	43665.28460200493	27122.971555521173	12	40028.81391477795
13	28531.968421675527	47104.7096693387	38722.835442488155	13	36913.84264852608
14	27796.903636134302	39577.91386160743	27570.111135789306	14	39804.70636195243
15	35385.94567415324	39716.71245644374	32429.130868075306	15	42673.52726252168
16	23010.87704190332	48875.50534863728	33314.9389924793	16	38571.44339806129
17	27408.190416632253	41999.375196026434	21222.306855897914	17	48185.25875676076
18	17174.284801542162	39304.19146220873	21055.607067353725	18	35422.86919639717
19	21031.458655786108	44786.88116938477	28316.221452127815	19	37502.11837304307
20	22911.974650048374	48552.23516641499	25703.5746157369	20	45760.63520072648
21	26991.656806532006	44517.49322199118	34768.511874895776	21	36740.63815362743
22	22701.49754817401	52018.53774648779	30947.263822524383	22	43772.77147213742
23	20039.934291625657	44110.55446162233	23157.10107691098	23	40993.38767633701
24	16277.898580806326	32140.456317198077	26646.327603914473	24	21772.02729408993
25	24334.442548400468	33486.9323484564	19497.881025634248	25	38323.4938712226
26	17067.234119461144	41945.887339212444	22197.408909901886	26	36815.7125487717
27	17695.497291294072	39645.98651026832	20549.573709159915	27	36791.91009240249
28	30696.729314844568	46378.75763496784	30362.612352290125	28	46712.87459752231
29	25995.593035712325	61531.344506473775	38213.338101445064	29	49313.59944074101
30	17256.537496884703	48747.230151036274	33190.289000256475	30	32813.4786476645
31	26440.56322370247	38017.15262496862	26991.303685417035	31	37466.41216325407
32	28344.574243905947	48132.78780530655	39690.66801345397	32	36786.69403575851
33	31356.56703277364	39880.986251003735	34202.52895466696	33	37035.024329110434
34	22190.03926316946	40858.2433178725	30114.90261147031	34	32933.37996957165
35	26890.203165721035	37358.105720575455	18185.420174802766	35	46062.8887114937
36	24747.76688055613	37457.56932974111	17148.105554695994	36	45057.23065560123
37	27843.0918304276	41843.61429712765	33480.08993164984	37	36206.616195905415
38	20762.91827771885	41701.05057100139	27654.49161348333	38	34809.47723523691
39	24299.44721931398	44321.01523391372	26581.624090050384	39	42038.83836317731
40	22424.240351170094	26984.27313984549	19676.482636066867	40	29732.03085494871
41	18394.30815682259	44055.07735153747	29248.0644420945	41	33201.32106626555
42	31420.56383106913	57216.89609968978	38823.05325135752	42	49814.4066794014
43	17595.29802162148	29086.00004984165	19728.829546487297	43	26952.468524975815
44	30333.049014298806	41451.675231724235	26921.0859417419	44	44863.63830428114
45	17328.746242046043	30350.9437597911	18399.234196254543	45	29280.4558055826
46	18203.20256104368	43687.39143310427	21143.147207630052	46	40747.446786517874
47	20302.242538930455	31861.139105234957	18388.550752073836	47	33774.83089209156
48	23288.979788259363	42995.48911630048	21343.162719883167	48	44941.30618467666
49	21165.13549110004	37863.5065466924	19520.394309947067	49	39508.24772784538
50	20915.457676165293	30765.181825576292	18491.08857978569	50	33189.550921955895
51	23520.886053871105	34401.205634453814	23318.118493027607	51	34603.97319529732
52	23635.03820463991	35370.15995636606	18363.33789341791	52	40641.86026758806
53	23931.593387187986	33112.48560836866	25598.272307529496	53	31445.806688027144
54	24385.717772251068	26224.49406600635	17404.677391574227	54	33205.534446683196
55	26783.80589234282	36086.41677823757	20523.068246609637	55	42347.15442397076
56	29216.456255391746	47169.34830897183	26114.16588243559	56	50271.638681927965
57	25993.159764995675	33071.74172613128	17779.241282916766	57	41285.66020821022
58	25703.578959388535	35492.18498785048	21080.88371406333	58	40114.88023317568
59	21876.68538734687	29748.399624472502	18043.02000326175	59	33582.06500855762
60	22738.722526310445	35973.65381425099	20322.139441087933	60	38390.23689947351
61	24220.944711606495	22021.245313605847	11649.36715265615	61	34592.82287255619
62	26559.205055706465	32528.82237548424	17376.75898128665	62	41711.26844990404
63	20705.74018008664	33490.52889786385	18816.50695331875	63	35379.762124631736
64	18041.322238839806	44283.18557728905	19077.960301491203	64	43246.547514637634
65	17610.840389558223	30430.16434322121	12719.445655534355	65	35321.559077245096
66	20693.958804409365	31779.063514321108	13342.009868889303	66	39131.012449841175
67	21886.76855997567	30976.283898748326	16869.091441678403	67	35993.96101704561
68	20056.49783672033	33632.66306766604	16635.612701807364	68	37053.54820257902
69	21933.272982508035	28420.157114457797	11764.21092271156	69	38589.21917425428
70	14060.616789392372	34323.81060882536	13023.444488369823	70	35360.9829098479
71	24231.539583454374	28563.892707596537	16165.144268888118	71	36630.28802216279
72	22781.182947288544	28737.820114130525	13116.543380777359	72	38402.45968064171
73	21590.705092967357	28230.907930006873	13818.477966075625	73	36003.13505689862
74	23297.329478882617	32578.05533294262	17537.237759480387	74	38338.147052344844
75	25227.751316921516	24326.29350966061	10551.630927529299	75	39002.41389905283
76	17756.189103949313	29105.152306019394	14726.221441715536	76	32135.119968253173
77	27529.216456635753	29027.36025557249	15727.209109617548	77	40829.36760259069
78	18783.01417490431	29535.26624684524	12048.121034688462	78	36270.15938706109
79	26237.025548302245	35857.774815479315	16533.926553112637	79	45560.8738106689
80	23821.91132543596	24637.51996329995	14270.755851824062	80	34188.67543691186
81	23862.6413688561	32259.80173307348	18635.10936796277	81	37487.33373396681
82	21215.36735926001	30053.895047688708	15409.116875748567	82	35860.145531200156
83	22406.845483690864	35553.45453923919	19935.555881845263	83	38024.744141084804
84	24664.524951486295	31683.97121473909	12318.373186749981	84	44030.12297947539
85	29902.663159151773	32501.745324756597	13513.579918766216	85	48890.82856514216
86	28627.312144869786	40401.34245228319	14115.29393660945	86	54913.36066054351
87	24338.426306715937	36401.19310207011	17551.44870899214	87	43188.17069979391
88	27528.459721762676	38693.94293531339	15012.060203493202	88	51210.34245358289
89	25541.72550398764	23751.068250911147	13275.208479431587	89	36017.5852754672
90	22910.65426214676	39376.43055135869	18447.780486721662	90	43839.30432678377
91	23347.679520204063	33763.091086692824	16141.49523598682	91	40969.27537091007
92	25072.96478827368	28616.016046046356	14748.512012782381	92	38940.46882153765
93	27002.851349652778	31148.74213744941	17328.525430310932	93	40823.06805679125
94	29686.640045492575	38603.38729448415	17470.012503093876	94	50820.01483688285
95	34757.56153324932	30851.323189437324	11729.801207268934	95	53879.08351541769
96	21989.711085031904	27634.349730727794	18819.602849895808	96	30804.457965863887
97	19003.507170076755	39457.070465543446	19546.775998690864	97	38913.80163692931
98	30083.387998591876	34462.89812032317	21100.42162873939	98	43445.864490175634
99	51639.527941149616	40364.020960634756	24685.171386322327	99	67318.37751546205
100	37302.74629453784	51687.461203044266	26753.637032511186	100	62236.57046507093
