# Supplementary material for: Learning mutational signatures and their multidimensional genomic properties with TensorSignatures
Source: Nat Commun. 2021 Jun 15;12:3628. doi: 10.1038/s41467-021-23551-9 (PMC8206343; doi:10.1038/s41467-021-23551-9)
Supplement: Supplementary file 4 — Source Data [file 41467_2021_23551_MOESM4_ESM.zip › fig5f_stomach.csv]

	A[T>C]N	B[T>C]N	coding	expression	template
0	13393.980719584246	24625.143735783226	7787.57169227911	0	11040.059018874477
1	6868.498036795295	19565.83583700641	13230.346568393923	1	13203.987305407778
2	5442.166795762309	7360.015122220797	5804.7559176277255	2	6997.426000355381
3	2993.13192917364	14203.691918530014	5747.203557861842	3	11449.620289841812
4	7748.680549565258	11627.390684714239	5023.500262779007	4	14352.570971500489
5	2128.5046645616253	13939.247689608856	8317.092940748385	5	7750.659413422096
6	6191.992799630174	9190.755011229376	7661.407994790265	6	7721.339816069284
7	5628.391236296513	7210.664173804084	5121.601481856703	7	7717.4539282438955
8	8023.6499099719385	9628.169737185555	4777.031129862187	8	12874.788517295305
9	3563.653353533061	10692.902800546319	7535.7735586901645	9	6720.782595389216
10	10618.276819681441	11029.541834109648	10896.085939900315	10	10751.732713890779
11	4085.057568324418	10106.458740885853	7209.582625833549	11	6981.933683376721
12	3912.0140996857563	9349.853826086903	6168.42872864988	12	7093.439197122779
13	3692.0783565472643	9766.087993943402	4731.487397257239	13	8726.67895323343
14	8868.107897460282	9884.924461267692	9903.616591269696	14	8849.415767458278
15	7470.719368645487	9295.387998457898	5196.640991828014	15	11569.46637527537
16	6606.864708953408	10809.785933403473	8365.28162492926	16	9051.369017427622
17	4823.373210694227	7088.399509039336	6175.818658125347	17	5735.954061608217
18	7164.965449387437	11639.320298827122	7828.705019461194	18	10975.580728753364
19	4599.1376371923425	13511.064182182356	5210.56663223343	19	12899.635187141266
20	7314.0479248942065	6171.116478308113	9040.462386439383	20	4444.702016762938
21	10523.095395568664	8798.942218823735	8507.119008410273	21	10814.918605982122
22	8227.146804156997	7466.266221948188	4946.87825890875	22	10746.534767196437
23	9528.107734157424	8381.934778728957	8272.152681669344	23	9637.889831217039
24	6809.125054852592	7259.9447971119525	5927.582955426737	24	8141.486896537809
25	6710.793659060845	11639.80431788487	5530.048441516638	25	12820.549535429078
26	5684.991275574719	9576.243000154875	6990.0328477295925	26	8271.201428000002
27	5606.735410407915	15663.926680078604	5163.510148797071	27	16107.151941689448
28	7593.873427240878	11142.475952085337	10988.266034098682	28	7748.083345227533
29	6655.845473589168	12012.545984852903	10758.092876381757	29	7910.298582060315
30	5369.737631818674	11945.252297642915	9326.658131168222	30	7988.331798293369
31	4118.6185106291405	11331.153657720115	3538.6639890568417	31	11911.108179292412
32	5168.018369725634	15035.5373929899	7950.988253381757	32	12252.567509333776
33	5449.18442021344	7065.256127903889	10385.550112166547	33	2128.8904359507815
34	3277.1050591969065	8124.435594384554	4653.851942017623	34	6747.688711563837
35	5859.4010525502645	9470.199791461882	5559.38286237021	35	9770.217981641934
36	5223.44793340886	9487.768403570726	4769.555639663422	36	9941.660697316162
37	6799.254776058884	10016.977800673318	5718.668481120555	37	11097.564095611648
38	2573.2551966473716	4855.078546789451	3266.1928562894245	38	4162.140887147399
39	4972.133126476728	10880.39365663099	7299.988771383732	39	8552.538011723987
40	9551.715606097267	8361.994278716042	7484.747182922831	40	10428.96270189048
41	7292.416608858258	13572.004220379218	7716.134722186451	41	13148.286107051026
42	6952.837071882574	9240.629793915206	6925.610898843557	42	9267.855966954226
43	5033.840582680652	7654.005415923828	4834.6299795624445	43	7853.2160190420345
44	3246.6155598932814	9190.992653711372	3699.849936488346	44	8737.758277116307
45	3076.3096465664466	9587.449249214269	4976.287567816873	45	7687.471327963843
46	6267.621384943457	13569.314845933493	7878.539205045561	46	11958.39702583139
47	5660.766999350108	10032.164728172824	5977.643365315136	47	9715.288362207795
48	9221.618789384878	9094.41050923337	4376.270104355437	48	13939.759194262813
49	5848.051813851467	6816.29272416377	6788.385096712259	49	5875.959441302977
50	2643.7455342680814	7773.777343909897	1524.6611006960925	50	8892.861777481887
51	4775.369690832245	4514.250346119459	5723.833683375972	51	3565.786353575731
52	6006.363309077334	7743.93122261298	3705.456706314275	52	10044.837825376038
53	4183.6699589007985	9183.66544236774	5807.390594478479	53	7559.944806790058
54	5511.879398628	6116.131293531309	2619.9064073988657	54	9008.104284760444
55	4414.893274733817	8211.513136991354	3262.464710833641	55	9363.94170089153
56	8754.407927294678	10035.509803620194	3917.249948293071	56	14872.6677826218
57	3881.524641990711	6304.3713571083645	3187.829410166674	57	6998.066588932401
58	4238.024593713792	5749.340792771032	2210.5701658989656	58	7776.79522058586
59	8135.400923840412	6991.797828439718	6493.257584750679	59	8633.941167529452
60	5676.949517662002	3706.038357363687	3109.333860684884	60	6273.654014340805
61	8691.429991269846	6658.821142925099	897.7777048741085	61	14452.473429320835
62	5561.64621464113	6575.486862254587	531.3260393344004	62	11605.807037561319
63	5925.495213398195	6096.079370146677	5012.523337613692	63	7009.051245931181
64	6895.226257800708	2421.4452559842875	3466.651319094796	64	5850.020194690199
65	4966.503169266423	6393.474247283423	2518.780173230659	65	8841.197243319188
66	6841.030241895072	8656.695975412305	2670.607810356886	66	12827.11840695049
67	6354.538072905449	5623.255045211888	2812.261090326955	67	9165.532027790383
68	5095.227138135826	5194.205060969847	3309.1400889446168	68	6980.2921101610555
69	6421.70414401221	6373.4714209298	2347.4131246727043	69	10447.762440269307
70	4828.540449243941	6154.092679474041	3355.5592050389596	70	7627.073923679023
71	5214.592148110112	3591.1336318495582	1151.681268769478	71	7654.044511190193
72	6875.412580979108	3482.9342604063613	2953.011998689002	72	7405.3348426964685
73	5987.537128552436	5798.7584190473635	1001.0506203593959	73	10785.244927240405
74	7487.307970253085	5235.680714667356	1126.0358704913376	74	11596.952814429105
75	5711.795029266798	6484.581711522592	1657.8317748199295	75	10538.544965969459
76	5818.234578880807	6521.140649075339	1388.3644228155758	76	10951.01080514057
77	9140.432169317826	5867.54915233258	2075.4927376191463	77	12932.48858403126
78	8356.965050681556	4649.857019898033	2474.2845474415935	78	10532.537523137995
79	7467.5007629846095	6824.455859192674	3174.5788221253483	79	11117.377800051934
80	9180.515457586149	4506.1969572672715	2741.1708917983588	80	10945.54152305506
81	7039.232903131829	3505.505469564249	1473.335938731087	81	9071.40243396499
82	7447.07238417104	5818.927393545398	2971.3076279219495	82	10294.69214979449
83	7103.570278098832	6670.063061934681	2389.7672787298447	83	11383.866061303668
84	7597.412665666875	2432.4267636812096	1973.6299282064938	84	8056.209501141591
85	10400.549720011359	6778.318357985198	2014.0188169397218	85	15164.849261056832
86	5922.699099507487	7710.435055776016	1749.5600090836792	86	11883.574146199822
87	7997.098208317767	5189.75775015642	3857.7809589251356	87	9329.074999549051
88	11702.434553383633	4858.595976386428	2452.7014428523617	88	14108.329086917702
89	5457.977587816669	7968.953050642871	1867.0704960450093	89	11559.86014241453
90	7149.870079554803	5719.115831107185	1533.2801230447392	90	11335.70578761725
91	10150.764398682506	5908.50493475004	2056.7956876345893	91	14002.473645797956
92	11619.673903878402	8930.07257961118	6087.9584861604535	92	14461.787997329127
93	14662.934365072242	4333.3848293526535	4141.654131526892	93	14854.665062898002
94	7766.00431431827	3683.4332496248103	1735.0899411968344	94	9714.347622746245
95	7029.072058668186	5733.1312698892925	2508.944874522112	95	10253.258454035367
96	17041.85763688249	7287.6935024816485	7754.073969851339	96	16575.4771695128
97	7355.275189260245	4462.336266715558	2654.286173310206	97	9163.325282665597
98	15693.87415265488	6893.232617042132	2798.7614644402793	98	19788.34530525673
99	11026.964279747543	0.0	1319.9853202996405	99	9706.9789594479
100	22188.423338468623	2131.2095549370083	3900.9804664648564	100	20418.652426940775
