# Supplementary material for: Learning mutational signatures and their multidimensional genomic properties with TensorSignatures
Source: Nat Commun. 2021 Jun 15;12:3628. doi: 10.1038/s41467-021-23551-9 (PMC8206343; doi:10.1038/s41467-021-23551-9)
Supplement: Supplementary file 4 — Source Data [file 41467_2021_23551_MOESM4_ESM.zip › fig6d_cluster_apobec_repl.csv]

	idx	sub count	start min	start max	clulen
0	0	6	109559774	109560393	619
1	1	3	117169145	117169446	301
2	2	3	113401036	113401513	477
3	3	3	51276303	51276439	136
4	4	3	42302243	42302630	387
5	5	3	31630657	31630767	110
6	6	4	70275540	70276111	571
7	7	3	173933938	173933999	61
8	8	4	207029979	207030755	776
9	9	5	30853273	30854088	815
10	10	5	122391979	122392928	949
11	11	3	185199304	185199645	341
12	12	3	10083075	10083365	290
13	13	5	18149552	18150527	975
14	14	3	73532230	73532608	378
15	15	3	126852654	126852743	89
16	16	3	134074930	134075294	364
17	17	4	48833757	48834725	968
18	18	5	33635227	33635516	289
19	19	4	40466602	40466843	241
20	20	3	46857657	46858225	568
21	21	4	149134760	149135520	760
22	22	3	155450754	155451123	369
23	23	3	156300085	156300511	426
24	24	3	165276679	165276796	117
25	25	3	171422042	171422314	272
26	26	4	182245162	182245953	791
27	27	4	75514430	75514713	283
28	28	6	78175052	78177790	2738
29	29	3	92359992	92360595	603
30	30	4	94081202	94081468	266
31	31	3	30224213	30224314	101
32	32	3	61129412	61129754	342
33	33	3	133113470	133113922	452
34	34	3	27945223	27945491	268
35	35	3	32674979	32675216	237
36	36	3	39228948	39229017	69
37	37	6	65802010	65804546	2536
38	38	3	79353886	79354194	308
39	39	7	92296632	92297945	1313
40	40	5	118572044	118572964	920
41	41	4	22569015	22570125	1110
42	42	3	41041667	41041827	160
43	43	3	59220877	59221214	337
44	44	3	29829866	29830037	171
45	45	4	37280081	37280923	842
46	46	3	55257967	55258400	433
47	47	3	77004636	77004811	175
48	48	3	74892108	74892586	478
49	49	3	75394648	75395112	464
50	50	4	90906390	90907251	861
51	51	3	1850490	1850931	441
52	52	3	24795872	24796161	289
53	53	4	28918574	28919205	631
54	54	5	57859772	57861264	1492
55	55	3	67248570	67248980	410
56	56	3	17923713	17924220	507
57	57	26	59326905	59335913	9008
58	58	4	71262485	71263793	1308
59	59	3	864695	865103	408
60	60	3	1386580	1387025	445
61	61	3	10478706	10479223	517
62	62	3	11308732	11308860	128
63	63	3	21632287	21632608	321
64	64	3	36633599	36633929	330
65	65	3	45266886	45267201	315
66	66	12	32555421	32558225	2804
67	67	4	185360940	185361498	558
68	68	6	237388982	237391006	2024
69	69	3	242545561	242545633	72
70	70	3	25644181	25644732	551
71	71	3	23863601	23864155	554
72	72	3	25574966	25575197	231
73	73	16	40012910	40017603	4693
74	74	3	24757808	24758385	577
75	75	4	30118801	30119312	511
76	76	3	39799167	39799598	431
77	77	4	49480019	49481174	1155
78	78	3	52003448	52003871	423
79	79	5	64038285	64039705	1420
80	80	6	178786361	178787764	1403
81	81	4	75499447	75500123	676
82	82	4	144534642	144535387	745
83	83	3	147047043	147047403	360
84	84	3	18566365	18566793	428
85	85	3	24729892	24730382	490
86	86	3	34680056	34680509	453
87	87	4	58729207	58730276	1069
88	88	3	37513097	37513610	513
89	89	3	45499188	45499398	210
90	90	3	113828619	113828829	210
91	91	6	129007539	129009531	1992
92	92	5	161312697	161313845	1148
93	93	3	54313806	54313894	88
94	94	3	65628532	65629052	520
95	95	5	98571605	98572709	1104
96	96	4	99623892	99625147	1255
97	97	3	127867026	127867605	579
98	98	3	150954838	150954939	101
99	99	3	70787955	70788183	228
100	100	3	82761305	82761883	578
101	101	3	132708768	132709031	263
102	102	4	97375943	97376771	828
103	103	4	128610313	128611487	1174
104	104	3	41233459	41233883	424
105	105	5	48901851	48903736	1885
106	106	4	26023371	26023900	529
107	107	3	41524953	41525129	176
108	108	3	150234948	150235272	324
109	109	3	208506727	208507001	274
110	110	3	221922942	221923420	478
111	111	3	234502323	234502883	560
112	112	3	23180762	23180791	29
113	113	4	124385060	124386213	1153
114	114	7	129001026	129003242	2216
115	115	3	11386068	11386543	475
116	116	3	35462668	35463039	371
117	117	12	119155266	119160891	5625
118	118	3	121639473	121639826	353
119	119	3	110338234	110338651	417
120	120	11	20575244	20579672	4428
121	121	9	49306025	49306428	403
122	122	3	73731425	73731522	97
123	123	3	35348774	35348870	96
124	124	4	51412391	51413078	687
125	125	4	57921111	57922222	1111
126	126	4	89656373	89657477	1104
127	127	3	50938008	50938443	435
128	128	4	78347990	78349019	1029
129	129	3	56793838	56794242	404
130	130	3	60441751	60441922	171
131	131	3	8387093	8387542	449
132	132	4	12401308	12402073	765
133	133	3	14247733	14248241	508
134	134	4	39631797	39632689	892
135	135	3	56095042	56095601	559
136	136	4	56098212	56099117	905
137	137	6	56101577	56102888	1311
138	138	3	16564296	16564507	211
139	139	8	25715646	25718978	3332
140	140	3	61770509	61771052	543
141	141	8	195390542	195394259	3717
142	142	3	231540728	231540828	100
143	143	4	2547232	2548529	1297
144	144	5	4331573	4332170	597
145	145	3	32950907	32951415	508
146	146	4	40626336	40626508	172
147	147	3	44512076	44512641	565
148	148	4	42159248	42159630	382
149	149	16	48135988	48141748	5760
150	150	3	49104650	49105204	554
151	151	3	49267335	49267796	461
152	152	4	49269665	49270562	897
153	153	3	49273923	49274385	462
154	154	3	197094049	197094402	353
155	155	3	32884863	32885356	493
156	156	3	99346598	99346974	376
157	157	3	52778223	52778644	421
158	158	9	66255870	66260093	4223
159	159	3	73475471	73475986	515
160	160	3	124759201	124759359	158
161	161	3	131271549	131272016	467
162	162	5	51463987	51464296	309
163	163	3	75787689	75788196	507
164	164	4	99293288	99293687	399
165	165	7	107566375	107568567	2192
166	166	6	87394042	87396426	2384
167	167	3	120514457	120514792	335
168	168	3	101688457	101688913	456
169	169	4	108085925	108087047	1122
170	170	3	132903825	132904375	550
171	171	3	69491402	69491933	531
172	172	3	119856621	119857020	399
173	173	4	210211623	210212551	928
174	174	6	37625085	37645241	20156
175	175	3	52567330	52567737	407
176	176	3	74299242	74299620	378
177	177	4	106464520	106465133	613
178	178	6	122497575	122498306	731
179	179	12	36513792	36514825	1033
180	180	4	37688413	37688661	248
181	181	5	35190764	35192210	1446
182	182	10	11465157	11473233	8076
183	183	3	6460281	6460475	194
184	184	5	160771886	160773699	1813
185	185	3	204176344	204176402	58
186	186	3	19460005	19460184	179
187	187	3	19946822	19946899	77
188	188	5	21245770	21246102	332
189	189	10	25303457	25304165	708
190	190	3	46988589	46989064	475
191	191	3	11033821	11034024	203
192	192	11	23393774	23394463	689
193	193	8	74461716	74464162	2446
194	194	4	138207848	138209086	1238
195	195	4	178798504	178799096	592
196	196	3	197031221	197031265	44
197	197	3	45176722	45177261	539
198	198	4	82281899	82282841	942
199	199	3	151303185	151303552	367
200	200	11	191031466	191034745	3279
201	201	3	65738931	65739178	247
202	202	7	152027954	152028740	786
203	203	4	3083633	3084746	1113
204	204	7	155418119	155421420	3301
205	205	25	43552478	43559270	6792
206	206	3	43678769	43678851	82
207	207	3	97022856	97023082	226
208	208	5	73396200	73398080	1880
209	209	5	10346470	10347624	1154
210	210	3	22150524	22150890	366
211	211	3	26397467	26397824	357
212	212	3	39429755	39430013	258
213	213	3	49620880	49621195	315
214	214	4	61769104	61769965	861
215	215	3	83326596	83326961	365
216	216	5	84175878	84176685	807
217	217	4	86223853	86224727	874
218	218	11	109813147	110147395	334248
219	219	4	145663210	145664216	1006
220	220	6	155855048	155856436	1388
221	221	13	155860090	155865104	5014
222	222	4	155965535	155966190	655
223	223	4	167227046	167227849	803
224	224	4	174968791	174969417	626
225	225	15	185120380	185123961	3581
226	226	11	201498282	201501520	3238
227	227	4	203816901	203817835	934
228	228	4	205213299	205213794	495
229	229	3	219883717	219884055	338
230	230	7	223499942	223501162	1220
231	231	6	225664636	225666349	1713
232	232	4	225939311	225939931	620
233	233	6	226073203	226074851	1648
234	234	6	229571630	229573252	1622
235	235	6	230050230	230051250	1020
236	236	5	9250966	9251389	423
237	237	4	32938339	32938567	228
238	238	3	47139149	47139294	145
239	239	4	62820081	62821075	994
240	240	3	69950140	69950200	60
241	241	4	76273356	76273976	620
242	242	8	95254964	95256859	1895
243	243	3	95360399	95360732	333
244	244	6	98559240	98560240	1000
245	245	10	11459057	11461761	2704
246	246	5	17158549	17159701	1152
247	247	7	62420008	62420923	915
248	248	4	63975532	63976115	583
249	249	3	67878158	67878375	217
250	250	3	2256196	2256251	55
251	251	3	3199384	3199676	292
252	252	3	6476594	6476890	296
253	253	3	16975166	16975225	59
254	254	3	48479117	48479481	364
255	255	4	64365811	64366363	552
256	256	5	66711126	66712303	1177
257	257	5	69193133	69194703	1570
258	258	4	69822292	69823126	834
259	259	3	112406573	112406741	168
260	260	3	116378514	116378673	159
261	261	3	125630176	125630338	162
262	262	3	80984863	80985027	164
263	263	6	113942335	113943492	1157
264	264	10	114308622	114310557	1935
265	265	5	24167954	24169331	1377
266	266	4	33914805	33915579	774
267	267	5	90699416	90699792	376
268	268	5	91756981	91758179	1198
269	269	3	26897878	26897945	67
270	270	3	37306480	37306695	215
271	271	5	39789587	39790157	570
272	272	4	40670557	40671214	657
273	273	5	40801849	40802857	1008
274	274	4	67593367	67593864	497
275	275	4	69544171	69544783	612
276	276	4	81310428	81311039	611
277	277	3	82228665	82228782	117
278	278	3	90360959	90361280	321
279	279	3	14408840	14409204	364
280	280	3	48131841	48131935	94
281	281	3	48289131	48289249	118
282	282	3	48817969	48818334	365
283	283	4	49961480	49962283	803
284	284	5	67642885	67643511	626
285	285	5	71841488	71842657	1169
286	286	4	29044464	29044593	129
287	287	3	42597515	42597842	327
288	288	5	43969424	43970992	1568
289	289	8	62223821	62225833	2012
290	290	3	75308031	75308094	63
291	291	3	47019351	47019677	326
292	292	3	67570924	67571022	98
293	293	5	1856028	1856424	396
294	294	3	3422930	3423195	265
295	295	3	4618139	4618177	38
296	296	3	14193507	14193872	365
297	297	7	18434006	18436032	2026
298	298	6	20182522	20183780	1258
299	299	3	44113623	44113873	250
300	300	5	48230571	48231763	1192
301	301	4	37945297	37945849	552
302	302	7	69999077	70001504	2427
303	303	3	72252979	72253041	62
304	304	3	115639148	115639201	53
305	305	5	120166937	120168253	1316
306	306	5	141895239	141896680	1441
307	307	7	160176856	160178743	1887
308	308	4	170135798	170136762	964
309	309	5	171542786	171543953	1167
310	310	4	175648994	175649461	467
311	311	3	213355530	213355666	136
312	312	5	237872366	237872736	370
313	313	3	20026783	20027118	335
314	314	6	20316828	20317402	574
315	315	4	24483816	24484532	716
316	316	6	30855716	30856489	773
317	317	4	40859063	40859836	773
318	318	3	46721902	46722218	316
319	319	4	47811610	47811994	384
320	320	3	17826223	17826376	153
321	321	4	36735148	36735820	672
322	322	3	43861986	43862130	144
323	323	4	28727646	28728130	484
324	324	5	31964505	31966086	1581
325	325	3	50635604	50635824	220
326	326	4	30966868	30967762	894
327	327	9	49824432	49827311	2879
328	328	3	53122842	53122951	109
329	329	3	74109467	74109526	59
330	330	4	123825505	123826029	524
331	331	3	193032509	193032846	337
332	332	6	197486463	197488199	1736
333	333	4	2517965	2518413	448
334	334	5	14600944	14601769	825
335	335	3	86978919	86978987	68
336	336	3	87925628	87925767	139
337	337	3	89903348	89903621	273
338	338	3	119617650	119617949	299
339	339	3	998426	998636	210
340	340	3	31041265	31041480	215
341	341	3	64118215	64118344	129
342	342	6	82493010	82493497	487
343	343	6	125123135	125124726	1591
344	344	3	131957060	131957380	320
345	345	3	132033459	132033483	24
346	346	3	14042508	14042872	364
347	347	3	29536780	29536897	117
348	348	3	33222094	33222256	162
349	349	3	42157303	42157630	327
350	350	4	2274460	2274964	504
351	351	7	76209256	76209497	241
352	352	4	82529746	82530700	954
353	353	3	86428353	86428705	352
354	354	6	107229425	107229988	563
355	355	11	116301613	116303152	1539
356	356	3	130372434	130372721	287
357	357	4	130845644	130846427	783
358	358	3	135205756	135206040	284
359	359	3	138403368	138403556	188
360	360	4	139037487	139038268	781
361	361	5	27504051	27505661	1610
362	362	3	27933091	27933381	290
363	363	4	96530156	96531047	891
364	364	6	108180815	108182192	1377
365	365	3	20429556	20429807	251
366	366	3	66480835	66481026	191
367	367	3	90452472	90452640	168
368	368	5	94992204	94993091	887
369	369	3	111944224	111944334	110
370	370	3	123900060	123900395	335
371	371	6	124432177	124433129	952
372	372	7	134441361	134442776	1415
373	373	3	135302061	135302390	329
374	374	4	140339348	140339883	535
375	375	4	12403550	12404072	522
376	376	4	17755643	17756550	907
377	377	3	22566302	22566373	71
378	378	6	100654462	100655659	1197
379	379	4	109306759	109307163	404
380	380	4	136222889	136223360	471
381	381	3	148336220	148336503	283
382	382	3	2111745	2111961	216
383	383	3	10126373	10126762	389
384	384	10	10343901	10345922	2021
385	385	3	17949055	17949207	152
386	386	3	20361430	20361783	353
387	387	3	23716311	23716584	273
388	388	3	26918857	26918993	136
389	389	4	27716028	27716518	490
390	390	8	39388043	39388911	868
391	391	3	52911389	52911604	215
392	392	4	54000493	54001096	603
393	393	3	67624309	67624555	246
394	394	5	93241385	93241809	424
395	395	3	93278511	93278821	310
396	396	4	106840147	106840770	623
397	397	5	113892554	113892885	331
398	398	20	155360465	155365471	5006
399	399	4	160164442	160165025	583
400	400	5	160262765	160262955	190
401	401	3	171196041	171196433	392
402	402	5	172457606	172459269	1663
403	403	5	183518360	183520021	1661
404	404	4	204472504	204473392	888
405	405	6	212075444	212076272	828
406	406	3	217137425	217137454	29
407	407	3	223887159	223887431	272
408	408	3	226786432	226786710	278
409	409	13	234574641	234576849	2208
410	410	5	73022702	73024180	1478
411	411	7	75752196	75754593	2397
412	412	5	76487634	76488760	1126
413	413	3	77724286	77724618	332
414	414	3	90379790	90380168	378
415	415	3	93106960	93107176	216
416	416	6	96338243	96339819	1576
417	417	3	98389238	98389559	321
418	418	3	103420781	103420795	14
419	419	7	104906945	104909161	2216
420	420	3	112658569	112658774	205
421	421	5	9457943	9458336	393
422	422	3	17857570	17857651	81
423	423	5	34637078	34638052	974
424	424	4	46866674	46867386	712
425	425	4	64052868	64053521	653
426	426	3	66360524	66360625	101
427	427	3	84004375	84004719	344
428	428	3	101883797	101884172	375
429	429	3	123197790	123197871	81
430	430	6	232337	233598	1261
431	431	6	12870217	12871765	1548
432	432	4	26439715	26440665	950
433	433	6	50137038	50137564	526
434	434	3	56323473	56323795	322
435	435	5	96056788	96058345	1557
436	436	5	111203850	111204878	1028
437	437	4	121234351	121234617	266
438	438	4	123382972	123383928	956
439	439	3	123798237	123798315	78
440	440	6	25803121	25803886	765
441	441	3	50074308	50074661	353
442	442	3	56036073	56036215	142
443	443	3	100001368	100001448	80
444	444	7	100079537	100080728	1191
445	445	5	101051079	101052589	1510
446	446	3	22060555	22060893	338
447	447	3	25578020	25578094	74
448	448	3	26507890	26508194	304
449	449	3	45417677	45418059	382
450	450	3	47004450	47004673	223
451	451	3	55524456	55524798	342
452	452	4	59167538	59168119	581
453	453	4	61336682	61337164	482
454	454	4	67964678	67964900	222
455	455	3	81548576	81548846	270
456	456	3	28982202	28982489	287
457	457	4	40480089	40481018	929
458	458	3	55758405	55758735	330
459	459	3	66659303	66659634	331
460	460	4	68851453	68852125	672
461	461	4	80945906	80946007	101
462	462	5	85122436	85122511	75
463	463	3	91096586	91096880	294
464	464	10	91339841	91341996	2155
465	465	4	93356814	93357344	530
466	466	3	94770017	94770197	180
467	467	3	11036444	11036501	57
468	468	4	30917069	30917487	418
469	469	4	46779038	46779559	521
470	470	3	64595710	64595726	16
471	471	9	70065305	70083253	17948
472	472	6	71756029	71757229	1200
473	473	5	30296197	30296935	738
474	474	4	36612880	36613554	674
475	475	3	40707356	40707527	171
476	476	3	54285623	54285903	280
477	477	4	61008213	61008930	717
478	478	6	70662505	70664467	1962
479	479	3	73894253	73894342	89
480	480	3	33722973	33723157	184
481	481	3	35161896	35161918	22
482	482	3	43274935	43275214	279
483	483	3	43705159	43705457	298
484	484	3	47809760	47809937	177
485	485	6	49837344	49838552	1208
486	486	4	55439728	55440417	689
487	487	12	20495272	20721988	226716
488	488	6	33125588	33127180	1592
489	489	3	35251122	35251274	152
490	490	4	49300454	49301033	579
491	491	3	50394436	50394812	376
492	492	4	12460932	12461382	450
493	493	3	28740116	28740263	147
494	494	4	32730457	32730953	496
495	495	9	54859346	54861559	2213
496	496	3	60962369	60962560	191
497	497	3	71360405	71360641	236
498	498	3	140710017	140710292	275
499	499	4	204337331	204338137	806
500	500	6	206994085	206995312	1227
501	501	9	208827059	208828757	1698
502	502	4	220449103	220449589	486
503	503	3	220594463	220594784	321
504	504	8	231124693	231125987	1294
505	505	3	233615638	233615979	341
506	506	10	242368830	242372254	3424
507	507	4	242979506	242979909	403
508	508	4	484046	485054	1008
509	509	3	4787336	4787345	9
510	510	3	20401147	20401484	337
511	511	3	25230471	25230861	390
512	512	5	55040532	55041605	1073
513	513	4	60984219	60984593	374
514	514	6	30350467	30351939	1472
515	515	5	34646142	34647386	1244
516	516	15	35184583	35189561	4978
517	517	5	35655565	35656937	1372
518	518	4	46263515	46263876	361
519	519	6	24183476	24184318	842
520	520	4	28649394	28650067	673
521	521	4	50682166	50683098	932
522	522	3	18959319	18959446	127
523	523	8	38182996	38184129	1133
524	524	15	48475948	48480308	4360
525	525	4	52320121	52320986	865
526	526	3	67363999	67364026	27
527	527	3	100121568	100121822	254
528	528	4	106608453	106608691	238
529	529	4	111636431	111637373	942
530	530	3	119874381	119874567	186
531	531	5	120525476	120526464	988
532	532	5	121615161	121615927	766
533	533	4	134297578	134298009	431
534	534	6	139543488	139544870	1382
535	535	5	141422115	141422821	706
536	536	4	148876359	148877148	789
537	537	3	171595560	171595672	112
538	538	4	172061832	172062238	406
539	539	3	189463543	189463738	195
540	540	6	3208146	3208897	751
541	541	3	4623569	4623934	365
542	542	11	33317665	33319814	2149
543	543	5	53305662	53306589	927
544	544	3	56750054	56750418	364
545	545	4	73069033	73069838	805
546	546	3	77380115	77380268	153
547	547	5	87287671	87288786	1115
548	548	5	114811483	114812011	528
549	549	13	151529485	151530989	1504
550	550	6	159390705	159392535	1830
551	551	7	180994248	180994430	182
552	552	3	14633364	14633693	329
553	553	4	38437044	38437383	339
554	554	4	43184635	43185278	643
555	555	3	43538751	43538830	79
556	556	4	60905189	60906097	908
557	557	4	70855571	70855922	351
558	558	4	75211788	75212774	986
559	559	7	111741793	111743695	1902
560	560	4	140842563	140842763	200
561	561	5	150561512	150562634	1122
562	562	3	167979814	167980062	248
563	563	5	172875432	172875782	350
564	564	5	179219203	179219977	774
565	565	14	937542	941483	3941
566	566	4	11962327	11963296	969
567	567	6	12122571	12123634	1063
568	568	4	20331986	20332719	733
569	569	4	34246220	34246279	59
570	570	3	42261646	42261808	162
571	571	5	52257646	52258994	1348
572	572	3	90442938	90443061	123
573	573	3	91001578	91001878	300
574	574	5	106227586	106228417	831
575	575	3	108390725	108391040	315
576	576	4	111933209	111933795	586
577	577	3	114936171	114936460	289
578	578	3	119910945	119911131	186
579	579	3	126631043	126631182	139
580	580	3	128997775	128998004	229
581	581	4	151393408	151394224	816
582	582	4	158834918	158835757	839
583	583	6	165857221	165859400	2179
584	584	3	168326168	168326519	351
585	585	3	871859	872210	351
586	586	8	2293568	2296120	2552
587	587	7	14005634	14006371	737
588	588	3	14549106	14549205	99
589	589	6	36133352	36134382	1030
590	590	16	45114851	45119108	4257
591	591	7	66369472	66370597	1125
592	592	4	69876882	69876971	89
593	593	4	73472532	73473098	566
594	594	4	75434344	75434775	431
595	595	3	92961300	92961598	298
596	596	3	95838376	95838620	244
597	597	6	98021992	98022932	940
598	598	4	115360526	115360986	460
599	599	3	143726523	143726858	335
600	600	7	148793311	148795256	1945
601	601	3	150327961	150328093	132
602	602	4	5940367	5940705	338
603	603	5	17515071	17516365	1294
604	604	3	28262673	28263045	372
605	605	4	95679879	95680536	657
606	606	3	95922096	95922415	319
607	607	3	96608749	96608979	230
608	608	3	123129108	123129250	142
609	609	4	124565312	124565802	490
610	610	7	134238634	134240304	1670
611	611	3	32540060	32540367	307
612	612	3	36533163	36533379	216
613	613	3	37554486	37554699	213
614	614	3	86484729	86485000	271
615	615	4	95630519	95631241	722
616	616	9	100900139	100902106	1967
617	617	3	114492998	114493123	125
618	618	4	123947244	123947396	152
619	619	6	127691522	127691940	418
620	620	4	131548384	131548910	526
621	621	3	139303520	139303740	220
622	622	4	49097243	49097903	660
623	623	4	106897489	106898154	665
624	624	4	117906738	117907493	755
625	625	5	1811237	1811599	362
626	626	3	6455610	6455651	41
627	627	3	6755887	6755953	66
628	628	3	8586657	8587059	402
629	629	3	16577092	16577397	305
630	630	4	19915801	19916412	611
631	631	5	22007124	22008495	1371
632	632	4	22199923	22200654	731
633	633	3	22566222	22566473	251
634	634	3	22828779	22828866	87
635	635	3	47098152	47098170	18
636	636	5	51349205	51350901	1696
637	637	3	57255014	57255304	290
638	638	3	62147118	62147287	169
639	639	3	65952024	65952177	153
640	640	8	81021256	81023644	2388
641	641	3	91312832	91313175	343
642	642	3	92874587	92874955	368
643	643	3	97727995	97728344	349
644	644	4	118365730	118366165	435
645	645	3	145395553	145395582	29
646	646	4	151213352	151214245	893
647	647	7	155289934	155291368	1434
648	648	4	183110127	183110529	402
649	649	3	184913173	184913436	263
650	650	5	186521781	186522235	454
651	651	3	206571454	206571773	319
652	652	4	210651263	210651959	696
653	653	3	215826433	215826767	334
654	654	4	222542462	222542854	392
655	655	8	233025177	233026836	1659
656	656	4	236146079	236146813	734
657	657	5	244636328	244637880	1552
658	658	5	246404414	246404892	478
659	659	3	3110698	3111022	324
660	660	5	8772793	8773031	238
661	661	7	34682611	34684562	1951
662	662	5	35090210	35091686	1476
663	663	4	35987191	35988134	943
664	664	4	52249875	52250133	258
665	665	6	82208872	82210409	1537
666	666	7	92091194	92093271	2077
667	667	3	111564378	111564436	58
668	668	3	20418578	20418984	406
669	669	4	26466084	26466104	20
670	670	5	47268028	47268559	531
671	671	17	64703294	64711194	7900
672	672	3	73802649	73802667	18
673	673	4	84694751	84695830	1079
674	674	4	116154637	116155319	682
675	675	4	133443395	133443608	213
676	676	6	779778	781164	1386
677	677	6	1027055	1028827	1772
678	678	4	2322331	2323121	790
679	679	7	2326832	2328035	1203
680	680	6	10201039	10202427	1388
681	681	4	31213368	31214316	948
682	682	6	46994919	46997202	2283
683	683	3	50228924	50229279	355
684	684	6	76344217	76345796	1579
685	685	3	85081613	85081834	221
686	686	4	93624103	93624594	491
687	687	4	95646215	95647009	794
688	688	3	103536529	103536896	367
689	689	3	109971088	109971290	202
690	690	6	110249483	110250444	961
691	691	3	117874991	117875014	23
692	692	4	124860979	124861782	803
693	693	3	45311811	45312047	236
694	694	3	50699728	50699790	62
695	695	3	60194189	60194296	107
696	696	5	99117669	99118151	482
697	697	4	108571740	108572309	569
698	698	5	111289214	111290093	879
699	699	4	28902037	28902298	261
700	700	8	33604618	33606785	2167
701	701	3	34226233	34226566	333
702	702	3	50230413	50230738	325
703	703	7	53039280	53041299	2019
704	704	5	69656628	69657890	1262
705	705	6	72261115	72262700	1585
706	706	3	82000169	82000256	87
707	707	7	91189551	91190875	1324
708	708	3	96593175	96593247	72
709	709	3	104769171	104769548	377
710	710	4	29778246	29779119	873
711	711	6	40910492	40911861	1369
712	712	3	42735803	42736006	203
713	713	3	45995775	45995878	103
714	714	16	46674799	46679467	4668
715	715	3	64010635	64010725	90
716	716	3	76231196	76231482	286
717	717	3	92786929	92787118	189
718	718	5	96506576	96507604	1028
719	719	3	98170509	98170924	415
720	720	14	101315689	101317632	1943
721	721	5	543609	544659	1050
722	722	13	2900123	2902761	2638
723	723	3	9275946	9276353	407
724	724	3	17518297	17518546	249
725	725	5	19034797	19035330	533
726	726	3	23064494	23064871	377
727	727	3	24868392	24868468	76
728	728	5	25897638	25898123	485
729	729	3	31056062	31056188	126
730	730	9	87621097	87623553	2456
731	731	9	519406	521628	2222
732	732	3	1570980	1571388	408
733	733	3	20881999	20882413	414
734	734	3	26889542	26889756	214
735	735	4	29053641	29054669	1028
736	736	4	31124073	31125050	977
737	737	10	37176831	37179285	2454
738	738	6	40104938	40106026	1088
739	739	5	42831283	42831893	610
740	740	4	46476284	46476998	714
741	741	3	73596559	73596613	54
742	742	6	74008243	74009449	1206
743	743	5	75519782	75520875	1093
744	744	4	79164797	79165121	324
745	745	13	79901889	79904975	3086
746	746	4	7801421	7802462	1041
747	747	3	12379620	12379714	94
748	748	4	13347888	13348361	473
749	749	4	21314961	21315925	964
750	750	38	45567544	45576180	8636
751	751	4	51854199	51855040	841
752	752	7	55620459	55621352	893
753	753	17	55990969	55995586	4617
754	754	3	70219995	70220027	32
755	755	3	74059082	74059180	98
756	756	11	3252308	3254237	1929
757	757	4	10763784	10764863	1079
758	758	12	11121422	11126305	4883
759	759	3	12420808	12421156	348
760	760	4	20134158	20134898	740
761	761	4	35441470	35442239	769
762	762	4	36610742	36611235	493
763	763	3	39800541	39800839	298
764	764	4	47948415	47948942	527
765	765	3	50526955	50527261	306
766	766	9	50731444	50733440	1996
767	767	3	50920017	50920259	242
768	768	8	50923772	50924687	915
769	769	3	53819221	53819378	157
770	770	6	56541404	56542105	701
771	771	3	59083398	59083686	288
772	772	6	19080117	19080725	608
773	773	5	26312184	26312887	703
774	774	4	28014191	28014347	156
775	775	8	28218367	28219842	1475
776	776	9	28476177	28477633	1456
777	777	5	46768547	46769179	632
778	778	5	70892582	70893831	1249
779	779	5	73981312	73982127	815
780	780	3	95590640	95590949	309
781	781	4	103209973	103210979	1006
782	782	5	122485051	122486097	1046
783	783	3	148508499	148508571	72
784	784	3	161180364	161180552	188
785	785	11	173138640	173142863	4223
786	786	3	187244576	187244764	188
787	787	4	191613512	191614529	1017
788	788	4	198465032	198466012	980
789	789	3	213652531	213652635	104
790	790	7	240386793	240387016	223
791	791	5	324234	325708	1474
792	792	5	14955892	14957124	1232
793	793	5	15312233	15312779	546
794	794	4	32362724	32363622	898
795	795	4	34161738	34162578	840
796	796	4	35594775	35595443	668
797	797	5	48478697	48479452	755
798	798	6	25319091	25319587	496
799	799	3	26630301	26630642	341
800	800	5	28606069	28606835	766
801	801	5	29328561	29329464	903
802	802	3	33865614	33865915	301
803	803	3	35569384	35569642	258
804	804	4	36263258	36263630	372
805	805	9	37055406	37056742	1336
806	806	3	37953360	37953455	95
807	807	5	39644642	39644959	317
808	808	3	40643963	40644054	91
809	809	4	18328308	18328477	169
810	810	3	19538588	19538666	78
811	811	3	20062930	20063326	396
812	812	3	21911253	21911420	167
813	813	3	22467991	22468293	302
814	814	5	32207609	32209125	1516
815	815	7	32479815	32481581	1766
816	816	8	33715552	33717423	1871
817	817	4	36822901	36823707	806
818	818	4	37940504	37941032	528
819	819	4	38345199	38346154	955
820	820	5	39880597	39881161	564
821	821	5	43188165	43188806	641
822	822	9	45888762	45890745	1983
823	823	4	46178911	46179418	507
824	824	3	51198685	51198873	188
825	825	3	8610321	8610693	372
826	826	4	20599877	20600388	511
827	827	4	25076332	25076854	522
828	828	7	34995368	34997151	1783
829	829	4	36174017	36174072	55
830	830	4	41698660	41699358	698
831	831	4	47510874	47511543	669
832	832	5	49894119	49895266	1147
833	833	22	51953958	51967818	13860
834	834	4	83403111	83403306	195
835	835	3	133426331	133426684	353
836	836	3	140181626	140181892	266
837	837	4	142426699	142427309	610
838	838	5	149903076	149904170	1094
839	839	3	151290335	151290735	400
840	840	3	151973648	151973665	17
841	841	3	165700240	165700541	301
842	842	3	171859763	171859979	216
843	843	6	174469495	174470930	1435
844	844	3	182305131	182305205	74
845	845	3	186279240	186279527	287
846	846	3	5894156	5894245	89
847	847	5	11542931	11543734	803
848	848	5	25929734	25931251	1517
849	849	3	35943042	35943438	396
850	850	8	40505192	40506011	819
851	851	9	40654141	40657049	2908
852	852	3	47620373	47620656	283
853	853	4	61220919	61221908	989
854	854	6	71945894	71947996	2102
855	855	3	97786949	97787162	213
856	856	5	110326304	110326543	239
857	857	5	113797950	113798343	393
858	858	5	123924913	123926505	1592
859	859	6	128932721	128934165	1444
860	860	5	139458706	139459410	704
861	861	4	140870889	140871687	798
862	862	4	152443294	152444018	724
863	863	5	157224053	157225415	1362
864	864	4	171063496	171064289	793
865	865	5	174777518	174778709	1191
866	866	7	175391561	175392939	1378
867	867	3	178915729	178916116	387
868	868	3	180102260	180102379	119
869	869	19	185420391	185422752	2361
870	870	3	36765673	36766047	374
871	871	4	58771666	58772496	830
872	872	5	68782636	68784003	1367
873	873	4	115067283	115067459	176
874	874	3	125014503	125014913	410
875	875	3	139769749	139769990	241
876	876	3	142376920	142377036	116
877	877	3	143180158	143180393	235
878	878	4	146001733	146002746	1013
879	879	8	156269752	156272622	2870
880	880	4	157188924	157189677	753
881	881	4	159869534	159870141	607
882	882	7	168292229	168294928	2699
883	883	28	169754163	169757478	3315
884	884	3	174044456	174044509	53
885	885	4	179023597	179024362	765
886	886	9	7424078	7425582	1504
887	887	21	9732621	9740475	7854
888	888	6	9905051	9905836	785
889	889	3	10147176	10147545	369
890	890	3	19180013	19180164	151
891	891	12	20905277	20906928	1651
892	892	8	24728898	24732259	3361
893	893	3	31920770	31921177	407
894	894	3	32668861	32668877	16
895	895	7	41721414	41722041	627
896	896	3	42477973	42478193	220
897	897	3	42712930	42713214	284
898	898	4	42893492	42893719	227
899	899	5	55347274	55347583	309
900	900	3	82238522	82238689	167
901	901	4	91717268	91717435	167
902	902	6	93154165	93156048	1883
903	903	3	93964700	93964865	165
904	904	3	103844486	103844734	248
905	905	5	113450494	113450991	497
906	906	4	113455121	113455485	364
907	907	3	135180547	135180710	163
908	908	4	148799429	148800088	659
909	909	4	149596574	149597358	784
910	910	5	159800045	159801664	1619
911	911	7	1431055	1433030	1975
912	912	3	4744659	4744892	233
913	913	3	15384750	15384880	130
914	914	3	27384579	27384778	199
915	915	7	32941450	32944373	2923
916	916	3	39566791	39566903	112
917	917	3	47197337	47197371	34
918	918	5	51217055	51218113	1058
919	919	5	62602891	62604024	1133
920	920	6	70551782	70553358	1576
921	921	5	86605933	86607641	1708
922	922	7	104110213	104111321	1108
923	923	4	105635519	105636274	755
924	924	4	118811360	118811745	385
925	925	3	121081842	121082254	412
926	926	3	130589754	130589858	104
927	927	6	142872849	142874483	1634
928	928	3	20938518	20938628	110
929	929	15	37099905	37104776	4871
930	930	21	38345285	38346311	1026
931	931	4	39815326	39815875	549
932	932	4	39893046	39893161	115
933	933	3	69954211	69954514	303
934	934	5	76242744	76243436	692
935	935	3	90672125	90672512	387
936	936	4	102359174	102359697	523
937	937	3	116612056	116612268	212
938	938	7	124199360	124200571	1211
939	939	4	125867536	125867830	294
940	940	5	126114679	126114863	184
941	941	3	144880628	144880926	298
942	942	5	24059814	24060197	383
943	943	3	84463152	84463564	412
944	944	3	90134962	90135353	391
945	945	5	97647912	97648569	657
946	946	3	114401881	114402064	183
947	947	3	128296710	128297002	292
948	948	3	128482332	128482514	182
949	949	3	131729231	131729409	178
950	950	6	131916489	131917768	1279
951	951	3	135170229	135170390	161
952	952	4	20183882	20184547	665
953	953	3	20511151	20511282	131
954	954	4	36143724	36144007	283
955	955	4	40896904	40897328	424
956	956	4	85998256	85998994	738
957	957	3	123122330	123122434	104
958	958	3	135992204	135992524	320
959	959	6	154630374	154631734	1360
960	960	6	12034063	12035658	1595
961	961	4	41357573	41358323	750
962	962	4	74096036	74096342	306
963	963	5	151110981	151111705	724
964	964	8	6324246	6327295	3049
965	965	3	15667807	15667875	68
966	966	3	53419866	53420238	372
967	967	3	61244244	61244434	190
968	968	4	87750154	87750786	632
969	969	3	46995380	46995734	354
970	970	4	63585509	63586092	583
971	971	3	67409911	67409949	38
972	972	5	66143343	66144592	1249
973	973	3	34100152	34100524	372
974	974	3	43916109	43916301	192
975	975	4	47730182	47730704	522
976	976	4	64653235	64653497	262
977	977	3	4190955	4191306	351
978	978	5	28259640	28260814	1174
979	979	4	76147326	76147809	483
980	980	3	81683918	81684284	366
981	981	3	16990146	16990301	155
982	982	4	19528879	19529637	758
983	983	3	46290102	46290292	190
984	984	6	79155465	79156446	981
985	985	3	47760351	47760444	93
986	986	4	9479289	9479855	566
987	987	3	1259084	1259474	390
988	988	3	9268025	9268314	289
989	989	3	33565550	33565655	105
990	990	3	53104439	53104778	339
991	991	4	112406827	112407524	697
992	992	3	120059888	120060219	331
993	993	4	144301882	144302560	678
994	994	6	149034153	149034896	743
995	995	3	14977720	14978084	364
996	996	5	19492184	19493513	1329
997	997	3	23189965	23190311	346
998	998	3	32311449	32311689	240
999	999	3	32736669	32736876	207
1000	1000	8	47105899	47107955	2056
1001	1001	5	25354253	25354722	469
1002	1002	3	43271726	43271993	267
1003	1003	5	10384778	10385946	1168
1004	1004	4	187441454	187442181	727
1005	1005	3	167601807	167602111	304
1006	1006	5	184673109	184673751	642
1007	1007	4	2552617	2553297	680
1008	1008	3	3043526	3043595	69
1009	1009	3	7686583	7686766	183
1010	1010	3	14285006	14285315	309
1011	1011	3	29697162	29697356	194
1012	1012	3	31231166	31231287	121
1013	1013	3	92825704	92825815	111
1014	1014	4	139096239	139097032	793
1015	1015	3	42229688	42229839	151
1016	1016	3	44353069	44353430	361
1017	1017	8	71375759	71377783	2024
1018	1018	3	77306132	77306161	29
1019	1019	3	110321212	110321345	133
1020	1020	3	158463539	158463838	299
1021	1021	3	158716698	158716985	287
1022	1022	3	3756748	3756918	170
1023	1023	4	11562818	11563016	198
1024	1024	3	12498259	12498388	129
1025	1025	3	26340283	26340555	272
1026	1026	4	65808915	65809445	530
1027	1027	6	73298485	73300156	1671
1028	1028	4	82629777	82630292	515
1029	1029	5	96520937	96521149	212
1030	1030	3	150313676	150313721	45
1031	1031	4	152973246	152973775	529
1032	1032	3	17625634	17626016	382
1033	1033	3	50014997	50015381	384
1034	1034	4	72581229	72582216	987
1035	1035	3	91789808	91789923	115
1036	1036	4	126279772	126280709	937
1037	1037	3	140319732	140319929	197
1038	1038	4	493366	494297	931
1039	1039	3	795745	796010	265
1040	1040	4	26376338	26376664	326
1041	1041	5	36428991	36429119	128
1042	1042	6	78783508	78858141	74633
1043	1043	5	87349818	87350318	500
1044	1044	3	93302050	93302282	232
1045	1045	6	112221363	112223053	1690
1046	1046	3	125736485	125736837	352
1047	1047	3	16768721	16768921	200
1048	1048	3	46359558	46359670	112
1049	1049	3	93329513	93329821	308
1050	1050	4	147341475	147341767	292
1051	1051	3	8979427	8979911	484
1052	1052	3	86103888	86104239	351
1053	1053	10	117637594	117641846	4252
1054	1054	5	152040294	152041265	971
1055	1055	3	178634850	178635220	370
1056	1056	3	190453654	190454288	634
1057	1057	3	193100230	193100588	358
1058	1058	4	225418841	225418940	99
1059	1059	3	27690292	27690385	93
1060	1060	6	61711453	62844619	1133166
1061	1061	7	19487614	19489216	1602
1062	1062	4	63755051	63755628	577
1063	1063	6	67508861	69467314	1958453
1064	1064	6	19465675	133455615	113989940
1065	1065	3	82374339	82374870	531
1066	1066	3	69766076	69766468	392
1067	1067	5	75028421	75030117	1696
1068	1068	4	5433190	5433784	594
1069	1069	3	37856378	37856925	547
1070	1070	3	46044063	46044338	275
1071	1071	3	53429143	53429501	358
1072	1072	3	54164871	54164906	35
1073	1073	4	5004617	5005968	1351
1074	1074	3	55970916	55971440	524
1075	1075	4	7318693	7319851	1158
1076	1076	6	25728281	25730707	2426
1077	1077	3	48258777	48258979	202
1078	1078	3	103542890	103543416	526
1079	1079	3	141485943	141486592	649
1080	1080	4	226405193	226405745	552
1081	1081	4	51056614	51057486	872
1082	1082	3	57548708	57549132	424
1083	1083	4	60016244	60016690	446
1084	1084	3	123993999	123994068	69
1085	1085	24	125983733	126002800	19067
1086	1086	4	134936744	134937227	483
1087	1087	6	164287444	164288514	1070
1088	1088	4	7870202	7871096	894
1089	1089	4	30039584	30039747	163
1090	1090	6	65781986	65783222	1236
1091	1091	3	74869523	74869899	376
1092	1092	3	125507167	125507470	303
1093	1093	3	148354874	148354923	49
1094	1094	4	7178735	7179189	454
1095	1095	3	14410039	14410461	422
1096	1096	5	77598902	77599907	1005
1097	1097	3	142177710	142178101	391
1098	1098	4	137213950	137215097	1147
1099	1099	3	36138895	36139182	287
1100	1100	4	53953821	53954362	541
1101	1101	3	83197903	83198340	437
1102	1102	7	19571332	19573250	1918
1103	1103	3	127734092	127734701	609
1104	1104	4	50765912	50766460	548
1105	1105	6	67700861	67703750	2889
1106	1106	4	6209733	6210337	604
1107	1107	4	33072974	33073867	893
1108	1108	4	42313630	42314465	835
1109	1109	3	48464101	48464401	300
1110	1110	4	51814862	51815755	893
1111	1111	3	55202179	55202264	85
1112	1112	3	61302408	61302648	240
1113	1113	3	109939052	109939300	248
1114	1114	3	163668009	163668414	405
1115	1115	5	170019689	170020330	641
1116	1116	4	186192388	186192551	163
1117	1117	3	195933573	195933912	339
1118	1118	4	200218016	200218884	868
1119	1119	4	205361803	205362425	622
1120	1120	3	234005785	234006190	405
1121	1121	3	247571721	247572112	391
1122	1122	3	349375	349586	211
1123	1123	6	19150558	19151771	1213
1124	1124	4	20041459	20042222	763
1125	1125	5	70491411	70492833	1422
1126	1126	3	77595189	77595572	383
1127	1127	10	77599078	77601861	2783
1128	1128	4	105065279	105065830	551
1129	1129	4	117537728	117538378	650
1130	1130	4	34733324	34733919	595
1131	1131	3	42959571	42959744	173
1132	1132	4	46432270	46432866	596
1133	1133	5	47661800	47662997	1197
1134	1134	3	60351318	60351598	280
1135	1135	5	93281892	93282095	203
1136	1136	3	100278198	100278507	309
1137	1137	3	93029691	93030093	402
1138	1138	4	113134030	113135010	980
1139	1139	3	123525460	123525487	27
1140	1140	3	32865870	32866035	165
1141	1141	5	43173358	43174874	1516
1142	1142	3	108370864	108370965	101
1143	1143	13	34870674	34874078	3404
1144	1144	7	38081405	38083410	2005
1145	1145	5	60303083	60304086	1003
1146	1146	5	61206557	61207460	903
1147	1147	4	37024889	37025590	701
1148	1148	4	20647645	20648554	909
1149	1149	8	32656241	32657412	1171
1150	1150	9	69808379	69895523	87144
1151	1151	3	80805662	80805812	150
1152	1152	5	41331494	41332971	1477
1153	1153	3	72807458	72807847	389
1154	1154	5	49953455	49954485	1030
1155	1155	5	11119931	11120449	518
1156	1156	7	48679364	48680717	1353
1157	1157	4	6692181	6693186	1005
1158	1158	7	10886908	10888109	1201
1159	1159	5	25277776	25279470	1694
1160	1160	3	98895895	98896184	289
1161	1161	3	120231497	120231677	180
1162	1162	3	134599593	134599763	170
1163	1163	3	170231647	170231934	287
1164	1164	3	206480706	206480898	192
1165	1165	3	224701223	224701241	18
1166	1166	4	237717675	237718305	630
1167	1167	3	5674530	5674673	143
1168	1168	4	33189200	33190198	998
1169	1169	3	34238324	34238674	350
1170	1170	4	38697696	38698109	413
1171	1171	5	43345605	43347196	1591
1172	1172	3	68056377	68056608	231
1173	1173	5	115221585	115222951	1366
1174	1174	4	138009466	138009959	493
1175	1175	3	174320758	174320955	197
1176	1176	3	188669604	188669954	350
1177	1177	3	6560599	6560966	367
1178	1178	3	69837200	69837542	342
1179	1179	3	80551999	80552345	346
1180	1180	3	128871740	128871792	52
1181	1181	3	169269977	169270304	327
1182	1182	3	61542312	61542502	190
1183	1183	5	71043629	71044988	1359
1184	1184	3	76713384	76713422	38
1185	1185	4	125367830	125368247	417
1186	1186	3	132109775	132110041	266
1187	1187	3	141833111	141833236	125
1188	1188	4	152400738	152401370	632
1189	1189	5	172891575	172892532	957
1190	1190	3	43665997	43666076	79
1191	1191	3	70253922	70254251	329
1192	1192	4	109593205	109594121	916
1193	1193	3	7994294	7994446	152
1194	1194	3	16246324	16246361	37
1195	1195	4	17376386	17377098	712
1196	1196	5	29104579	29105477	898
1197	1197	3	96016257	96016546	289
1198	1198	3	107751163	107751400	237
1199	1199	3	131268768	131269088	320
1200	1200	4	22493563	22494597	1034
1201	1201	14	128897164	128901876	4712
1202	1202	4	12901888	12902543	655
1203	1203	16	73066328	73068781	2453
1204	1204	6	73072122	73073652	1530
1205	1205	3	80239965	80240332	367
1206	1206	3	93407169	93407261	92
1207	1207	3	103766750	103766904	154
1208	1208	3	54307885	54308027	142
1209	1209	4	130829279	130830128	849
1210	1210	4	20287595	20288273	678
1211	1211	3	26635420	26635763	343
1212	1212	5	28149389	28150353	964
1213	1213	4	55022206	55022802	596
1214	1214	8	62597656	62598920	1264
1215	1215	4	94459968	94460906	938
1216	1216	3	103169587	103169609	22
1217	1217	5	145111025	145111746	721
1218	1218	8	157467609	157469840	2231
1219	1219	8	172978972	172981156	2184
1220	1220	4	175350621	175351084	463
1221	1221	7	179874435	179876360	1925
1222	1222	4	182801322	182801779	457
1223	1223	4	195483235	195483407	172
1224	1224	3	200936882	200937241	359
1225	1225	13	219894270	219896770	2500
1226	1226	3	228038122	228038489	367
1227	1227	3	229814456	229814699	243
1228	1228	3	238071300	238071328	28
1229	1229	4	248023520	248024354	834
1230	1230	5	12705070	12706091	1021
1231	1231	3	13490908	13490992	84
1232	1232	4	24812306	24812847	541
1233	1233	3	29917981	29918063	82
1234	1234	3	61401077	61401167	90
1235	1235	4	76534713	76535017	304
1236	1236	3	82263251	82263292	41
1237	1237	4	88247702	88248049	347
1238	1238	3	98986851	98987201	350
1239	1239	4	123015165	123015515	350
1240	1240	4	966788	967611	823
1241	1241	4	2217496	2218014	518
1242	1242	3	17658023	17658185	162
1243	1243	3	26601653	26601669	16
1244	1244	13	62365272	62369718	4446
1245	1245	4	68499383	68499863	480
1246	1246	3	77218365	77218641	276
1247	1247	6	78611115	78612516	1401
1248	1248	10	95929465	95932979	3514
1249	1249	3	108023665	108023994	329
1250	1250	5	111105347	111106061	714
1251	1251	3	112574384	112574697	313
1252	1252	17	129256679	129263654	6975
1253	1253	5	2605424	2606504	1080
1254	1254	4	20076688	20077346	658
1255	1255	9	48911954	48916800	4846
1256	1256	3	54108342	54108598	256
1257	1257	5	76144051	76145548	1497
1258	1258	3	78097917	78097949	32
1259	1259	5	89675507	89676987	1480
1260	1260	5	121374777	121376044	1267
1261	1261	5	79518175	79519188	1013
1262	1262	3	113776556	113776635	79
1263	1263	12	52302446	52306404	3958
1264	1264	8	69161698	69164070	2372
1265	1265	3	80811128	80811324	196
1266	1266	3	50748758	50748906	148
1267	1267	3	58116822	58116959	137
1268	1268	14	67789275	67795122	5847
1269	1269	4	77586330	77587231	901
1270	1270	5	93916700	93918143	1443
1271	1271	6	99401101	99401914	813
1272	1272	3	2482737	2482932	195
1273	1273	7	2488299	2489925	1626
1274	1274	3	5119609	5119795	186
1275	1275	3	13940734	13941005	271
1276	1276	3	24240152	24240215	63
1277	1277	3	28635475	28635848	373
1278	1278	3	48492617	48492876	259
1279	1279	22	50104540	50109247	4707
1280	1280	3	56790438	56790687	249
1281	1281	3	67186846	67187149	303
1282	1282	3	77057004	77057199	195
1283	1283	3	85050694	85051053	359
1284	1284	5	686974	688613	1639
1285	1285	3	1233033	1233355	322
1286	1286	10	30073243	30076234	2991
1287	1287	5	31918335	31919406	1071
1288	1288	6	38306347	38307568	1221
1289	1289	4	38830923	38831671	748
1290	1290	12	40732326	40735961	3635
1291	1291	8	55572657	55574089	1432
1292	1292	5	60152853	60153827	974
1293	1293	3	65915444	65915788	344
1294	1294	3	73500230	73500466	236
1295	1295	5	3650429	3651925	1496
1296	1296	8	19312474	19314848	2374
1297	1297	5	37730992	37731793	801
1298	1298	4	55503916	55504548	632
1299	1299	3	60642509	60642822	313
1300	1300	5	1678257	1678692	435
1301	1301	4	13324001	13324828	827
1302	1302	3	15452445	15452459	14
1303	1303	6	19742879	19743952	1073
1304	1304	9	24455280	24456979	1699
1305	1305	3	29536596	29536699	103
1306	1306	4	38505052	38505221	169
1307	1307	3	44148161	44148343	182
1308	1308	4	46338928	46339220	292
1309	1309	3	47597522	47597670	148
1310	1310	5	48169621	48170720	1099
1311	1311	4	48488868	48489200	332
1312	1312	3	53341104	53341305	201
1313	1313	3	5389064	5389330	266
1314	1314	8	25493727	25495263	1536
1315	1315	3	69399866	69400033	167
1316	1316	4	85915964	85916646	682
1317	1317	3	98758646	98758681	35
1318	1318	3	112284362	112284682	320
1319	1319	4	169643357	169643743	386
1320	1320	6	186683110	186683760	650
1321	1321	3	201028188	201028399	211
1322	1322	4	201933784	201934587	803
1323	1323	3	231165310	231165685	375
1324	1324	23	3550255	3560307	10052
1325	1325	6	3862211	3863015	804
1326	1326	3	25845387	25845715	328
1327	1327	5	35691511	35692737	1226
1328	1328	23	36003575	36011995	8420
1329	1329	4	39754812	39755458	646
1330	1330	3	41673363	41673632	269
1331	1331	3	44887732	44888037	305
1332	1332	4	48876197	48876414	217
1333	1333	3	17922283	17922618	335
1334	1334	3	18171954	18172261	307
1335	1335	3	18541132	18541485	353
1336	1336	3	24162000	24162208	208
1337	1337	4	32501110	32501575	465
1338	1338	6	32525593	32532006	6413
1339	1339	3	32565705	32565962	257
1340	1340	4	32589957	32590668	711
1341	1341	8	19194263	19195893	1630
1342	1342	11	19736911	19739639	2728
1343	1343	3	29569199	29569344	145
1344	1344	3	30217209	30217471	262
1345	1345	4	32205274	32205878	604
1346	1346	4	37882480	37882961	481
1347	1347	4	48747871	48748272	401
1348	1348	3	15514922	15515164	242
1349	1349	4	46659715	46660480	765
1350	1350	5	47472158	47472741	583
1351	1351	5	53686584	53687788	1204
1352	1352	3	58035631	58035841	210
1353	1353	3	64327493	64327770	277
1354	1354	3	113897534	113897757	223
1355	1355	3	120104659	120104794	135
1356	1356	3	155680317	155680621	304
1357	1357	3	172166862	172167214	352
1358	1358	9	177154181	177254951	100770
1359	1359	3	177888018	177888306	288
1360	1360	4	194258493	194259443	950
1361	1361	3	87291152	87291419	267
1362	1362	4	88321404	88322261	857
1363	1363	13	186315757	186318030	2273
1364	1364	4	41326628	41327445	817
1365	1365	3	70865842	70866134	292
1366	1366	3	80306269	80306430	161
1367	1367	4	81346209	81346865	656
1368	1368	3	125691096	125691173	77
1369	1369	5	137899092	137899877	785
1370	1370	4	140709568	140710402	834
1371	1371	4	147763351	147764287	936
1372	1372	3	149053318	149053384	66
1373	1373	3	170456113	170456295	182
1374	1374	3	1047145	1047272	127
1375	1375	4	7002748	7003460	712
1376	1376	4	11962410	11963131	721
1377	1377	3	16048343	16048445	102
1378	1378	5	34203330	34204463	1133
1379	1379	3	52756405	52756647	242
1380	1380	9	53461714	53463149	1435
1381	1381	15	53466040	53470522	4482
1382	1382	3	54581048	54581271	223
1383	1383	3	80044195	80044495	300
1384	1384	3	106853218	106853486	268
1385	1385	3	144454944	144455028	84
1386	1386	4	2320050	2320912	862
1387	1387	4	36137665	36138105	440
1388	1388	4	43785749	43786287	538
1389	1389	5	65418003	65419510	1507
1390	1390	5	75643327	75644150	823
1391	1391	4	90558495	90559292	797
1392	1392	3	99799115	99799275	160
1393	1393	4	112639429	112640071	642
1394	1394	5	134070188	134070673	485
1395	1395	3	5210850	5211176	326
1396	1396	3	9042362	9042591	229
1397	1397	3	18641789	18641990	201
1398	1398	3	27844318	27844534	216
1399	1399	3	48409264	48409584	320
1400	1400	7	75344756	75346543	1787
1401	1401	3	95261477	95261487	10
1402	1402	5	102103894	102105066	1172
1403	1403	3	103785753	103785970	217
1404	1404	9	128599556	128600367	811
1405	1405	6	128605056	128605922	866
1406	1406	4	129380145	129380955	810
1407	1407	3	37433869	37434201	332
1408	1408	8	91553039	91554037	998
1409	1409	4	96196170	96196771	601
1410	1410	17	132158214	132161595	3381
1411	1411	3	3681890	3682153	263
1412	1412	7	18301182	18303433	2251
1413	1413	6	24244541	24245813	1272
1414	1414	3	45980024	45980301	277
1415	1415	17	51025568	51028950	3382
1416	1416	3	71475982	71476030	48
1417	1417	4	115747180	115748130	950
1418	1418	7	18753717	18755771	2054
1419	1419	3	41685522	41685552	30
1420	1420	5	94235890	94236800	910
1421	1421	4	104790914	104791242	328
1422	1422	4	146599418	146599973	555
1423	1423	4	151539381	151540206	825
1424	1424	5	155959955	155961252	1297
1425	1425	3	162330281	162330463	182
1426	1426	3	162921953	162922031	78
1427	1427	3	165634787	165634851	64
1428	1428	4	201556167	201556879	712
1429	1429	3	211899674	211899794	120
1430	1430	4	225207270	225207732	462
1431	1431	3	80903075	80903359	284
1432	1432	3	93043251	93043528	277
1433	1433	3	56147868	56147910	42
1434	1434	5	62297509	62297946	437
1435	1435	4	66278173	66278735	562
1436	1436	6	72835884	72837684	1800
1437	1437	3	106034103	106034139	36
1438	1438	3	116801976	116802209	233
1439	1439	3	9863817	9864017	200
1440	1440	8	53597512	53599881	2369
1441	1441	3	75589271	75589588	317
1442	1442	3	81918383	81918636	253
1443	1443	4	94509335	94510028	693
1444	1444	5	120363053	120363801	748
1445	1445	4	33418580	33419132	552
1446	1446	5	51582983	51583419	436
1447	1447	3	64715701	64715748	47
1448	1448	3	69851420	69851699	279
1449	1449	4	76586643	76587216	573
1450	1450	4	103013493	103014265	772
1451	1451	8	64824502	64826848	2346
1452	1452	3	67085686	67085961	275
1453	1453	4	75657288	75657373	85
1454	1454	3	17753376	17753663	287
1455	1455	4	44836478	44836701	223
1456	1456	4	65220453	65220969	516
1457	1457	3	74224949	74224992	43
1458	1458	8	43349108	43350533	1425
1459	1459	3	44724729	44724766	37
1460	1460	3	59687281	59687422	141
1461	1461	4	66826301	66827021	720
1462	1462	4	67744985	67745453	468
1463	1463	3	1988821	1988945	124
1464	1464	4	3161379	3161797	418
1465	1465	3	16376937	16377077	140
1466	1466	5	18485425	18486913	1488
1467	1467	3	43953321	43953487	166
1468	1468	3	2742177	2742476	299
1469	1469	6	32723978	32725252	1274
1470	1470	5	46345890	46347016	1126
1471	1471	40	100754705	100763604	8899
1472	1472	13	100773887	100776558	2671
1473	1473	3	132361059	132361301	242
1474	1474	4	156189740	156189991	251
1475	1475	3	159895924	159896108	184
1476	1476	3	232555958	232556173	215
1477	1477	3	11624336	11624505	169
1478	1478	3	40782401	40782626	225
1479	1479	4	40782628	40783309	681
1480	1480	6	47723315	47724114	799
1481	1481	3	49525143	49525304	161
1482	1482	4	45003360	45003654	294
1483	1483	3	28307595	28307747	152
1484	1484	9	29188290	29191743	3453
1485	1485	8	48430326	48431510	1184
1486	1486	4	100264837	100265265	428
1487	1487	3	137867954	137868109	155
1488	1488	3	142521500	142521547	47
1489	1489	3	187601306	187601503	197
1490	1490	3	6761564	6761700	136
1491	1491	4	10413830	10414041	211
1492	1492	3	34480014	34480152	138
1493	1493	4	88935233	88935406	173
1494	1494	3	107997679	107997733	54
1495	1495	5	113842405	113842917	512
1496	1496	4	132094393	132095232	839
1497	1497	3	157782523	157782574	51
1498	1498	3	168061527	168061800	273
1499	1499	3	1488409	1488696	287
1500	1500	4	18359777	18359889	112
1501	1501	6	33375905	33377061	1156
1502	1502	7	33389878	33391506	1628
1503	1503	14	6219982	6223642	3660
1504	1504	3	7980825	7981138	313
1505	1505	5	27697834	27698215	381
1506	1506	3	77493589	77493626	37
1507	1507	3	106098936	106099229	293
1508	1508	5	111736520	111737557	1037
1509	1509	4	141788165	141788494	329
1510	1510	3	128338268	128338346	78
1511	1511	3	142306998	142307248	250
1512	1512	4	144732974	144733698	724
1513	1513	5	7022954	7023354	400
1514	1514	3	21589218	21589343	125
1515	1515	4	111694030	111694806	776
1516	1516	3	126381042	126381173	131
1517	1517	3	127967713	127967988	275
1518	1518	3	31024191	31024275	84
1519	1519	3	26960902	26961361	459
1520	1520	26	28029973	28038489	8516
1521	1521	3	42221343	42221828	485
1522	1522	3	48707698	48708090	392
1523	1523	3	49826395	49826791	396
1524	1524	4	53165079	53165905	826
1525	1525	5	60297157	60299096	1939
1526	1526	4	117066573	117066678	105
1527	1527	13	154164212	154168923	4711
1528	1528	3	240729856	240729973	117
1529	1529	4	241867658	241867841	183
1530	1530	4	64372345	64373293	948
1531	1531	4	67116955	67117746	791
1532	1532	3	25790621	25790840	219
1533	1533	3	72123727	72124092	365
1534	1534	3	92550447	92550996	549
1535	1535	4	95196109	95196622	513
1536	1536	6	106759069	106759988	919
1537	1537	3	50195397	50195557	160
1538	1538	4	1952678	1953627	949
1539	1539	4	61074928	61075729	801
1540	1540	4	5469086	5469773	687
1541	1541	3	58127273	58127665	392
1542	1542	4	59147790	59148725	935
1543	1543	4	59508944	59509061	117
1544	1544	7	59535349	59537310	1961
1545	1545	3	60547800	60547898	98
1546	1546	3	20287466	20287549	83
1547	1547	3	43520238	43520248	10
1548	1548	3	54164726	54165081	355
1549	1549	3	2354096	2354416	320
1550	1550	4	11211657	11211889	232
1551	1551	4	46725104	46725429	325
1552	1552	5	80651300	80652755	1455
1553	1553	3	113601224	113601267	43
1554	1554	6	138924748	138926181	1433
1555	1555	3	201269722	201270257	535
1556	1556	3	32832004	32832488	484
1557	1557	5	48271799	48273530	1731
1558	1558	4	27749306	27749705	399
1559	1559	3	38808572	38809081	509
1560	1560	3	7316343	7316656	313
1561	1561	4	14169753	14171040	1287
1562	1562	3	39054310	39054658	348
1563	1563	5	49900695	49901488	793
1564	1564	7	54480453	54483102	2649
1565	1565	4	132364812	132365534	722
1566	1566	4	7036930	7037962	1032
1567	1567	6	82583763	82584055	292
1568	1568	3	150165966	150165976	10
1569	1569	3	156962234	156962747	513
1570	1570	4	15220363	15221252	889
1571	1571	3	35333401	35333417	16
1572	1572	3	82111904	82112427	523
1573	1573	3	18772165	18772671	506
1574	1574	3	34505705	34505841	136
1575	1575	3	147650657	147650878	221
1576	1576	4	3445529	3446111	582
1577	1577	3	104519807	104520189	382
1578	1578	3	135222746	135222842	96
1579	1579	3	61796860	61797235	375
1580	1580	5	67205827	67206571	744
1581	1581	3	113142924	113143067	143
1582	1582	3	116207729	116208078	349
1583	1583	7	130186232	130301761	115529
1584	1584	3	39532219	39532672	453
1585	1585	3	54807331	54807936	605
1586	1586	4	14505639	14505983	344
1587	1587	4	74738346	74738906	560
1588	1588	6	224327782	224328179	397
1589	1589	5	235782861	235783705	844
1590	1590	3	36536266	36536471	205
1591	1591	5	71058726	71059448	722
1592	1592	3	76434461	76434852	391
1593	1593	3	23308101	23308373	272
1594	1594	6	23315505	23316276	771
1595	1595	5	24472875	24473506	631
1596	1596	4	31232493	31233455	962
1597	1597	4	35501251	35502131	880
1598	1598	5	47407083	47407377	294
1599	1599	3	86421733	86421954	221
1600	1600	3	108046141	108046256	115
1601	1601	3	10234644	10235067	423
1602	1602	4	29859428	29859913	485
1603	1603	4	54189531	54189746	215
1604	1604	6	56913217	56913825	608
1605	1605	4	63267034	63267860	826
1606	1606	10	66805258	66807085	1827
1607	1607	5	67976937	67978508	1571
1608	1608	6	68338249	68338532	283
1609	1609	24	71950715	71952574	1859
1610	1610	3	72048632	72048713	81
1611	1611	4	73208547	73209065	518
1612	1612	6	73368201	73368832	631
1613	1613	3	73827298	73827408	110
1614	1614	5	75056252	75056952	700
1615	1615	3	35566370	35566752	382
1616	1616	4	49953993	49954942	949
1617	1617	3	80480473	80480854	381
1618	1618	3	4666707	4667031	324
1619	1619	4	5787264	5787597	333
1620	1620	3	8751944	8752149	205
1621	1621	3	11377097	11377464	367
1622	1622	8	17821011	17822550	1539
1623	1623	4	19757124	19757891	767
1624	1624	5	27146945	27147272	327
1625	1625	3	70509204	70509538	334
1626	1626	3	33526941	33527347	406
1627	1627	3	35522123	35522276	153
1628	1628	4	45225252	45225956	704
1629	1629	3	62636916	62637023	107
1630	1630	3	64791701	64791770	69
1631	1631	5	76578205	76579558	1353
1632	1632	3	2970460	2970709	249
1633	1633	3	39852949	39853314	365
1634	1634	3	41977198	41977514	316
1635	1635	4	52674489	52675561	1072
1636	1636	3	14312640	14312744	104
1637	1637	3	20610309	20610650	341
1638	1638	4	23832046	23832297	251
1639	1639	5	82093049	82094517	1468
1640	1640	3	128447786	128448062	276
1641	1641	3	197567429	197567585	156
1642	1642	3	1503250	1503450	200
1643	1643	3	12233484	12233876	392
1644	1644	14	24409143	24409906	763
1645	1645	4	41887520	41887626	106
1646	1646	3	42617484	42617793	309
1647	1647	5	44162961	44163852	891
1648	1648	17	44472749	44475432	2683
1649	1649	10	45227667	45229300	1633
1650	1650	4	49560839	49560965	126
1651	1651	8	50422689	50423390	701
1652	1652	5	52321977	52323519	1542
1653	1653	5	52340742	52340887	145
1654	1654	3	52792034	52792189	155
1655	1655	11	55530648	55539204	8556
1656	1656	5	55893491	55894554	1063
1657	1657	3	56042667	56043032	365
1658	1658	14	56346221	56349628	3407
1659	1659	4	59529046	59529641	595
1660	1660	5	60290914	60291423	509
1661	1661	5	60394292	60394690	398
1662	1662	3	31383971	31384124	153
1663	1663	16	45289136	45292789	3653
1664	1664	29	45327933	45333510	5577
1665	1665	4	49496729	49496889	160
1666	1666	14	404592	406798	2206
1667	1667	4	128957684	128958295	611
1668	1668	3	65172408	65172434	26
1669	1669	3	77506173	77506522	349
1670	1670	3	79411762	79412087	325
1671	1671	4	129450530	129451269	739
1672	1672	4	138582843	138583442	599
1673	1673	3	146915509	146915781	272
1674	1674	3	157205496	157205674	178
1675	1675	6	182936947	182937771	824
1676	1676	3	38567582	38567620	38
1677	1677	3	62612996	62613130	134
1678	1678	3	89772990	89773324	334
1679	1679	3	101033686	101033724	38
1680	1680	11	141129005	141133447	4442
1681	1681	3	53947037	53947454	417
1682	1682	3	134233198	134233293	95
1683	1683	3	148201619	148201938	319
1684	1684	5	149786206	149786548	342
1685	1685	4	169185785	169186597	812
1686	1686	5	67790742	67792015	1273
1687	1687	7	96602179	96603514	1335
1688	1688	3	148823611	148823732	121
1689	1689	6	115961826	115963557	1731
1690	1690	3	26964491	26964742	251
1691	1691	3	29347265	29347313	48
1692	1692	7	84841728	84843676	1948
1693	1693	3	95158868	95159092	224
1694	1694	4	112922939	112923934	995
1695	1695	4	140818288	140819132	844
1696	1696	3	100596152	100596292	140
1697	1697	3	137663164	137663201	37
1698	1698	3	9484023	9484091	68
1699	1699	3	13845314	13845608	294
1700	1700	4	16003971	16004872	901
1701	1701	5	16404859	16405683	824
1702	1702	3	21546629	21546975	346
1703	1703	5	22496132	22497361	1229
1704	1704	12	23576109	23581204	5095
1705	1705	4	34362808	34363255	447
1706	1706	3	40338584	40338788	204
1707	1707	4	41914767	41915707	940
1708	1708	3	43992266	43992435	169
1709	1709	10	45350200	45352216	2016
1710	1710	4	49720143	49720936	793
1711	1711	5	53077798	53079332	1534
1712	1712	7	54774535	54775533	998
1713	1713	8	56732824	56735939	3115
1714	1714	3	58920900	58921184	284
1715	1715	5	59249130	59249704	574
1716	1716	16	67744898	67748031	3133
1717	1717	3	68012455	68012778	323
1718	1718	3	70410411	70410653	242
1719	1719	3	88188996	88189220	224
1720	1720	4	97365849	97366574	725
1721	1721	4	102205521	102206335	814
1722	1722	3	109137310	109137435	125
1723	1723	11	117789475	117790881	1406
1724	1724	3	151860297	151860481	184
1725	1725	3	152392815	152393041	226
1726	1726	3	152717657	152717714	57
1727	1727	8	153580541	153582450	1909
1728	1728	4	153586109	153586535	426
1729	1729	3	179210405	179210683	278
1730	1730	3	183606549	183606753	204
1731	1731	8	185330428	185332481	2053
1732	1732	3	186400622	186400859	237
1733	1733	3	192114080	192114325	245
1734	1734	11	193358634	193362488	3854
1735	1735	4	201193249	201193827	578
1736	1736	7	202072884	202074085	1201
1737	1737	5	203561522	203562687	1165
1738	1738	12	205660838	205714065	53227
1739	1739	3	220853748	220853760	12
1740	1740	4	222926423	222927025	602
1741	1741	4	231845121	231845900	779
1742	1742	4	233492793	233493022	229
1743	1743	6	234828763	234830292	1529
1744	1744	5	239252989	239253707	718
1745	1745	8	245776158	245778974	2816
1746	1746	5	21671620	21672563	943
1747	1747	3	28769498	28769794	296
1748	1748	4	52228260	52229221	961
1749	1749	9	72916615	72918962	2347
1750	1750	10	74499395	74501277	1882
1751	1751	7	74549279	74550713	1434
1752	1752	3	74569744	74569965	221
1753	1753	4	79042628	79043165	537
1754	1754	6	82323415	82324171	756
1755	1755	4	82423294	82424213	919
1756	1756	3	102176332	102176449	117
1757	1757	5	118907388	118907822	434
1758	1758	3	127822632	127822876	244
1759	1759	3	131310788	131311110	322
1760	1760	3	133657023	133657200	177
1761	1761	4	394676	395553	877
1762	1762	19	730285	742168	11883
1763	1763	5	2902118	2903294	1176
1764	1764	3	4393653	4393979	326
1765	1765	18	4453441	4458426	4985
1766	1766	3	4839658	4839918	260
1767	1767	4	6480970	6481680	710
1768	1768	3	9374072	9374382	310
1769	1769	4	10065589	10066171	582
1770	1770	4	33567383	33568059	676
1771	1771	5	34756861	34758288	1427
1772	1772	3	35231964	35232145	181
1773	1773	3	37532015	37532189	174
1774	1774	4	43910490	43911373	883
1775	1775	4	47193514	47194115	601
1776	1776	3	57851273	57851453	180
1777	1777	3	61688395	61688587	192
1778	1778	4	62950160	62950955	795
1779	1779	25	65271805	65275466	3661
1780	1780	16	66703950	66706466	2516
1781	1781	4	71800358	71800932	574
1782	1782	3	77133625	77133882	257
1783	1783	7	77530480	77531803	1323
1784	1784	8	91795412	91796807	1395
1785	1785	5	4979880	4980949	1069
1786	1786	3	7040009	7040275	266
1787	1787	5	8859482	8860960	1478
1788	1788	3	38084342	38084513	171
1789	1789	42	46893372	46989435	96063
1790	1790	5	48814230	48814863	633
1791	1791	4	52189102	52189647	545
1792	1792	4	53222666	53223018	352
1793	1793	3	54733603	54733626	23
1794	1794	80	57103185	57125458	22273
1795	1795	13	57503343	57505318	1975
1796	1796	6	67928746	67930323	1577
1797	1797	17	68228133	68234221	6088
1798	1798	4	73687099	73687512	413
1799	1799	3	89212550	89212861	311
1800	1800	3	94470402	94470563	161
1801	1801	7	97148324	97150110	1786
1802	1802	4	99290797	99291444	647
1803	1803	3	120926159	120926408	249
1804	1804	4	126048127	126048948	821
1805	1805	3	29961100	29961417	317
1806	1806	4	38972146	38972990	844
1807	1807	3	40695373	40695434	61
1808	1808	3	51936962	51937031	69
1809	1809	4	53179009	53179060	51
1810	1810	30	68594664	68601593	6929
1811	1811	8	73932005	73933395	1390
1812	1812	4	93951249	93951846	597
1813	1813	5	110891403	110892183	780
1814	1814	6	33298046	33299329	1283
1815	1815	3	38130001	38130083	82
1816	1816	4	62459633	62460304	671
1817	1817	3	68242426	68242453	27
1818	1818	4	68787174	68787694	520
1819	1819	3	75254707	75254789	82
1820	1820	3	76021541	76021643	102
1821	1821	11	77349963	77351869	1906
1822	1822	7	78255673	78257267	1594
1823	1823	3	89930510	89930702	192
1824	1824	30	92466926	92475574	8648
1825	1825	4	92478927	92479579	652
1826	1826	21	92483097	92490738	7641
1827	1827	3	100149043	100149279	236
1828	1828	4	101464530	101464849	319
1829	1829	3	103799200	103799214	14
1830	1830	4	42097835	42098080	245
1831	1831	3	51835888	51836077	189
1832	1832	11	52233914	52236245	2331
1833	1833	3	75211330	75211673	343
1834	1834	5	84596340	84596762	422
1835	1835	6	85405590	85407691	2101
1836	1836	4	91285049	91285719	670
1837	1837	6	101630961	101632451	1490
1838	1838	6	101636588	101637227	639
1839	1839	3	1447262	1447339	77
1840	1840	7	11024710	11053290	28580
1841	1841	9	11628803	11631721	2918
1842	1842	3	18918505	18918836	331
1843	1843	8	23217728	23220286	2558
1844	1844	3	24500709	24500733	24
1845	1845	8	30493320	30495346	2026
1846	1846	11	31121174	31123139	1965
1847	1847	3	47595301	47595596	295
1848	1848	3	53163297	53163616	319
1849	1849	17	56614150	56619813	5663
1850	1850	3	70762581	70762914	333
1851	1851	6	75271992	75273774	1782
1852	1852	4	75350202	75350781	579
1853	1853	4	89323555	89323961	406
1854	1854	5	775464	776664	1200
1855	1855	4	4008670	4009345	675
1856	1856	3	5272397	5272493	96
1857	1857	4	16538753	16539191	438
1858	1858	7	17653978	17655645	1667
1859	1859	3	26990612	26990681	69
1860	1860	3	27408160	27408361	201
1861	1861	4	28789469	28790190	721
1862	1862	25	31371710	31379553	7843
1863	1863	6	31384134	31386148	2014
1864	1864	3	33491256	33491502	246
1865	1865	4	34447162	34447628	466
1866	1866	6	36850065	36852188	2123
1867	1867	6	37443421	37461126	17705
1868	1868	3	38363641	38363693	52
1869	1869	14	38687489	38691792	4303
1870	1870	5	40854295	40855447	1152
1871	1871	3	54441430	54441721	291
1872	1872	3	59198426	59198528	102
1873	1873	3	60850296	60850492	196
1874	1874	8	65178137	65180010	1873
1875	1875	4	71308464	71308895	431
1876	1876	5	73755275	73756211	936
1877	1877	4	74051145	74051549	404
1878	1878	6	75709205	75711105	1900
1879	1879	4	75716993	75717933	940
1880	1880	3	75872577	75872675	98
1881	1881	3	76454025	76454361	336
1882	1882	9	78358121	78359638	1517
1883	1883	3	8893480	8893611	131
1884	1884	7	9784531	9786491	1960
1885	1885	3	27900927	27901021	94
1886	1886	3	29061107	29061153	46
1887	1887	3	46565820	46566159	339
1888	1888	3	55250594	55250603	9
1889	1889	3	68574959	68575198	239
1890	1890	6	1208103	1209474	1371
1891	1891	14	1220350	1222301	1951
1892	1892	10	5355244	5357027	1783
1893	1893	4	10558208	10558619	411
1894	1894	5	13848144	13849181	1037
1895	1895	5	15959643	15960362	719
1896	1896	9	16884226	16887645	3419
1897	1897	3	17624121	17624420	299
1898	1898	5	35882428	35882867	439
1899	1899	9	38827467	38829844	2377
1900	1900	3	38889178	38889361	183
1901	1901	18	39099694	39103550	3856
1902	1902	6	39109253	39110512	1259
1903	1903	6	41240771	41241026	255
1904	1904	5	44067894	44068999	1105
1905	1905	4	44207321	44208239	918
1906	1906	8	45115547	45117405	1858
1907	1907	3	46448195	46448384	189
1908	1908	3	46643773	46644058	285
1909	1909	7	49967013	49968743	1730
1910	1910	3	51655711	51655954	243
1911	1911	8	55981679	55982727	1048
1912	1912	5	14930338	14931143	805
1913	1913	5	18124198	18124965	767
1914	1914	5	20608793	20610165	1372
1915	1915	4	20968785	20968955	170
1916	1916	4	26210342	26211159	817
1917	1917	3	28230548	28230894	346
1918	1918	5	28647636	28648019	383
1919	1919	4	30099071	30099743	672
1920	1920	10	32289311	32291067	1756
1921	1921	5	61829293	61830800	1507
1922	1922	5	62504496	62505856	1360
1923	1923	3	68514565	68514822	257
1924	1924	3	70934988	70935200	212
1925	1925	4	72979210	72979712	502
1926	1926	4	80097403	80098293	890
1927	1927	7	96974537	96976929	2392
1928	1928	8	101573600	101577205	3605
1929	1929	8	101658406	101666475	8069
1930	1930	3	110399416	110399622	206
1931	1931	7	113257042	113259004	1962
1932	1932	3	120035063	120035204	141
1933	1933	5	121928160	121928729	569
1934	1934	4	122494129	122494782	653
1935	1935	7	129756634	129757408	774
1936	1936	4	135126910	135127633	723
1937	1937	3	139906462	139906769	307
1938	1938	4	142402547	142403187	640
1939	1939	4	149583188	149583533	345
1940	1940	5	154476671	154477657	986
1941	1941	3	158793061	158793157	96
1942	1942	4	160910081	160910415	334
1943	1943	38	161559494	161567389	7895
1944	1944	5	171383393	171384233	840
1945	1945	3	177684078	177684148	70
1946	1946	5	177851682	177853198	1516
1947	1947	26	180159488	180168122	8634
1948	1948	6	186909387	186910708	1321
1949	1949	4	212536949	212537690	741
1950	1950	4	214423542	214423774	232
1951	1951	9	219105722	219106968	1246
1952	1952	7	221275664	221276813	1149
1953	1953	4	223685157	223685235	78
1954	1954	4	227882662	227883214	552
1955	1955	3	4002973	4003186	213
1956	1956	16	8286794	8291631	4837
1957	1957	3	10542928	10543251	323
1958	1958	4	16103096	16103711	615
1959	1959	6	20908550	20909240	690
1960	1960	3	23002691	23002712	21
1961	1961	3	34038001	34038256	255
1962	1962	11	34053853	34054880	1027
1963	1963	5	36713365	36714538	1173
1964	1964	3	45041277	45041302	25
1965	1965	7	45599330	45600236	906
1966	1966	5	48382028	48382828	800
1967	1967	4	50027697	50028414	717
1968	1968	4	51524695	51525339	644
1969	1969	5	55113836	55114631	795
1970	1970	3	26052878	26053194	316
1971	1971	3	29816796	29817106	310
1972	1972	3	34974210	34974428	218
1973	1973	25	35490930	35494928	3998
1974	1974	6	40174657	40175816	1159
1975	1975	30	40180640	40194812	14172
1976	1976	9	40756581	40757758	1177
1977	1977	4	40934854	40935617	763
1978	1978	3	43122105	43122301	196
1979	1979	8	44961217	44963065	1848
1980	1980	22	45955440	45963713	8273
1981	1981	5	18311542	18312371	829
1982	1982	4	27879128	27879742	614
1983	1983	47	28040838	28061911	21073
1984	1984	6	28149364	28150417	1053
1985	1985	4	28163511	28164232	721
1986	1986	3	31675020	31675206	186
1987	1987	9	38664583	38666403	1820
1988	1988	11	39253452	39257506	4054
1989	1989	4	40970649	40971420	771
1990	1990	4	42170873	42171563	690
1991	1991	3	43075889	43076008	119
1992	1992	5	44680523	44681481	958
1993	1993	4	45010903	45011354	451
1994	1994	4	12729136	12729366	230
1995	1995	34	29445816	29465103	19287
1996	1996	4	45363680	45364351	671
1997	1997	10	50269092	50271453	2361
1998	1998	6	52182147	52183555	1408
[truncated: 161 more rows]
