# Supplementary material for: Learning mutational signatures and their multidimensional genomic properties with TensorSignatures
Source: Nat Commun. 2021 Jun 15;12:3628. doi: 10.1038/s41467-021-23551-9 (PMC8206343; doi:10.1038/s41467-021-23551-9)
Supplement: Supplementary file 4 — Source Data [file 41467_2021_23551_MOESM4_ESM.zip › fig6d_cluster_apobec_sv.csv]

	idx	sub count	start min	start max	clulen
0	0	3	47593842	47594102	260
1	1	47	49869530	49949614	80084
2	2	2	49991930	49992019	89
3	3	14	49992021	50037275	45254
4	4	13	50046174	51604199	1558025
5	5	3	54745308	54745682	374
6	6	11	57288222	57344691	56469
7	7	9	58060211	58106240	46029
8	8	25	58158510	58221759	63249
9	9	14	59733729	60413375	679646
10	10	4	60782027	60782407	380
11	11	3	60916708	60917048	340
12	12	3	69081179	69081458	279
13	13	5	69154361	69155464	1103
14	14	9	69226699	69231851	5152
15	15	9	69296991	69344805	47814
16	16	4	69823903	69824376	473
17	17	3	71686992	71687202	210
18	18	3	71851479	71851499	20
19	19	14	72399709	72408659	8950
20	20	8	72644252	72781538	137286
21	21	9	73185316	73185784	468
22	22	18	73328014	73333169	5155
23	23	16	73400381	73403899	3518
24	24	3	74915380	74915898	518
25	25	4	79103313	79103548	235
26	26	7	79354797	79355496	699
27	27	9	79428244	79454261	26017
28	28	3	79534621	79534764	143
29	29	8	82137482	82138132	650
30	30	16	85022935	85199234	176299
31	31	6	85311915	85313654	1739
32	32	14	85369983	85605977	235994
33	33	5	85620418	85621034	616
34	34	6	86383965	86384370	405
35	35	3	86596032	86596443	411
36	36	16	87066396	87068294	1898
37	37	7	87179279	87180156	877
38	38	3	87380549	87381071	522
39	39	5	89517424	89518206	782
40	40	4	89730292	89731084	792
41	41	3	91652283	91652375	92
42	42	6	96569570	96570090	520
43	43	9	96643637	96672925	29288
44	44	7	96707981	96708613	632
45	45	3	96726004	96726527	523
46	46	3	96761894	96762090	196
47	47	3	102200143	102200384	241
48	48	37	102419810	102524371	104561
49	49	4	102633170	102633641	471
50	50	16	105675546	105775703	100157
51	51	30	105981604	106007003	25399
52	52	4	114787604	114788688	1084
53	53	11	119609386	119609936	550
54	54	9	121746944	121747544	600
55	55	3	124194348	124194416	68
56	56	3	124345552	124346283	731
57	57	12	49875338	49887005	11667
58	58	3	55078472	55078748	276
59	59	11	57640256	57669693	29437
60	60	7	979749	980891	1142
61	61	3	8670382	8670898	516
62	62	8	18086167	18088654	2487
63	63	4	149423546	149424403	857
64	64	8	149821771	149824504	2733
65	65	4	162092982	162093795	813
66	66	3	163125013	163125541	528
67	67	3	186591720	186592125	405
68	68	3	1237944	1238154	210
69	69	8	2159845	2192568	32723
70	70	20	2447581	2452616	5035
71	71	3	8829133	8829325	192
72	72	11	30168946	30749657	580711
73	73	4	101687526	101687855	329
74	74	8	115370830	115399097	28267
75	75	9	118168986	118212530	43544
76	76	3	118779800	118780142	342
77	77	3	118825724	118825746	22
78	78	3	119335278	119335606	328
79	79	10	119467808	119471810	4002
80	80	11	119514250	119514953	703
81	81	4	127153348	127153979	631
82	82	6	132553855	132554044	189
83	83	33	132899324	132953548	54224
84	84	8	133762302	133770271	7969
85	85	3	38674700	38675268	568
86	86	8	43159267	43160047	780
87	87	5	110652162	110653609	1447
88	88	6	115041344	115042439	1095
89	89	3	127385551	127386265	714
90	90	8	127390705	127393565	2860
91	91	6	130398444	130399621	1177
92	92	3	130438121	130438208	87
93	93	10	132150387	132154585	4198
94	94	3	132271372	132271807	435
95	95	4	135940833	135941960	1127
96	96	6	136964191	136965694	1503
97	97	3	137643810	137644626	816
98	98	5	138131194	138132360	1166
99	99	5	138764689	138765224	535
100	100	3	139331886	139332407	521
101	101	10	59614955	59616135	1180
102	102	17	59620152	59621490	1338
103	103	8	60046782	60047256	474
104	104	7	60917247	60918985	1738
105	105	4	64688220	64688600	380
106	106	6	67035437	67036059	622
107	107	16	69952563	69953833	1270
108	108	8	70012213	70015495	3282
109	109	4	70643855	70643925	70
110	110	10	70853832	70954407	100575
111	111	11	72414867	72416111	1244
112	112	5	74206433	74208042	1609
113	113	3	74294293	74294599	306
114	114	3	74537274	74537947	673
115	115	3	75612911	75613248	337
116	116	3	75980279	75980859	580
117	117	26	76227059	76292342	65283
118	118	8	77878766	77880966	2200
119	119	7	79418530	79419165	635
120	120	3	79848753	79848904	151
121	121	6	79938818	79940061	1243
122	122	14	81636492	81743664	107172
123	123	6	86178120	86179667	1547
124	124	18	93338331	93339834	1503
125	125	4	97604926	97605262	336
126	126	8	100828950	100830886	1936
127	127	5	101138764	101139791	1027
128	128	9	102423845	102425038	1193
129	129	11	103840691	103844616	3925
130	130	7	104446515	104447425	910
131	131	9	105254961	105255961	1000
132	132	7	105708250	105709844	1594
133	133	3	106425704	106426047	343
134	134	3	106646629	106647129	500
135	135	10	108447076	108447699	623
136	136	8	113864816	113866432	1616
137	137	17	114853488	114854147	659
138	138	11	119165674	119201928	36254
139	139	3	121534711	121534779	68
140	140	5	22872182	22872195	13
141	141	6	31881121	31881290	169
142	142	5	45819175	45819368	193
143	143	7	47238838	47240076	1238
144	144	3	25673367	25673379	12
145	145	7	37667977	37688464	20487
146	146	14	48519266	48520577	1311
147	147	8	56011620	56012129	509
148	148	14	132176464	132414214	237750
149	149	3	132961032	132961102	70
150	150	4	133670163	133670827	664
151	151	29	133971920	134196694	224774
152	152	16	134479122	134950601	471479
153	153	3	22903419	22904054	635
154	154	3	107936787	107937143	356
155	155	2	147197275	147197306	31
156	156	4	149711251	149711867	616
157	157	6	151740253	151740887	634
158	158	4	152338839	152339100	261
159	159	2	158558198	158558215	17
160	160	7	161078592	161094800	16208
161	161	3	161726446	161726859	413
162	162	4	161933732	161934661	929
163	163	10	161978217	162023564	45347
164	164	19	170985752	170997737	11985
165	165	2	53525375	53525389	14
166	166	4	4036401	4036708	307
167	167	7	14821168	14821903	735
168	168	5	21099751	21100394	643
169	169	17	22816437	22977985	161548
170	170	3	25042098	25042234	136
171	171	3	28748398	28748562	164
172	172	3	29412260	29412693	433
173	173	14	40119131	40966041	846910
174	174	2	42420544	42420572	28
175	175	21	48083699	48752258	668559
176	176	35	56140381	56568899	428518
177	177	2	58298814	58298831	17
178	178	2	69417358	69417365	7
179	179	13	69820607	69844652	24045
180	180	21	87329756	87358932	29176
181	181	2	106379480	106379485	5
182	182	2	45809895	45809898	3
183	183	2	49237415	49237430	15
184	184	2	83245065	83245075	10
185	185	2	26833378	26833380	2
186	186	13	94443459	94445061	1602
187	187	4	99420715	99421196	481
188	188	3	65300412	65300525	113
189	189	8	70859493	70861067	1574
190	190	3	114453061	114453098	37
191	191	4	16431620	16432508	888
192	192	20	21044715	21047700	2985
193	193	9	23170278	23170806	528
194	194	17	31619599	31621721	2122
195	195	3	35155823	35155851	28
196	196	14	19681072	19686251	5179
197	197	10	21849931	21852094	2163
198	198	5	22160321	22160761	440
199	199	11	22397993	22439353	41360
200	200	7	30028117	30031775	3658
201	201	13	30621133	30623945	2812
202	202	3	31463792	31463895	103
203	203	5	47936885	47937895	1010
204	204	5	48067933	48068069	136
205	205	10	49105852	49110786	4934
206	206	9	50161663	50162644	981
207	207	3	58824817	58825179	362
208	208	7	237591836	237592560	724
209	209	3	38846654	38846695	41
210	210	4	48134688	48135149	461
211	211	12	48311968	48314478	2510
212	212	3	49724643	49724691	48
213	213	8	49910278	49910741	463
214	214	3	54590919	54591110	191
215	215	3	54710164	54710613	449
216	216	3	54814647	54814866	219
217	217	9	58008522	58010400	1878
218	218	5	63510547	63510787	240
219	219	3	65865311	65865321	10
220	220	7	67262426	67265395	2969
221	221	3	67272448	67272659	211
222	222	5	67575213	67576740	1527
223	223	3	67673481	67674214	733
224	224	3	67768986	67769429	443
225	225	5	69288427	69289092	665
226	226	3	69310923	69311492	569
227	227	10	69563144	69565395	2251
228	228	8	69712493	69713712	1219
229	229	7	69958424	69958684	260
230	230	3	70331284	70331853	569
231	231	5	70526016	70527035	1019
232	232	9	70532174	70535949	3775
233	233	18	70592971	70613999	21028
234	234	11	70703599	70704610	1011
235	235	3	71012247	71012773	526
236	236	4	71047946	71048838	892
237	237	4	71353776	71354462	686
238	238	3	71535040	71535305	265
239	239	5	71617520	71617798	278
240	240	4	71676655	71677500	845
241	241	27	71829264	71841782	12518
242	242	3	71931013	71931448	435
243	243	5	71948138	71948795	657
244	244	6	71956537	71970099	13562
245	245	17	71985866	71998704	12838
246	246	8	73011327	73012077	750
247	247	5	76630319	76631048	729
248	248	4	80686364	80687144	780
249	249	4	80921838	80922557	719
250	250	3	81019148	81019653	505
251	251	4	82218951	82220246	1295
252	252	7	83320759	83320956	197
253	253	7	84107696	84108138	442
254	254	3	84542410	84542983	573
255	255	33	84657435	84667330	9895
256	256	3	84724415	84724528	113
257	257	5	85738325	85739998	1673
258	258	20	86062217	86337712	275495
259	259	6	87519126	87521218	2092
260	260	9	87892022	87908009	15987
261	261	6	88696638	88697122	484
262	262	4	100120952	100122014	1062
263	263	4	106467954	106468140	186
264	264	4	107844480	107844565	85
265	265	14	115679699	115681400	1701
266	266	7	122494623	122495238	615
267	267	6	1525905	1525935	30
268	268	3	3635187	3635287	100
269	269	3	98186019	98186162	143
270	270	4	202163350	202164037	687
271	271	12	232431013	232442589	11576
272	272	3	30886900	30886941	41
273	273	3	85088233	85088889	656
274	274	5	58017010	58018090	1080
275	275	7	3796904	3797360	456
276	276	5	13674730	13675153	423
277	277	8	17947432	17951591	4159
278	278	6	24096080	24097448	1368
279	279	14	42487372	42490540	3168
280	280	5	45221084	45221612	528
281	281	11	167163330	167165050	1720
282	282	8	167789945	167819318	29373
283	283	3	168187167	168187372	205
284	284	12	174187497	174190005	2508
285	285	5	145462177	145462948	771
286	286	15	24544568	24547168	2600
287	287	8	48789160	48791490	2330
288	288	3	51156002	51156491	489
289	289	10	52957556	52958033	477
290	290	5	58400393	58400950	557
291	291	3	60130658	60130716	58
292	292	8	62545297	62547345	2048
293	293	4	65085116	65085786	670
294	294	23	66289292	66290720	1428
295	295	3	67624769	67625608	839
296	296	3	69092120	69092835	715
297	297	9	69175350	69177906	2556
298	298	4	70830004	70830236	232
299	299	14	73906390	73909071	2681
300	300	6	74258670	74260208	1538
301	301	8	75391713	75395022	3309
302	302	3	75510064	75510090	26
303	303	9	75645966	75646535	569
304	304	6	75699364	75701740	2376
305	305	14	75750409	75754483	4074
306	306	4	76131316	76132146	830
307	307	3	79138424	79139160	736
308	308	3	90788257	90788742	485
309	309	8	91334625	91336837	2212
310	310	3	91382146	91382265	119
311	311	3	96494386	96494540	154
312	312	4	111948749	111950463	1714
313	313	3	112731523	112732213	690
314	314	11	112787324	112788946	1622
315	315	3	112819680	112819977	297
316	316	3	112859357	112859487	130
317	317	8	118119241	118257924	138683
318	318	5	121726803	121727182	379
319	319	4	121951389	121952310	921
320	320	3	122125199	122125766	567
321	321	3	71225777	71226273	496
322	322	3	52681134	52681305	171
323	323	7	6894868	6895354	486
324	324	3	19540901	19540941	40
325	325	8	31090832	31115093	24261
326	326	6	55529551	55530457	906
327	327	7	15293960	15295331	1371
328	328	28	232283125	232285723	2598
329	329	5	242864399	242866195	1796
330	330	9	1976385	1978564	2179
331	331	2	149254925	149254930	5
332	332	2	149254932	149254934	2
333	333	4	6753031	6753139	108
334	334	3	6825559	6826003	444
335	335	3	21166016	21166026	10
336	336	9	27392618	27392882	264
337	337	3	39773342	39773627	285
338	338	3	39824932	39825451	519
339	339	8	41058917	41061878	2961
340	340	3	50791937	50792060	123
341	341	5	53032805	53034376	1571
342	342	5	54390253	54390338	85
343	343	7	95142794	95143560	766
344	344	25	110134728	110136086	1358
345	345	4	118742037	118742700	663
346	346	3	122866195	122866522	327
347	347	3	132998251	132998356	105
348	348	5	30795712	30796350	638
349	349	5	61197235	61197553	318
350	350	5	67185274	67185938	664
351	351	4	87364520	87364629	109
352	352	8	89223874	90149993	926119
353	353	28	13216586	13219731	3145
354	354	31	13219733	13221267	1534
355	355	10	52263736	52299403	35667
356	356	3	56235043	56235350	307
357	357	4	58402306	58403342	1036
358	358	7	58678139	58701398	23259
359	359	3	60430987	60431156	169
360	360	5	61449240	61449488	248
361	361	10	61915121	61917371	2250
362	362	4	49713264	49713797	533
363	363	20	54267537	54419400	151863
364	364	14	55353460	55354194	734
365	365	13	55354197	55355106	909
366	366	4	56386157	56386336	179
367	367	4	57445029	57445136	107
368	368	4	57897692	57898160	468
369	369	6	57904670	57905200	530
370	370	9	61919609	61923486	3877
371	371	9	62560039	62561160	1121
372	372	6	62599160	62601627	2467
373	373	4	66303886	66305130	1244
374	374	31	66475866	66486973	11107
375	375	4	66945075	66945300	225
376	376	11	67126039	67128456	2417
377	377	7	67719446	67719941	495
378	378	3	67822337	67822394	57
379	379	3	67855092	67855123	31
380	380	4	68128766	68129027	261
381	381	4	68351151	68351206	55
382	382	10	68385477	68386444	967
383	383	8	68450025	68454060	4035
384	384	5	68539344	68540676	1332
385	385	9	68975949	68977923	1974
386	386	11	69201146	69202860	1714
387	387	7	69482161	69484737	2576
388	388	6	69871889	69874736	2847
389	389	17	70262983	70266359	3376
390	390	4	72097978	72098174	196
391	391	13	72231969	72237957	5988
392	392	10	72651189	72674319	23130
393	393	3	73391506	73391696	190
394	394	24	73834488	73862467	27979
395	395	12	74711150	74908478	197328
396	396	25	86730037	86733004	2967
397	397	5	87963715	87964063	348
398	398	7	88504378	88505868	1490
399	399	9	88536655	89480486	943831
400	400	3	91116817	91117182	365
401	401	5	94276719	94277022	303
402	402	5	94452713	94453354	641
403	403	3	94456314	94456504	190
404	404	5	94571229	94571713	484
405	405	5	99436594	99437160	566
406	406	3	99517379	99518053	674
407	407	3	101100837	101101001	164
408	408	33	101423981	101645742	221761
409	409	9	101664361	101668879	4518
410	410	12	101951791	101955654	3863
411	411	4	102094630	102094847	217
412	412	7	102295379	102296765	1386
413	413	3	102764379	102764589	210
414	414	4	104057582	104058620	1038
415	415	3	104288116	104288530	414
416	416	3	104486189	104486326	137
417	417	21	105092632	105154265	61633
418	418	8	125712353	125713859	1506
419	419	4	126005255	126005416	161
420	420	9	127064130	127065639	1509
421	421	12	127894185	127948564	54379
422	422	6	128129591	128132113	2522
423	423	8	95960828	95961341	513
424	424	10	98389520	98414213	24693
425	425	4	98750268	98751461	1193
426	426	4	101647388	101647896	508
427	427	3	38506367	38506404	37
428	428	10	40688419	40688816	397
429	429	4	42837666	42837740	74
430	430	15	81491	173593	92102
431	431	4	651606	651759	153
432	432	5	1544433	1544999	566
433	433	3	2017741	2017908	167
434	434	4	2550135	2551076	941
435	435	6	7854259	7969536	115277
436	436	4	9009492	9009566	74
437	437	3	10229095	10229412	317
438	438	9	10725898	10755826	29928
439	439	7	11126533	11126614	81
440	440	3	12508924	12509741	817
441	441	3	13315522	13315934	412
442	442	3	15786200	15786530	330
443	443	5	16845992	16846536	544
444	444	3	17152373	17152433	60
445	445	31	18802703	18809366	6663
446	446	9	19610765	19611688	923
447	447	10	20184537	20185772	1235
448	448	3	20778069	20778135	66
449	449	4	22593183	22593958	775
450	450	6	23350699	23350822	123
451	451	4	24853487	24853718	231
452	452	14	26249524	26250586	1062
453	453	12	27963877	28777441	813564
454	454	6	29241125	29242272	1147
455	455	18	30386408	32943986	2557578
456	456	3	41407633	41407692	59
457	457	3	188113727	188113783	56
458	458	4	189540142	189540601	459
459	459	3	193255107	193255805	698
460	460	12	193607565	193611046	3481
461	461	3	199261209	199261513	304
462	462	10	233343879	233345939	2060
463	463	7	954066	976605	22539
464	464	3	50127855	50128345	490
465	465	10	8807695	8887153	79458
466	466	6	46936551	46937581	1030
467	467	9	47319061	47323364	4303
468	468	5	51864185	51865438	1253
469	469	7	52205304	52212911	7607
470	470	5	56770982	56771155	173
471	471	4	57842427	57843386	959
472	472	5	60862284	60863261	977
473	473	3	61395254	61395584	330
474	474	8	64197000	64197987	987
475	475	11	64286787	64290091	3304
476	476	24	65727687	65730800	3113
477	477	4	67741116	67742350	1234
478	478	10	69490813	69789017	298204
479	479	4	72161537	72162514	977
480	480	11	72659753	72661008	1255
481	481	6	72809566	72810342	776
482	482	7	75746597	75825834	79237
483	483	3	78081326	78081801	475
484	484	8	79331360	79332118	758
485	485	5	88717689	88718914	1225
486	486	3	89717296	89717323	27
487	487	4	92147633	92148196	563
488	488	9	93132928	93135755	2827
489	489	3	96938626	96939057	431
490	490	11	64087764	64090805	3041
491	491	3	96972283	96973012	729
492	492	3	97023682	97023830	148
493	493	5	79078510	79078795	285
494	494	3	80504658	80504777	119
495	495	14	48589221	48594559	5338
496	496	5	3262469	3262601	132
497	497	6	37743700	37745049	1349
498	498	4	7132161	7132708	547
499	499	5	42402975	42403538	563
500	500	3	50341863	50341907	44
501	501	5	62039775	62040056	281
502	502	13	72870264	72900624	30360
503	503	4	73659468	73659979	511
504	504	4	2419197	2419418	221
505	505	6	2960269	2961607	1338
506	506	5	56749262	56749457	195
507	507	3	119140108	119140700	592
508	508	3	120401139	120401507	368
509	509	12	121482569	121483827	1258
510	510	3	167022812	167023015	203
511	511	6	168398975	168411095	12120
512	512	6	168714272	168715457	1185
513	513	4	73341537	73342254	717
514	514	7	85900444	85901088	644
515	515	17	103708823	103712172	3349
516	516	7	133851887	133852870	983
517	517	4	136106933	136107120	187
518	518	11	137289303	137290410	1107
519	519	7	14161022	14439868	278846
520	520	8	21590129	21591162	1033
521	521	4	35234200	35234408	208
522	522	3	96702839	96702939	100
523	523	4	97164028	97165352	1324
524	524	9	144476073	144477662	1589
525	525	4	112888966	112889535	569
526	526	10	160072247	160127319	55072
527	527	5	160969912	160970420	508
528	528	5	163734031	163734840	809
529	529	10	164968268	164973164	4896
530	530	4	166705552	166706326	774
531	531	4	169353642	169353999	357
532	532	6	169365444	169366810	1366
533	533	6	174501501	174502062	561
534	534	4	176243408	176244027	619
535	535	15	176407786	176422712	14926
536	536	4	176433365	176433894	529
537	537	3	180908273	180908529	256
538	538	3	182273374	182273661	287
539	539	16	186038312	186215143	176831
540	540	12	190758615	190763139	4524
541	541	16	190929941	190936659	6718
542	542	7	210133005	210133405	400
543	543	4	211233491	211233854	363
544	544	9	223842909	223844351	1442
545	545	25	238649417	238712353	62936
546	546	4	240040582	240040673	91
547	547	3	114163958	114164259	301
548	548	15	114512117	114532714	20597
549	549	16	125435548	125453833	18285
550	550	3	131129784	131129853	69
551	551	4	58116936	58117589	653
552	552	13	59991922	59998172	6250
553	553	6	60732483	60733953	1470
554	554	10	60854368	60893123	38755
555	555	3	60931532	60931997	465
556	556	5	60998431	60998868	437
557	557	4	61558824	61559808	984
558	558	3	61702131	61702423	292
559	559	4	61855291	61855609	318
560	560	10	61905021	61908335	3314
561	561	4	62110049	62110399	350
562	562	8	63111696	63204453	92757
563	563	13	66385562	66388379	2817
564	564	5	67341824	67342016	192
565	565	7	69160149	69161690	1541
566	566	6	69328132	69328360	228
567	567	3	69553049	69553315	266
568	568	5	69845209	69846461	1252
569	569	3	72408414	72408905	491
570	570	7	74987014	74988706	1692
571	571	10	76509163	76510862	1699
572	572	8	77224398	77238184	13786
573	573	6	82050098	82051086	988
574	574	3	104985923	104986415	492
575	575	3	69918284	69918538	254
576	576	3	76632167	76632635	468
577	577	19	84194035	84224344	30309
578	578	26	85044130	85048580	4450
579	579	3	99464123	99464287	164
580	580	6	73467267	73468121	854
581	581	8	83010367	83011600	1233
582	582	18	99246459	99259908	13449
583	583	7	99726175	99726899	724
584	584	3	100174979	100175243	264
585	585	11	100185421	100403584	218163
586	586	11	31125465	31128556	3091
587	587	4	31752801	31753039	238
588	588	5	40907552	40908922	1370
589	589	5	96527382	96529012	1630
590	590	3	8417085	8417154	69
591	591	3	11611401	11611598	197
592	592	3	12094625	12094870	245
593	593	5	3713302	3714244	942
594	594	3	14067806	14068059	253
595	595	4	32699336	32700716	1380
596	596	3	39110388	39110498	110
597	597	5	72860719	72861201	482
598	598	3	5715132	5715780	648
599	599	3	10907472	10907641	169
600	600	3	34978634	34978921	287
601	601	5	78168490	78169278	788
602	602	12	122314500	122316124	1624
603	603	4	18149134	18149335	201
604	604	4	49858874	49859323	449
605	605	5	51135761	51136578	817
606	606	4	51143499	51144343	844
607	607	8	80818277	80820514	2237
608	608	4	80850641	80851506	865
609	609	8	163220866	163223876	3010
610	610	3	696539	697042	503
611	611	3	13727568	13727766	198
612	612	3	16218363	16218500	137
613	613	5	17266952	17267366	414
614	614	3	25615043	25615085	42
615	615	3	40701912	40702199	287
616	616	4	52613136	52613444	308
617	617	11	53419576	53422104	2528
618	618	4	74804526	74805338	812
619	619	3	76680828	76680998	170
620	620	3	86354350	86354717	367
621	621	4	86888388	86889672	1284
622	622	3	95032128	95032434	306
623	623	6	99342747	99345160	2413
624	624	8	101035319	101036304	985
625	625	10	119574861	119582867	8006
626	626	3	148610925	148611347	422
627	627	5	151978785	151978922	137
628	628	6	30130932	30132141	1209
629	629	9	32171598	32172939	1341
630	630	3	35738713	35738849	136
631	631	3	3245123	3245557	434
632	632	4	28898719	28898887	168
633	633	4	1775422	1775560	138
634	634	7	1955243	1958001	2758
635	635	6	22730603	22731420	817
636	636	4	36744303	36745654	1351
637	637	3	1619000	1619269	269
638	638	9	68129205	68131134	1929
639	639	4	73361388	73362278	890
640	640	4	95982093	95982328	235
641	641	7	77065315	77065898	583
642	642	2	120101301	120101338	37
643	643	15	60190615	60192476	1861
644	644	3	60774294	60774979	685
645	645	3	62672499	62672847	348
646	646	2	165747691	165747695	4
647	647	3	48554686	48555011	325
648	648	11	54960198	54975119	14921
649	649	4	55091924	55092184	260
650	650	9	55214629	55223444	8815
651	651	4	55908679	55909142	463
652	652	16	55946469	55950254	3785
653	653	11	56766658	56767857	1199
654	654	3	57871669	57871718	49
655	655	4	57960944	57961125	181
656	656	6	57994202	57996336	2134
657	657	6	58373236	58522354	149118
658	658	5	61638606	61640216	1610
659	659	10	62197067	62202492	5425
660	660	4	62307087	62308421	1334
661	661	5	63235932	63236075	143
662	662	16	64705948	64709121	3173
663	663	2	67071494	67071500	6
664	664	11	68058118	68065133	7015
665	665	15	69456116	69647750	191634
666	666	24	69716048	69721332	5284
667	667	10	69727995	69731750	3755
668	668	3	75187854	75187939	85
669	669	10	76044593	76046811	2218
670	670	11	76638724	76645041	6317
671	671	7	76842614	76843080	466
672	672	2	77282725	77282728	3
673	673	3	74307678	74307773	95
674	674	4	79658475	79658805	330
675	675	12	79663005	79664044	1039
676	676	5	79733541	79734164	623
677	677	4	40171094	40171620	526
678	678	3	40368882	40369053	171
679	679	9	41330686	41332598	1912
680	680	10	42055874	42091972	36098
681	681	9	42561798	42566745	4947
682	682	10	47372606	47376427	3821
683	683	6	50525877	50528013	2136
684	684	6	50966574	50968099	1525
685	685	5	52361640	52362334	694
686	686	13	100370764	100667915	297151
687	687	8	111742922	111744632	1710
688	688	7	117310672	117311753	1081
689	689	3	144137118	144137260	142
690	690	7	149020384	149021418	1034
691	691	3	151699557	151700081	524
692	692	4	544223	544937	714
693	693	3	79725275	79725629	354
694	694	3	96720030	96720206	176
695	695	13	101097892	104112052	3014160
696	696	5	140689145	140690107	962
697	697	4	140790545	140790899	354
698	698	5	2277008	2278525	1517
699	699	30	6001660	6163009	161349
700	700	9	188815515	188816200	685
701	701	9	30733532	30733919	387
702	702	15	33671187	33676187	5000
703	703	6	107218542	107218761	219
704	704	9	32102169	32103005	836
705	705	21	57326912	57339400	12488
706	706	14	87173593	87177998	4405
707	707	3	89012626	89012681	55
708	708	3	31075451	31075863	412
709	709	3	168381	168501	120
710	710	11	255061	261741	6680
711	711	3	305114	305507	393
712	712	17	356925	362556	5631
713	713	5	5615191	5615719	528
714	714	37	10866966	10974990	108024
715	715	3	37590915	37591123	208
716	716	13	40653952	40656091	2139
717	717	3	72176295	72176708	413
718	718	12	16379	18532	2153
719	719	4	70209907	70210074	167
720	720	13	103216514	104327173	1110659
721	721	5	112811352	112812599	1247
722	722	17	124757829	124765113	7284
723	723	11	142228277	142230297	2020
724	724	4	178901086	178901876	790
725	725	3	192817520	192817845	325
726	726	4	16704876	16704990	114
727	727	3	24849857	24850066	209
728	728	3	14529206	14529221	15
729	729	4	17358693	17359027	334
730	730	7	23191665	23193141	1476
731	731	7	23383276	23383994	718
732	732	3	60819141	60819471	330
733	733	6	39293519	39294865	1346
734	734	18	70493963	70667970	174007
735	735	5	159121049	159122326	1277
736	736	3	1918700	1919089	389
737	737	5	6765370	6765524	154
738	738	4	21341497	21341725	228
739	739	6	23317077	23317854	777
740	740	19	145033530	145046355	12825
741	741	7	152698135	152700365	2230
742	742	5	176828247	176829650	1403
743	743	3	210199402	210199639	237
744	744	13	242826134	242827601	1467
745	745	3	244152483	244152956	473
746	746	8	246082447	246082623	176
747	747	6	57218007	57218357	350
748	748	4	19832016	19832136	120
749	749	3	61588119	61588159	40
750	750	11	108283471	108469493	186022
751	751	4	83708423	83709635	1212
752	752	8	104427851	104430262	2411
753	753	12	51187104	51188648	1544
754	754	7	82068436	82068809	373
755	755	47	62699668	62709136	9468
756	756	14	63567823	63576983	9160
757	757	4	65910368	65910719	351
758	758	7	73374984	73376126	1142
759	759	4	34115079	34115174	95
760	760	3	67012109	67012495	386
761	761	3	74569085	74569415	330
762	762	3	51762594	51762636	42
763	763	6	54468150	54468468	318
764	764	5	96180845	96180994	149
765	765	3	98543232	98543569	337
766	766	11	137643527	137644244	717
767	767	27	137724600	137729558	4958
768	768	17	138497049	138499635	2586
769	769	7	140332286	140332763	477
770	770	12	140680670	140697316	16646
771	771	5	143463310	143463627	317
772	772	6	145226802	145229726	2924
773	773	3	155478509	155478519	10
774	774	7	172986453	172987628	1175
775	775	3	39826839	39827159	320
776	776	4	26153569	26154295	726
777	777	4	135821921	135822354	433
778	778	8	157365137	157367068	1931
779	779	10	158614113	158615515	1402
780	780	16	184647489	184650785	3296
781	781	5	3583599	3584835	1236
782	782	5	18709847	18710127	280
783	783	38	30903152	31782713	879561
784	784	3	1509965	1510569	604
785	785	2	1510571	1510616	45
786	786	3	10176244	10176363	119
787	787	8	44696673	44698860	2187
788	788	3	140783450	140783636	186
789	789	3	169612097	169612771	674
790	790	8	51403817	51404629	812
791	791	4	51771821	51772194	373
792	792	10	64714952	65074505	359553
793	793	8	77223475	77223893	418
794	794	6	86326497	86347428	20931
795	795	9	89069564	89070065	501
796	796	6	127552088	127552632	544
797	797	3	51436328	51436440	112
798	798	6	77832131	77832224	93
799	799	5	83280662	83281108	446
800	800	3	6463846	6464265	419
801	801	8	31335638	31336354	716
802	802	16	100572584	100573884	1300
803	803	9	105502518	105504407	1889
804	804	6	23856196	23857163	967
805	805	7	110272956	110273897	941
806	806	4	195197	196012	815
807	807	3	134599862	134600344	482
808	808	7	189260053	189261072	1019
809	809	2	227181164	227181171	7
810	810	8	43964742	43966491	1749
811	811	3	48225779	48226140	361
812	812	12	52647263	52716143	68880
813	813	3	52889397	52889913	516
814	814	9	52933956	52935390	1434
815	815	7	57991575	57992479	904
816	816	7	58023422	58025114	1692
817	817	3	61438061	61438485	424
818	818	3	61559152	61559259	107
819	819	6	62063237	62064345	1108
820	820	4	64377714	64377964	250
821	821	21	65897505	66248984	351479
822	822	10	67382688	67384692	2004
823	823	4	67411858	67412584	726
824	824	3	67768549	67768598	49
825	825	5	69287113	69288943	1830
826	826	6	69685638	69686036	398
827	827	23	70225150	70346211	121061
828	828	5	70958410	70959725	1315
829	829	10	78211267	78473747	262480
830	830	9	78940238	79054335	114097
831	831	3	79116583	79116986	403
832	832	10	79352462	79376884	24422
833	833	8	79555128	79560485	5357
834	834	8	80070997	80072056	1059
835	835	6	80129388	80131951	2563
836	836	12	80299075	80335162	36087
837	837	13	80387382	80396087	8705
838	838	4	80425246	80425627	381
839	839	6	80447818	80449040	1222
840	840	18	80749877	80886595	136718
841	841	3	82023118	82023360	242
842	842	26	82193245	82200547	7302
843	843	22	83612235	84285088	672853
844	844	3	85408281	85408892	611
845	845	5	89041915	89042528	613
846	846	11	89161535	89251341	89806
847	847	8	89372580	89377437	4857
848	848	5	89661292	89661529	237
849	849	3	89739039	89739720	681
850	850	2	49537993	49537995	2
851	851	5	97818655	97819075	420
852	852	3	4756544	4757269	725
853	853	3	5243671	5243703	32
854	854	2	7896571	7896592	21
855	855	3	31272609	31272855	246
856	856	4	41896132	41896853	721
857	857	5	42680775	42681957	1182
858	858	14	42849625	42855139	5514
859	859	10	146803001	146806208	3207
860	860	5	152697793	152698638	845
861	861	6	153564385	153565272	887
862	862	12	168433626	168439506	5880
863	863	21	171537273	171708653	171380
864	864	3	172691307	172691357	50
865	865	11	174670392	174672627	2235
866	866	4	179859253	179859759	506
867	867	8	179958358	179961245	2887
868	868	6	185710490	185711910	1420
869	869	3	185827608	185828111	503
870	870	28	225121930	225916320	794390
871	871	5	226705696	226706878	1182
872	872	6	232721800	232866108	144308
873	873	3	233003095	233003257	162
874	874	3	238585956	238586028	72
875	875	5	238779716	238780175	459
876	876	6	8565988	8566814	826
877	877	8	11482136	11484723	2587
878	878	3	59514307	59514355	48
879	879	9	13174174	13174870	696
880	880	4	20330857	20331764	907
881	881	8	74741880	74742687	807
882	882	3	120011975	120012637	662
883	883	8	63552779	63563575	10796
884	884	5	63898015	63899091	1076
885	885	4	64648082	64649485	1403
886	886	6	64956976	64957485	509
887	887	33	65128092	65131208	3116
888	888	8	65165541	65219442	53901
889	889	6	65992229	65992922	693
890	890	3	67731277	67731833	556
891	891	19	69403470	69455151	51681
892	892	3	69590612	69590828	216
893	893	4	69713745	69714041	296
894	894	5	70036218	70038153	1935
895	895	10	70330170	70331121	951
896	896	3	70491626	70491682	56
897	897	11	70551147	70554134	2987
898	898	4	70645825	70646997	1172
899	899	3	71620191	71620451	260
900	900	7	71712205	71713022	817
901	901	4	73384618	73384737	119
902	902	9	73734648	73775304	40656
903	903	3	74048626	74048771	145
904	904	3	76429580	76429907	327
905	905	5	76596956	76598907	1951
906	906	14	77923186	77992574	69388
907	907	4	79123952	79124797	845
908	908	3	79165063	79165140	77
909	909	6	79397025	79397532	507
910	910	3	79454906	79455078	172
911	911	9	81068145	81068776	631
912	912	5	82682534	82683156	622
913	913	3	82720574	82720665	91
914	914	3	82953665	82953981	316
915	915	8	83153829	83156547	2718
916	916	9	83513501	83515657	2156
917	917	5	84253623	84254000	377
918	918	25	85289837	85296762	6925
919	919	4	85334971	85335217	246
920	920	7	85504739	85506126	1387
921	921	3	87222235	87222376	141
922	922	3	87402219	87402806	587
923	923	6	88787457	88787867	410
924	924	3	83819672	83819796	124
925	925	5	70936871	70937153	282
926	926	49	77143897	77208697	64800
927	927	5	77237734	77239153	1419
928	928	16	77376575	77378426	1851
929	929	3	20433058	20433189	131
930	930	4	58905774	58905890	116
931	931	3	16512519	16512799	280
932	932	3	21696144	21696460	316
933	933	4	22059284	22059444	160
934	934	6	33542587	34184991	642404
935	935	3	36737374	36737870	496
936	936	5	92287755	92288171	416
937	937	3	125357293	125357413	120
938	938	3	129536694	129537096	402
939	939	4	130088194	130088991	797
940	940	13	155719434	155720609	1175
941	941	4	23383014	23383949	935
942	942	4	22061944	22062146	202
943	943	4	34002981	34003778	797
944	944	6	63714150	63714836	686
945	945	4	165715326	165715422	96
946	946	3	167300654	167300790	136
947	947	5	192649623	192649705	82
948	948	4	193941180	193941568	388
949	949	3	1534219	1534306	87
950	950	4	6829533	6830598	1065
951	951	8	7187212	7187850	638
952	952	3	43270219	43270225	6
953	953	6	47175746	47177199	1453
954	954	3	60966494	60966681	187
955	955	15	19273647	19274799	1152
956	956	4	21422789	21423647	858
957	957	4	25368359	25368447	88
958	958	6	30940398	30942007	1609
959	959	4	32150963	32151071	108
960	960	4	32209905	32210014	109
961	961	4	35351796	35351902	106
962	962	6	38638393	38639409	1016
963	963	3	51511242	51511713	471
964	964	3	156519434	156519883	449
965	965	15	170771233	171277794	506561
966	966	5	171967819	171968119	300
967	967	13	173458781	173461701	2920
968	968	3	174878085	174878320	235
969	969	5	178239674	178240054	380
970	970	3	179536757	179536963	206
971	971	5	35741749	35742347	598
972	972	4	44441201	44442145	944
973	973	4	46209900	46210087	187
974	974	5	47479070	47480328	1258
975	975	3	47550346	47550403	57
976	976	4	48199094	48200244	1150
977	977	4	48583017	48583258	241
978	978	5	50368375	50368946	571
979	979	16	50536586	50537524	938
980	980	5	55862896	55863088	192
981	981	9	91707589	91711401	3812
982	982	3	103045254	103045339	85
983	983	7	12054821	12056486	1665
984	984	25	28214598	28474327	259729
985	985	4	30563792	30564159	367
986	986	4	31656269	31657171	902
987	987	7	43183984	43502292	318308
988	988	3	47663851	47663995	144
989	989	24	81675936	81676617	681
990	990	9	83382267	83383592	1325
991	991	16	87510775	87518661	7886
992	992	8	89999167	90001026	1859
993	993	3	115475900	115476034	134
994	994	7	119965627	119967180	1553
995	995	4	147249130	147250510	1380
996	996	3	83232014	83232442	428
997	997	3	14402840	14403021	181
998	998	5	77675836	77676433	597
999	999	14	87513012	87517519	4507
1000	1000	7	108435932	108558137	122205
1001	1001	6	2686244	2687298	1054
1002	1002	6	41308253	41310021	1768
1003	1003	3	53262756	53263313	557
1004	1004	3	83789383	83789765	382
1005	1005	5	100477088	100478197	1109
1006	1006	4	108354353	108354496	143
1007	1007	3	119660233	119660820	587
1008	1008	5	120309304	120310013	709
1009	1009	6	124321676	124322753	1077
1010	1010	3	125963765	125963988	223
1011	1011	3	127445740	127445790	50
1012	1012	3	145733207	145733245	38
1013	1013	11	149784689	149785291	602
1014	1014	4	150307851	150308007	156
1015	1015	5	154897854	154898051	197
1016	1016	6	21991864	21994022	2158
1017	1017	7	36442260	36442859	599
1018	1018	10	43052852	43054732	1880
1019	1019	3	70892845	70893131	286
1020	1020	4	87860331	87860883	552
1021	1021	12	90287936	90288531	595
1022	1022	8	93743186	93819377	76191
1023	1023	6	98139988	98140906	918
1024	1024	5	98516530	98517363	833
1025	1025	9	99529253	99531894	2641
1026	1026	6	102546755	102547498	743
1027	1027	5	55252164	55252409	245
1028	1028	6	58419782	58421548	1766
1029	1029	7	66265038	66357328	92290
1030	1030	8	66443403	66445359	1956
1031	1031	7	68824537	68825309	772
1032	1032	3	69222689	69223343	654
1033	1033	3	69404105	69404201	96
1034	1034	7	69785873	69799643	13770
1035	1035	3	69802523	69802586	63
1036	1036	7	69865382	69869838	4456
1037	1037	28	71768670	71772044	3374
1038	1038	5	72026598	72026887	289
1039	1039	3	72308205	72308332	127
1040	1040	3	72644486	72644609	123
1041	1041	4	73159912	73160202	290
1042	1042	5	73870889	73871454	565
1043	1043	20	73948981	73953865	4884
1044	1044	3	74265256	74265642	386
1045	1045	4	74363232	74364827	1595
1046	1046	3	83021542	83021951	409
1047	1047	3	83034789	83035081	292
1048	1048	5	83364501	83364919	418
1049	1049	4	84013611	84014036	425
1050	1050	3	88489517	88489640	123
1051	1051	21	88498481	88509392	10911
1052	1052	4	95318014	95318238	224
1053	1053	3	95461336	95461903	567
1054	1054	3	97995827	97996405	578
1055	1055	5	103317869	103319298	1429
1056	1056	3	49201883	49202286	403
1057	1057	7	53033663	53035417	1754
1058	1058	3	60757183	60757216	33
1059	1059	3	187039	187575	536
1060	1060	3	1650030	1650503	473
1061	1061	8	6159360	6160557	1197
1062	1062	4	6666192	6667085	893
1063	1063	7	7639889	7642475	2586
1064	1064	3	11578379	11578584	205
1065	1065	6	12155483	12156777	1294
1066	1066	3	18173198	18173310	112
1067	1067	3	35472393	35472509	116
1068	1068	3	39417895	39418383	488
1069	1069	7	39837174	39840674	3500
1070	1070	3	40359487	40359613	126
1071	1071	4	40821164	40821384	220
1072	1072	8	41112505	41113097	592
1073	1073	4	42635515	42635797	282
1074	1074	3	43188103	43188489	386
1075	1075	15	50949964	50951018	1054
1076	1076	5	55733224	55733346	122
1077	1077	7	55885596	57253925	1368329
1078	1078	7	66897443	66899367	1924
1079	1079	7	4921845	4923306	1461
1080	1080	5	33383900	33384494	594
1081	1081	7	37906867	37907951	1084
1082	1082	3	38676868	38677120	252
1083	1083	6	133938970	133940107	1137
1084	1084	5	211076201	211078430	2229
1085	1085	6	242339599	242341023	1424
1086	1086	13	61079644	61082019	2375
1087	1087	8	61649873	61651237	1364
1088	1088	7	17410652	17417132	6480
1089	1089	4	23574837	23574909	72
1090	1090	5	38575734	38576131	397
1091	1091	15	47382178	47613453	231275
1092	1092	14	1842807	1843911	1104
1093	1093	4	44209131	44209383	252
1094	1094	3	36283295	36283356	61
1095	1095	13	187111892	187113423	1531
1096	1096	4	188390049	188391637	1588
1097	1097	6	101819840	101820264	424
1098	1098	11	109176037	109177538	1501
1099	1099	3	112118495	112118813	318
1100	1100	13	135041005	135043627	2622
1101	1101	3	136076122	136076235	113
1102	1102	4	179890599	179891074	475
1103	1103	4	87850830	87851226	396
1104	1104	3	128942019	128942306	287
1105	1105	4	140944009	140944211	202
1106	1106	3	149763601	149763833	232
1107	1107	10	161499193	161502111	2918
1108	1108	4	10179412	10179652	240
1109	1109	3	20827826	20828189	363
1110	1110	9	22117307	22117755	448
1111	1111	3	56815252	56815377	125
1112	1112	5	107002304	107003100	796
1113	1113	5	146344857	146345328	471
1114	1114	8	67971695	67972147	452
1115	1115	5	68552069	68552436	367
1116	1116	3	70988222	70988332	110
1117	1117	4	97624621	97624838	217
1118	1118	6	100594950	100597036	2086
1119	1119	9	100647023	100686449	39426
1120	1120	3	106162991	106163092	101
1121	1121	3	112878378	112878394	16
1122	1122	3	73724944	73725154	210
1123	1123	3	73883337	73883363	26
1124	1124	4	89591834	89593000	1166
1125	1125	3	93692966	93693068	102
1126	1126	4	93951564	93952368	804
1127	1127	4	98238190	98238553	363
1128	1128	3	130667812	130668179	367
1129	1129	18	130768698	130778931	10233
1130	1130	11	131945073	131945831	758
1131	1131	15	135941010	136008333	67323
1132	1132	4	140327275	140327579	304
1133	1133	21	20248275	21169470	921195
1134	1134	5	35865584	35867507	1923
1135	1135	5	51287814	51288640	826
1136	1136	3	66438037	66438427	390
1137	1137	5	67750678	67751005	327
1138	1138	3	71529923	71530185	262
1139	1139	10	72536892	72667914	131022
1140	1140	8	73547157	73547915	758
1141	1141	7	73849823	73851681	1858
1142	1142	5	83753651	83754562	911
1143	1143	3	142462312	142462861	549
1144	1144	4	3424855	3425272	417
1145	1145	6	17203361	17203816	455
1146	1146	8	17543007	17545298	2291
1147	1147	8	19923509	19926215	2706
1148	1148	3	26924671	26924711	40
1149	1149	7	38036175	38037419	1244
1150	1150	6	54318040	54319359	1319
1151	1151	3	55468741	55469276	535
1152	1152	5	99897279	99898029	750
1153	1153	4	108056012	108056959	947
1154	1154	4	110335741	110336509	768
1155	1155	4	150723644	150724480	836
1156	1156	6	178432534	178433454	920
1157	1157	3	203217827	203218143	316
1158	1158	5	209488885	209490060	1175
1159	1159	3	223230018	223230485	467
1160	1160	8	232036121	232038334	2213
1161	1161	4	236572170	236573097	927
1162	1162	7	4697086	4699342	2256
1163	1163	9	61745773	61747730	1957
1164	1164	7	61829289	61831953	2664
1165	1165	3	111974916	111975576	660
1166	1166	5	116374969	116376406	1437
1167	1167	3	61366428	61366648	220
1168	1168	5	62543971	62545348	1377
1169	1169	14	64020606	64022744	2138
1170	1170	3	75628449	75628606	157
1171	1171	6	94309296	94904279	594983
1172	1172	3	95756046	95756080	34
1173	1173	4	22101697	22102616	919
1174	1174	3	32426410	32426606	196
1175	1175	5	44314829	44315863	1034
1176	1176	9	51143230	51146342	3112
1177	1177	5	54550388	54552373	1985
1178	1178	5	67850848	67852462	1614
1179	1179	3	102140713	102140877	164
1180	1180	4	110827497	110828418	921
1181	1181	7	110918116	110920432	2316
1182	1182	4	113570152	113571038	886
1183	1183	3	22726938	22727198	260
1184	1184	4	24620356	24621487	1131
1185	1185	10	42009986	42342192	332206
1186	1186	3	97324815	97325408	593
1187	1187	6	24810128	24810761	633
1188	1188	3	62127271	62127954	683
1189	1189	4	37672626	37673195	569
1190	1190	4	75229090	75229295	205
1191	1191	8	78973841	78976080	2239
1192	1192	5	81102978	81104265	1287
1193	1193	3	100009167	100009752	585
1194	1194	5	28521249	28522431	1182
1195	1195	9	67384849	67386225	1376
1196	1196	5	69563490	69564262	772
1197	1197	3	81398841	81399452	611
1198	1198	5	89569735	89570325	590
1199	1199	3	90082101	90082362	261
1200	1200	3	1582240	1582626	386
1201	1201	3	9962016	9962272	256
1202	1202	7	19232736	19236078	3342
1203	1203	3	25917704	25917975	271
1204	1204	7	27942016	27943262	1246
1205	1205	4	35595941	35597011	1070
1206	1206	3	41702470	41702725	255
1207	1207	3	48303286	48303788	502
1208	1208	4	70693253	70694630	1377
1209	1209	8	74625693	74628446	2753
1210	1210	3	13012669	13013133	464
1211	1211	3	29779705	29780390	685
1212	1212	5	6116810	6117713	903
1213	1213	3	12807411	12807810	399
1214	1214	4	59050348	59051688	1340
1215	1215	7	25529688	25530960	1272
1216	1216	6	47687461	47689531	2070
1217	1217	4	64977583	64977880	297
1218	1218	3	71371897	71372311	414
1219	1219	6	159799662	159859064	59402
1220	1220	4	206381075	206381782	707
1221	1221	3	210867273	210867815	542
1222	1222	5	218408831	218410629	1798
1223	1223	3	2603950	2604093	143
1224	1224	3	5677394	5678046	652
1225	1225	3	10604194	10604416	222
1226	1226	9	39115971	39117793	1822
1227	1227	4	51904241	51905500	1259
1228	1228	4	43283429	43284233	804
1229	1229	6	38005636	38007318	1682
1230	1230	15	43629444	43633924	4480
1231	1231	3	10211788	10212399	611
1232	1232	3	20344759	20344968	209
1233	1233	3	31122380	31122924	544
1234	1234	3	49146813	49147348	535
1235	1235	3	169831744	169832030	286
1236	1236	7	176869213	176871072	1859
1237	1237	10	176880134	176882770	2636
1238	1238	7	183044613	183046729	2116
1239	1239	3	184454501	184454755	254
1240	1240	4	189267622	189268397	775
1241	1241	4	25625037	25626545	1508
1242	1242	3	56199962	56200450	488
1243	1243	4	148729935	148730897	962
1244	1244	4	150607466	150608957	1491
1245	1245	6	169381907	169383416	1509
1246	1246	8	185729038	185786209	57171
1247	1247	4	95230668	95231664	996
1248	1248	3	135345967	135346105	138
1249	1249	4	139043917	139044387	470
1250	1250	4	148995549	148996366	817
1251	1251	4	167839634	167840913	1279
1252	1252	6	2500652	2502230	1578
1253	1253	5	3852172	3853611	1439
1254	1254	4	34907043	34907325	282
1255	1255	3	39175770	39176342	572
1256	1256	3	88092216	88092602	386
1257	1257	3	107067344	107067562	218
1258	1258	4	134556075	134556505	430
1259	1259	3	144741067	144741445	378
1260	1260	4	148559014	148559955	941
1261	1261	5	889352	890132	780
1262	1262	3	32947508	32948098	590
1263	1263	3	74495944	74496267	323
1264	1264	3	129002085	129002251	166
1265	1265	7	139098016	139099717	1701
1266	1266	3	155114513	155114753	240
1267	1267	6	157139408	157140606	1198
1268	1268	4	29574041	29574658	617
1269	1269	3	56762550	56763185	635
1270	1270	3	80147597	80147607	10
1271	1271	5	82661356	82663211	1855
1272	1272	3	121129508	121130117	609
1273	1273	7	126380721	126381582	861
1274	1274	6	130475385	130476739	1354
1275	1275	4	131475044	131475777	733
1276	1276	3	760255	760409	154
1277	1277	4	5967310	5968206	896
1278	1278	5	33774885	33776357	1472
1279	1279	5	72181274	72181877	603
1280	1280	7	116036584	116039899	3315
1281	1281	4	127628682	127629277	595
1282	1282	3	130935675	130935887	212
1283	1283	3	2603283	2603409	126
1284	1284	4	3005093	3005990	897
1285	1285	3	69580578	69581272	694
1286	1286	4	7124920	7125381	461
1287	1287	2	180277579	180277582	3
1288	1288	3	97218799	97219220	421
1289	1289	14	30980993	30982833	1840
1290	1290	2	47804491	47804507	16
1291	1291	26	66036354	66534292	497938
1292	1292	5	70257470	70477968	220498
1293	1293	3	87715884	87716351	467
1294	1294	4	95389344	95390560	1216
1295	1295	8	95409856	95493102	83246
1296	1296	5	95870683	95870943	260
1297	1297	10	95884011	95890544	6533
1298	1298	8	96029481	96031777	2296
1299	1299	13	97546769	97597072	50303
1300	1300	11	98069864	98072320	2456
1301	1301	8	99039277	99040130	853
1302	1302	4	101662890	101663865	975
1303	1303	3	26869120	26869661	541
1304	1304	9	31349834	31352488	2654
1305	1305	31	31957714	32864489	906775
1306	1306	7	33379055	33380603	1548
1307	1307	3	37948483	37948505	22
1308	1308	4	44138226	44138788	562
1309	1309	3	45320265	45320453	188
1310	1310	3	46254512	46254881	369
1311	1311	13	47111751	47259258	147507
1312	1312	6	57587193	57713764	126571
1313	1313	4	58390813	58391252	439
1314	1314	5	60438065	60758342	320277
1315	1315	10	74965353	74967883	2530
1316	1316	11	88231707	88240137	8430
1317	1317	6	162425778	162426150	372
1318	1318	2	5194414	5194418	4
1319	1319	3	55638245	55638608	363
1320	1320	3	29551265	29551958	693
1321	1321	6	121626516	121628201	1685
1322	1322	2	30038376	30038386	10
1323	1323	2	102456871	102456982	111
1324	1324	3	145465811	145466577	766
1325	1325	2	31625835	31625848	13
1326	1326	5	41291468	41291761	293
1327	1327	2	17532243	17532260	17
1328	1328	6	184002215	184006285	4070
1329	1329	2	141039718	141039734	16
1330	1330	2	79348616	79348633	17
1331	1331	3	219369281	219369389	108
1332	1332	4	55287635	55287902	267
1333	1333	9	61723474	61725674	2200
1334	1334	6	93315398	93315873	475
1335	1335	23	60649630	60676522	26892
1336	1336	3	61080392	61080533	141
1337	1337	3	66723559	66723727	168
1338	1338	3	67362761	67363006	245
1339	1339	10	68565639	68566988	1349
1340	1340	3	70093952	70094168	216
1341	1341	3	70609527	70609792	265
1342	1342	4	70750912	70751084	172
1343	1343	6	70788762	70789572	810
1344	1344	8	71131417	71135711	4294
1345	1345	7	71181953	71182211	258
1346	1346	10	71265725	71269336	3611
1347	1347	9	74855028	74884469	29441
1348	1348	5	75426959	75427575	616
1349	1349	7	76186682	76187378	696
1350	1350	7	76410990	76411643	653
1351	1351	5	76908506	76908916	410
1352	1352	7	50801143	50803231	2088
1353	1353	4	61719091	61719354	263
1354	1354	12	67112682	67116322	3640
1355	1355	6	77853723	77854763	1040
1356	1356	10	78347277	78349351	2074
1357	1357	4	83855954	83856434	480
1358	1358	15	89616920	89622391	5471
1359	1359	5	77492229	77492741	512
1360	1360	3	57462724	57463299	575
1361	1361	3	57799357	57799543	186
1362	1362	17	59477512	59496187	18675
1363	1363	14	59503310	59504714	1404
1364	1364	19	86255084	86257767	2683
1365	1365	3	151019831	151020593	762
1366	1366	15	175193324	175316354	123030
1367	1367	9	14613651	14615352	1701
1368	1368	12	131594500	131597328	2828
1369	1369	7	180741298	180741882	584
1370	1370	3	38923759	38924221	462
1371	1371	15	90039657	90043522	3865
1372	1372	3	90054710	90054884	174
1373	1373	6	128986	132018	3032
1374	1374	4	30453873	30454154	281
1375	1375	5	69718554	69719563	1009
1376	1376	18	69739988	69742041	2053
1377	1377	9	69934052	69934602	550
1378	1378	7	70217318	70217934	616
1379	1379	12	87964978	87965724	746
1380	1380	3	91030378	91030494	116
1381	1381	3	91898106	91898595	489
1382	1382	6	103145939	103146114	175
1383	1383	5	107158502	107159931	1429
1384	1384	4	156349229	156349850	621
1385	1385	3	71969276	71969673	397
1386	1386	3	14308237	14308274	37
1387	1387	8	31654323	31654649	326
1388	1388	6	33212727	33214362	1635
1389	1389	3	114755189	114755348	159
1390	1390	5	116372591	116374164	1573
1391	1391	3	117825171	117825286	115
1392	1392	9	95250568	95252786	2218
1393	1393	8	124110285	124112330	2045
1394	1394	6	17287099	17287982	883
1395	1395	18	24506055	24507243	1188
1396	1396	15	24724120	24726795	2675
1397	1397	10	25405061	27762924	2357863
1398	1398	3	55007924	55008414	490
1399	1399	6	55289338	55290033	695
1400	1400	4	55429063	55429721	658
1401	1401	37	57287133	57329065	41932
1402	1402	11	66515620	66517276	1656
1403	1403	4	67283068	67283333	265
1404	1404	3	68397997	68398084	87
1405	1405	5	74110220	74111633	1413
1406	1406	3	74805596	74805833	237
1407	1407	8	79897069	79897422	353
1408	1408	7	80439985	80440147	162
1409	1409	4	24474305	24475221	916
1410	1410	8	26476587	26478884	2297
1411	1411	9	64269220	64297812	28592
1412	1412	9	66726752	66731227	4475
1413	1413	10	66846925	66850704	3779
1414	1414	5	66854364	66855887	1523
1415	1415	7	67313572	67315554	1982
1416	1416	11	67633021	67864382	231361
1417	1417	14	68453716	68465646	11930
1418	1418	6	69689994	69690255	261
1419	1419	19	70985062	70994342	9280
1420	1420	8	71421650	71422455	805
1421	1421	8	71722726	71723706	980
1422	1422	5	71741971	71742459	488
1423	1423	3	71772882	71773270	388
1424	1424	22	71850536	71867824	17288
1425	1425	3	72202818	72203034	216
1426	1426	6	72523880	72524589	709
1427	1427	26	72798803	73455816	657013
1428	1428	10	73480480	73482074	1594
1429	1429	4	73623771	73624379	608
1430	1430	6	108913624	108913942	318
1431	1431	4	48343840	48344016	176
1432	1432	16	49401978	49414195	12217
1433	1433	4	92988488	92989061	573
1434	1434	11	65595712	65596793	1081
1435	1435	20	7492600	7497727	5127
1436	1436	7	8929005	8929566	561
1437	1437	3	76749869	76750065	196
1438	1438	9	37797662	37798516	854
1439	1439	6	132363019	132364134	1115
1440	1440	3	191756776	191756947	171
1441	1441	5	237853261	237854035	774
1442	1442	24	31472480	31478185	5705
1443	1443	6	18355830	18357993	2163
1444	1444	4	46150454	46150865	411
1445	1445	10	73651967	73652224	257
1446	1446	7	73664621	73666636	2015
1447	1447	7	73721249	73760884	39635
1448	1448	4	74035494	74035987	493
1449	1449	3	74074883	74075595	712
1450	1450	19	74093063	74108819	15756
1451	1451	6	74161832	74162902	1070
1452	1452	11	77900226	77933395	33169
1453	1453	4	78255670	78256245	575
1454	1454	4	78834473	78834517	44
1455	1455	7	96463847	96465970	2123
1456	1456	6	54328647	54330646	1999
1457	1457	11	56434812	57045767	610955
1458	1458	17	74625193	74626287	1094
1459	1459	8	75558707	75560994	2287
1460	1460	10	76987429	76990089	2660
1461	1461	3	87975676	87975891	215
1462	1462	24	88912564	88924250	11686
1463	1463	3	89053032	89053097	65
1464	1464	6	124552657	124553074	417
1465	1465	13	126024088	126026054	1966
1466	1466	3	126110737	126110864	127
1467	1467	9	126199379	126201366	1987
1468	1468	3	128258774	128259222	448
1469	1469	4	128436545	128437233	688
1470	1470	4	143592645	143593334	689
1471	1471	3	145740637	145740988	351
1472	1472	5	146432723	146433640	917
1473	1473	3	149387551	149387577	26
1474	1474	4	154806176	154806226	50
1475	1475	12	157227818	157276132	48314
1476	1476	14	164421645	164424529	2884
1477	1477	4	157917168	157917288	120
1478	1478	31	158151640	158157605	5965
1479	1479	3	12455416	12456032	616
1480	1480	8	43101096	43105420	4324
1481	1481	5	79835477	79835849	372
1482	1482	4	81327021	81327618	597
1483	1483	4	85004098	85004431	333
1484	1484	8	88697677	88699927	2250
1485	1485	3	90417629	90417877	248
1486	1486	3	90518915	90518988	73
1487	1487	9	91702622	91704432	1810
1488	1488	9	91902732	91904826	2094
1489	1489	3	120318943	120319053	110
1490	1490	3	126954883	126955620	737
1491	1491	3	130546304	130547026	722
1492	1492	3	30526156	30526290	134
1493	1493	5	31269856	31271653	1797
1494	1494	9	32123861	32124505	644
1495	1495	11	32346273	32348028	1755
1496	1496	8	32743161	32744197	1036
1497	1497	5	130603596	130604337	741
1498	1498	2	105546957	105546980	23
1499	1499	4	7943097	7943293	196
1500	1500	3	10117102	10117720	618
1501	1501	11	15576814	15578933	2119
1502	1502	2	77021989	77022054	65
1503	1503	6	96871791	96872789	998
1504	1504	2	99155584	99155586	2
1505	1505	2	102210263	102210276	13
1506	1506	6	104184449	104185656	1207
1507	1507	5	111905039	111905790	751
1508	1508	4	44573096	44575082	1986
1509	1509	11	47631070	47633300	2230
1510	1510	4	47730464	47781567	51103
1511	1511	5	50890280	50891575	1295
1512	1512	10	52359695	52363065	3370
1513	1513	16	53043417	53555925	512508
1514	1514	4	54293079	54293930	851
1515	1515	8	54553633	54554440	807
1516	1516	2	166096517	166096603	86
1517	1517	6	171641582	171642327	745
1518	1518	2	171642329	171642493	164
1519	1519	3	171905033	171905437	404
1520	1520	11	205014023	205022597	8574
1521	1521	5	57346713	57347278	565
1522	1522	5	57857866	57858332	466
1523	1523	4	58568810	58580931	12121
1524	1524	18	58849702	59830145	980443
1525	1525	2	64762449	64762556	107
1526	1526	2	66337700	66337721	21
1527	1527	4	67881512	67883146	1634
1528	1528	5	67939749	67940696	947
1529	1529	9	69220755	69222912	2157
1530	1530	6	69796982	69798669	1687
1531	1531	5	70020525	70021452	927
1532	1532	2	72535524	72535535	11
1533	1533	5	72846367	72847257	890
1534	1534	2	44614486	44614492	6
1535	1535	2	104051160	104051169	9
1536	1536	9	104952091	104953118	1027
1537	1537	4	144092415	144092705	290
1538	1538	19	111434893	112337559	902666
1539	1539	3	128593216	128593694	478
1540	1540	7	128964526	129057469	92943
1541	1541	16	148537097	148537928	831
1542	1542	4	148569913	148570013	100
1543	1543	5	211119743	211120731	988
1544	1544	6	212748071	212748481	410
1545	1545	3	70032088	70032397	309
1546	1546	4	73242172	73243026	854
1547	1547	14	92172250	92219964	47714
1548	1548	20	97437934	97440504	2570
1549	1549	3	2209218	2209994	776
1550	1550	7	28512675	28925615	412940
1551	1551	15	29331757	29336153	4396
1552	1552	4	34315278	34315679	401
1553	1553	3	34463692	34464370	678
1554	1554	3	34469818	34470609	791
1555	1555	3	34483445	34483808	363
1556	1556	5	34871176	34872839	1663
1557	1557	11	38093940	38095131	1191
1558	1558	3	38271016	38271316	300
1559	1559	3	38619251	38619496	245
1560	1560	11	39094696	40070193	975497
1561	1561	3	168972518	168972837	319
1562	1562	9	57448764	57450734	1970
1563	1563	4	62075359	62075545	186
1564	1564	3	92216986	92217085	99
1565	1565	7	92661802	92664431	2629
1566	1566	3	97190220	97190488	268
1567	1567	4	98102196	98102889	693
1568	1568	4	98114209	98114420	211
1569	1569	45	98129348	98134567	5219
1570	1570	7	98134569	98235788	101219
1571	1571	54	98396372	98455279	58907
1572	1572	4	98609402	98609731	329
1573	1573	13	101276441	101278410	1969
1574	1574	3	107415650	107416117	467
1575	1575	3	111392672	111392704	32
1576	1576	10	115707309	115709120	1811
1577	1577	5	117369548	117370073	525
1578	1578	6	117611987	117612253	266
1579	1579	4	121234570	121235909	1339
1580	1580	4	121453831	121455234	1403
1581	1581	171	124041216	124096890	55674
1582	1582	6	127275311	127275423	112
1583	1583	7	127632028	127632751	723
1584	1584	12	127645915	128103983	458068
1585	1585	3	128249489	128249896	407
1586	1586	3	129644213	129644778	565
1587	1587	12	136085710	136088036	2326
1588	1588	5	140538314	140539111	797
1589	1589	3	141484353	141484396	43
1590	1590	3	66889699	66889791	92
1591	1591	4	1295776	1296809	1033
1592	1592	12	87104368	87116061	11693
1593	1593	4	6604143	6604197	54
1594	1594	6	6731998	6732180	182
1595	1595	7	7638758	7639895	1137
1596	1596	11	12182924	12192482	9558
1597	1597	11	12205458	12206091	633
1598	1598	5	14645147	14645564	417
1599	1599	14	14702273	14709402	7129
1600	1600	4	14742958	14743072	114
1601	1601	3	16221039	16221082	43
1602	1602	4	16828996	16829207	211
1603	1603	3	16897881	16897975	94
1604	1604	8	25017165	26864844	1847679
1605	1605	7	29732378	29732891	513
1606	1606	4	48098186	48098267	81
1607	1607	7	48249340	48250148	808
1608	1608	6	48301920	48303518	1598
1609	1609	17	49966648	50072647	105999
1610	1610	12	51569202	51569764	562
1611	1611	10	51727037	51730912	3875
1612	1612	3	52620691	52620927	236
1613	1613	12	54156919	54158378	1459
1614	1614	4	54661192	54661557	365
1615	1615	5	55364516	55506472	141956
1616	1616	8	57962825	57964687	1862
1617	1617	18	64627520	64629157	1637
1618	1618	14	65687911	65690833	2922
1619	1619	7	66471673	67848273	1376600
1620	1620	3	68507186	68507305	119
1621	1621	4	70175842	70177093	1251
1622	1622	4	71467831	71467966	135
1623	1623	21	71507032	72627717	1120685
1624	1624	3	73269038	73269186	148
1625	1625	15	73838482	73853384	14902
1626	1626	7	75991133	75993114	1981
1627	1627	11	581270	583020	1750
1628	1628	2	61909784	61909786	2
1629	1629	3	145653000	145653023	23
1630	1630	7	6686316	6687665	1349
1631	1631	14	24162556	24526556	364000
1632	1632	3	25583455	25583518	63
1633	1633	3	25784149	25784479	330
1634	1634	4	27153363	27153531	168
1635	1635	3	35005876	35006165	289
1636	1636	5	36620480	36622271	1791
1637	1637	10	10457119	10496409	39290
1638	1638	7	26605308	26606261	953
1639	1639	5	33259256	33259359	103
1640	1640	3	134903922	134903940	18
1641	1641	3	146889913	146890099	186
1642	1642	4	162277675	162278080	405
1643	1643	11	195030687	195034667	3980
1644	1644	6	195034669	195036021	1352
1645	1645	4	225439718	225440030	312
1646	1646	5	239323191	239323756	565
1647	1647	3	243998742	243999158	416
1648	1648	4	245093946	245094409	463
1649	1649	3	248850443	248850945	502
1650	1650	4	11674734	11674933	199
1651	1651	4	43232299	43232513	214
1652	1652	7	49478028	49478404	376
1653	1653	18	49924712	49951641	26929
1654	1654	7	49958563	49959678	1115
1655	1655	10	43819512	43820919	1407
1656	1656	4	107277157	107277523	366
1657	1657	4	40874098	40874367	269
1658	1658	7	43043217	43045961	2744
1659	1659	5	37271277	37272535	1258
1660	1660	9	61960062	61969701	9639
1661	1661	23	62969525	63040979	71454
1662	1662	3	71657723	71657769	46
1663	1663	14	136577686	136582259	4573
1664	1664	5	7148393	7149228	835
1665	1665	26	8644783	8791874	147091
1666	1666	5	11642815	11643094	279
1667	1667	3	12497342	12497504	162
1668	1668	8	14721674	14723101	1427
1669	1669	3	38720816	38720950	134
1670	1670	5	24793971	24794165	194
1671	1671	7	17953000	17954628	1628
1672	1672	12	21678222	21681200	2978
1673	1673	15	71669987	71676376	6389
1674	1674	13	71973853	72769638	795785
1675	1675	5	72774102	72774789	687
1676	1676	10	73390909	73566570	175661
1677	1677	10	79365581	79438704	73123
1678	1678	13	80447928	81297676	849748
1679	1679	6	86246333	86247598	1265
1680	1680	8	87739173	87740984	1811
1681	1681	3	2919197	2919289	92
1682	1682	15	71432634	71433625	991
1683	1683	4	73591153	73592771	1618
1684	1684	5	73815917	73816273	356
1685	1685	9	101399154	101460774	61620
1686	1686	6	102481660	102481967	307
1687	1687	7	1048308	1049365	1057
1688	1688	4	3602221	3602915	694
1689	1689	3	49754999	49755059	60
1690	1690	3	106458737	106458861	124
1691	1691	12	23504733	23508674	3941
1692	1692	3	23976890	23977175	285
1693	1693	5	102888785	102889035	250
1694	1694	3	104957325	104957368	43
1695	1695	5	105083704	105083877	173
1696	1696	10	76686314	76688047	1733
1697	1697	4	4998479	4999279	800
1698	1698	5	8084052	8084993	941
1699	1699	13	8927963	8928495	532
1700	1700	4	39369175	39369437	262
1701	1701	4	50996457	50997124	667
1702	1702	8	119631030	119632106	1076
1703	1703	6	121430913	121431513	600
1704	1704	31	22912671	22920120	7449
1705	1705	3	34572070	34572864	794
1706	1706	17	31845213	32998634	1153421
1707	1707	3	153009268	153009395	127
1708	1708	29	158206470	158213628	7158
1709	1709	6	10068358	10069139	781
1710	1710	5	27216817	27217844	1027
1711	1711	25	32805976	32860842	54866
1712	1712	4	37763946	37764394	448
1713	1713	8	37984810	37985247	437
1714	1714	3	92242778	92243217	439
1715	1715	11	137879144	139032961	1153817
1716	1716	6	118171082	118171608	526
1717	1717	8	11379321	11381741	2420
1718	1718	20	16762217	16770488	8271
1719	1719	25	18381873	18557974	176101
1720	1720	4	40515712	40516047	335
1721	1721	6	128343613	128345191	1578
1722	1722	5	14984653	14986230	1577
1723	1723	4	15486860	15487099	239
1724	1724	14	19714076	19718638	4562
1725	1725	5	99412697	99412884	187
1726	1726	4	58138618	58139647	1029
1727	1727	6	66611160	66662976	51816
1728	1728	6	69938373	69939232	859
1729	1729	4	70851881	70852096	215
1730	1730	3	74450346	74450600	254
1731	1731	12	75758206	75760070	1864
1732	1732	4	77399399	77400151	752
1733	1733	11	77678620	77679041	421
1734	1734	3	83112883	83113136	253
1735	1735	28	83276204	83311159	34955
1736	1736	8	83682065	83682547	482
1737	1737	8	83755093	83756128	1035
1738	1738	9	87087041	87095965	8924
1739	1739	24	93721531	93723266	1735
1740	1740	3	94073961	94073992	31
1741	1741	3	94619241	94619698	457
1742	1742	3	94700782	94701243	461
1743	1743	5	94881919	94882386	467
1744	1744	3	95092157	95092685	528
1745	1745	10	95382701	95383832	1131
1746	1746	12	95396772	95418293	21521
1747	1747	3	95990627	95991167	540
1748	1748	14	101296465	101297554	1089
1749	1749	12	130102735	130104738	2003
1750	1750	40	131199260	131259043	59783
1751	1751	5	143031786	143033256	1470
1752	1752	3	149605832	149605873	41
1753	1753	6	17739450	17741086	1636
1754	1754	15	35902677	35904753	2076
1755	1755	3	42670329	42670749	420
1756	1756	7	38831594	38832073	479
1757	1757	4	38935636	38936029	393
1758	1758	9	65810827	65811365	538
1759	1759	6	66146964	66147542	578
1760	1760	33	66744322	66808595	64273
1761	1761	3	67255064	67255719	655
1762	1762	4	67423789	67424650	861
1763	1763	4	67704486	67704712	226
1764	1764	4	70207719	70208255	536
1765	1765	4	74926257	74926724	467
1766	1766	7	80973050	80974000	950
1767	1767	13	83029719	83071758	42039
1768	1768	3	86175138	86175206	68
1769	1769	24	86354756	86379261	24505
1770	1770	7	86632868	86633367	499
1771	1771	11	87122427	87125269	2842
1772	1772	3	87208387	87208657	270
1773	1773	41	87686274	87696632	10358
1774	1774	20	88436601	88446503	9902
1775	1775	11	89953667	89954316	649
1776	1776	8	91275563	91276522	959
1777	1777	6	91931438	91932248	810
1778	1778	24	92138809	92140221	1412
1779	1779	3	92375062	92375409	347
1780	1780	36	92727053	93070046	342993
1781	1781	17	97657765	97672818	15053
1782	1782	5	98179293	98180276	983
1783	1783	8	98245121	98245922	801
1784	1784	13	98331766	98334385	2619
1785	1785	18	109248563	109250426	1863
1786	1786	15	113727030	113847727	120697
1787	1787	3	33915839	33916418	579
1788	1788	3	43103632	43103887	255
1789	1789	4	27598244	27598361	117
1790	1790	5	29274888	29275229	341
1791	1791	3	53948981	53949171	190
1792	1792	3	57634967	57635000	33
1793	1793	9	58314866	58316107	1241
1794	1794	3	70169027	70169157	130
1795	1795	26	87722088	87726329	4241
1796	1796	4	13622518	13622700	182
1797	1797	5	66927487	66927732	245
1798	1798	6	8703682	8704908	1226
1799	1799	9	10739885	10740344	459
1800	1800	15	12768551	12772569	4018
1801	1801	11	19309457	19311005	1548
1802	1802	3	21140423	21140857	434
1803	1803	6	20357459	20358111	652
1804	1804	4	23230627	23231374	747
1805	1805	7	23671055	23673121	2066
1806	1806	13	79642688	80402062	759374
1807	1807	7	80603449	80603975	526
1808	1808	20	81884144	82732401	848257
1809	1809	5	86570027	86570647	620
1810	1810	3	97719705	97719728	23
1811	1811	3	58536538	58536687	149
1812	1812	9	65924801	65953474	28673
1813	1813	3	69742964	69743382	418
1814	1814	13	64818378	64820737	2359
1815	1815	7	65637613	65638775	1162
1816	1816	15	35717941	35843100	125159
1817	1817	8	105617941	105619398	1457
1818	1818	5	114965783	114966104	321
1819	1819	7	127773344	127774076	732
1820	1820	10	132817604	132818901	1297
1821	1821	3	15233779	15233818	39
1822	1822	7	65771650	65771890	240
1823	1823	3	79715331	79715917	586
1824	1824	4	81497108	81497198	90
1825	1825	12	64164796	64165898	1102
1826	1826	8	6935017	6937383	2366
1827	1827	4	11295309	11296079	770
1828	1828	3	11485000	11485133	133
1829	1829	9	11839219	11841283	2064
1830	1830	3	14827778	14828055	277
1831	1831	6	14849761	14851064	1303
1832	1832	4	34830393	34831139	746
1833	1833	3	41636355	41636528	173
1834	1834	13	58238341	58240751	2410
1835	1835	3	61092738	61093091	353
1836	1836	6	69252001	69256017	4016
1837	1837	14	69398938	69401309	2371
1838	1838	3	69911955	69912023	68
1839	1839	4	71115054	71116673	1619
1840	1840	10	71120619	71122419	1800
1841	1841	9	71837517	71840957	3440
1842	1842	3	72133258	72133552	294
1843	1843	6	79157560	79157974	414
1844	1844	10	79648493	79650771	2278
1845	1845	5	87021699	87022342	643
1846	1846	6	88067993	88070139	2146
1847	1847	3	90064720	90064902	182
1848	1848	15	90080928	90084818	3890
1849	1849	5	90635041	90635809	768
1850	1850	3	96805665	96805875	210
1851	1851	6	116369664	116370978	1314
1852	1852	3	124460787	124461096	309
1853	1853	5	125607771	125608374	603
1854	1854	3	126906008	126906792	784
1855	1855	4	127405911	127406584	673
1856	1856	4	127645266	127645710	444
1857	1857	12	127800979	127802755	1776
1858	1858	7	128349412	128349853	441
1859	1859	3	89958133	89958167	34
1860	1860	12	106964395	106968800	4405
1861	1861	6	62563698	62564109	411
1862	1862	3	62997435	62997497	62
1863	1863	3	84710668	84711073	405
1864	1864	5	84863624	84864812	1188
1865	1865	4	85021404	85022177	773
1866	1866	4	86081154	86081379	225
1867	1867	4	86400385	86400974	589
1868	1868	10	87191531	87191958	427
1869	1869	3	15012529	15012734	205
1870	1870	6	2340396	2341092	696
1871	1871	6	13013671	13015067	1396
1872	1872	7	22805797	22809918	4121
1873	1873	4	21451136	21452316	1180
1874	1874	3	44473996	44474274	278
1875	1875	3	14637548	14637730	182
1876	1876	3	39214267	39215025	758
1877	1877	3	127077902	127077908	6
1878	1878	3	3467228	3467832	604
1879	1879	4	6049202	6049368	166
1880	1880	10	7806116	7809129	3013
1881	1881	12	8613034	8614207	1173
1882	1882	3	11024935	11025200	265
1883	1883	6	13432513	13433464	951
1884	1884	6	15265245	15320484	55239
1885	1885	12	15809787	15821714	11927
1886	1886	5	16394133	16395652	1519
1887	1887	11	20553927	20556713	2786
1888	1888	4	22590890	22590989	99
1889	1889	7	28436749	28437437	688
1890	1890	4	34737022	34737459	437
1891	1891	3	36339088	36339349	261
1892	1892	3	36401252	36401286	34
1893	1893	12	39166511	39170698	4187
1894	1894	8	39439147	39439800	653
1895	1895	3	41481651	41481726	75
1896	1896	18	42490624	42527463	36839
1897	1897	18	45420633	45848843	428210
1898	1898	3	13954041	13954089	48
1899	1899	10	18824554	18827936	3382
1900	1900	12	21270589	21271270	681
1901	1901	4	26954985	26955192	207
1902	1902	11	41651480	41654615	3135
1903	1903	12	48353036	48356368	3332
1904	1904	6	56947915	56948884	969
1905	1905	9	27259716	27261815	2099
1906	1906	5	27265878	27266028	150
1907	1907	10	43495595	43497091	1496
1908	1908	4	45764453	45764920	467
1909	1909	9	49166960	49181559	14599
1910	1910	4	49200910	49201066	156
1911	1911	5	49334332	49335006	674
1912	1912	9	51819431	52631972	812541
1913	1913	3	53526221	53526502	281
1914	1914	13	55068113	55122905	54792
1915	1915	10	56639233	57121224	481991
1916	1916	4	60785042	60785942	900
1917	1917	6	63079376	63081436	2060
1918	1918	3	63630174	63630574	400
1919	1919	3	66239221	66239503	282
1920	1920	5	66421003	66421924	921
1921	1921	13	66480114	66533522	53408
1922	1922	20	95527438	95530480	3042
1923	1923	3	26780345	26780447	102
1924	1924	4	27175192	27175351	159
1925	1925	14	28206436	28239280	32844
1926	1926	16	28533533	29185502	651969
1927	1927	4	29505809	29506144	335
1928	1928	3	29575764	29576063	299
1929	1929	18	29993713	30121796	128083
1930	1930	4	30299628	30300422	794
1931	1931	11	30697074	30698798	1724
1932	1932	53	30865059	30875422	10363
1933	1933	13	32133655	32136470	2815
1934	1934	4	36932490	36933411	921
1935	1935	7	47990583	47992800	2217
1936	1936	4	61595111	61595428	317
1937	1937	4	159562539	159563190	651
1938	1938	3	153850320	153850961	641
1939	1939	3	159120242	159120394	152
1940	1940	4	48325110	48325518	408
1941	1941	11	50987912	50988477	565
1942	1942	4	53428402	53428890	488
1943	1943	4	54324352	54324394	42
1944	1944	24	70154323	70161867	7544
1945	1945	6	82056535	82056698	163
1946	1946	3	101460204	101460307	103
1947	1947	9	102950772	102951228	456
1948	1948	4	102979977	102980231	254
1949	1949	3	104408373	104408494	121
1950	1950	10	105510296	105512480	2184
1951	1951	4	106404061	106405078	1017
1952	1952	5	109525237	109525450	213
1953	1953	4	111701424	111702108	684
1954	1954	6	146292570	146294301	1731
1955	1955	6	36316207	36316860	653
1956	1956	5	40081587	40082717	1130
1957	1957	7	182016875	182017066	191
1958	1958	3	186593531	186594095	564
1959	1959	13	221546027	221593687	47660
1960	1960	4	221607927	221608301	374
1961	1961	4	245005524	245006415	891
1962	1962	4	245900838	245902025	1187
1963	1963	20	248445629	248450707	5078
1964	1964	5	9179719	9181827	2108
1965	1965	3	103247123	103247316	193
1966	1966	5	12050029	12050521	492
1967	1967	4	52389495	52390788	1293
1968	1968	4	55455384	55456348	964
1969	1969	6	55847774	55848510	736
1970	1970	10	56285750	56288225	2475
1971	1971	5	56618538	56619101	563
1972	1972	5	57169697	57170611	914
1973	1973	8	58536337	58538507	2170
1974	1974	12	65296408	65298897	2489
1975	1975	3	66562457	66562517	60
1976	1976	3	68007866	68008067	201
1977	1977	3	68411003	68411189	186
1978	1978	21	68563934	68583065	19131
1979	1979	6	69842295	69845142	2847
1980	1980	5	70035406	70036592	1186
1981	1981	6	70432490	70433983	1493
1982	1982	15	76843800	76845982	2182
1983	1983	4	77197110	77197473	363
1984	1984	4	77746530	77746685	155
1985	1985	3	125810082	125810379	297
1986	1986	13	126131666	126460153	328487
1987	1987	5	127464167	127464682	515
1988	1988	3	131639531	131639837	306
1989	1989	3	51648458	51648733	275
1990	1990	6	62528659	62529002	343
1991	1991	5	5996666	5997202	536
1992	1992	5	13636774	13637923	1149
1993	1993	3	21027827	21027958	131
1994	1994	4	21918206	21918240	34
1995	1995	3	24308068	24308150	82
1996	1996	12	24848595	24855006	6411
1997	1997	12	27598864	27599243	379
1998	1998	7	35184758	35185861	1103
[truncated: 52 more rows]
