# Supplementary material for: Learning mutational signatures and their multidimensional genomic properties with TensorSignatures
Source: Nat Commun. 2021 Jun 15;12:3628. doi: 10.1038/s41467-021-23551-9 (PMC8206343; doi:10.1038/s41467-021-23551-9)
Supplement: Supplementary file 4 — Source Data [file 41467_2021_23551_MOESM4_ESM.zip › fig7d_spectra.csv]

	TS13like	TS14like
0	21	218
1	23	71
2	6	18
3	14	124
4	6	84
5	32	62
6	4	9
7	18	101
8	17	106
9	55	99
10	16	9
11	23	131
12	6	135
13	22	80
14	2	9
15	11	156
16	48	187
17	55	120
18	17	16
19	150	325
20	11	50
21	24	52
22	6	4
23	102	158
24	50	118
25	99	148
26	19	12
27	273	473
28	25	164
29	50	105
30	10	6
31	97	327
32	110	294
33	94	237
34	50	36
35	150	348
36	32	130
37	129	153
38	16	21
39	109	241
40	162	373
41	279	400
42	80	35
43	408	808
44	35	348
45	139	221
46	12	34
47	96	583
48	60	1042
49	1	119
50	28	246
51	40	551
52	15	248
53	5	68
54	12	129
55	14	149
56	24	336
57	5	45
58	9	127
59	16	147
60	40	619
61	4	87
62	11	172
63	32	448
64	48	952
65	24	204
66	22	257
67	70	973
68	29	424
69	20	200
70	26	210
71	71	519
72	17	346
73	22	137
74	15	157
75	56	434
76	55	753
77	33	288
78	22	166
79	104	1141
80	34	628
81	7	146
82	19	181
83	30	341
84	13	163
85	19	109
86	19	87
87	10	185
88	27	270
89	8	65
90	8	74
91	19	227
92	31	432
93	22	180
94	12	139
95	41	636
