# Supplementary material for: Learning mutational signatures and their multidimensional genomic properties with TensorSignatures
Source: Nat Commun. 2021 Jun 15;12:3628. doi: 10.1038/s41467-021-23551-9 (PMC8206343; doi:10.1038/s41467-021-23551-9)
Supplement: Supplementary file 4 — Source Data [file 41467_2021_23551_MOESM4_ESM.zip › fig7e_cluster.csv]

	idx	epi <lambda>	sub count	start min	start max	clulen
0	0	0	3	190355595	190355645	50
1	1	0	3	89004213	89004321	108
2	2	0	3	97806923	97807341	418
3	3	0	3	86720455	86720837	382
4	4	0	3	53649853	53649858	5
5	5	0	3	74223999	74224185	186
6	6	0	3	85747537	85747558	21
7	7	0	3	91772368	91772453	85
8	8	0	76	106324422	106330300	5878
9	9	0	12	107083392	107084387	995
10	10	0	7	89159550	89160807	1257
11	11	0	26	89160809	89442895	282086
12	12	0	3	149054336	149054389	53
13	13	0	4	23230807	23231685	878
14	14	0	3	84732505	84732950	445
15	15	0	4	54503623	54503774	151
16	16	0	4	176512049	176512184	135
17	17	0	3	181108977	181109150	173
18	18	0	3	170940909	170941083	174
19	19	0	3	122184285	122184389	104
20	20	0	3	40614996	40615058	62
21	21	0	3	63933757	63934412	655
22	22	1	12	128748722	128751051	2329
23	23	0	3	68833517	68833678	161
24	24	0	3	125666451	125666591	140
25	25	0	3	165007368	165007744	376
26	26	0	3	183691237	183691595	358
27	27	0	6	58176246	58176789	543
28	28	0	4	84463435	84464369	934
29	29	0	7	84747682	84749029	1347
30	30	0	4	39176076	39177221	1145
31	31	0	4	91528213	91528319	106
32	32	0	4	18315292	18315317	25
33	33	0	3	34196131	34196226	95
34	34	0	4	79683699	79683799	100
35	35	0	5	127643911	127644062	151
36	36	0	9	35979390	35982170	2780
37	37	0	3	63830323	63830351	28
38	38	0	4	68642389	68642521	132
39	39	0	3	69101509	69101630	121
40	40	0	3	88511133	88511356	223
41	41	0	3	90871955	90872285	330
42	42	0	6	93052837	93053352	515
43	43	0	3	29578788	29579081	293
44	44	0	12	38408661	38411626	2965
45	45	0	3	57082645	57082729	84
46	46	0	3	87846797	87847099	302
47	47	0	41	106326040	106330379	4339
48	48	0	19	107170096	107170905	809
49	49	0	3	54458065	54458379	314
50	50	0	7	55820017	55821998	1981
51	51	0	3	59651862	59652320	458
52	52	0	4	58806564	58806710	146
53	53	0	3	65134376	65134451	75
54	54	1	42	60984802	60988554	3752
55	55	0	5	63907076	63908411	1335
56	56	0	3	64419175	64419272	97
57	57	0	3	2366828	2366844	16
58	58	0	4	52050847	52051943	1096
59	59	0	7	109503584	109503677	93
60	60	0	3	117483461	117483504	43
61	61	0	3	130780855	130780873	18
62	62	0	3	133886581	133886732	151
63	63	0	3	155459926	155460379	453
64	64	0	3	212391677	212391810	133
65	65	0	3	23922805	23922838	33
66	66	0	3	27925393	27925454	61
67	67	0	4	22168219	22168260	41
68	68	0	17	22516598	22550410	33812
69	69	0	16	23028755	23247826	219071
70	70	0	3	15018007	15018069	62
71	71	0	5	27427288	27427358	70
72	72	0	3	28383240	28383293	53
73	73	0	6	60356594	60357977	1383
74	74	0	4	60389251	60389577	326
75	75	0	6	60514584	60515830	1246
76	76	0	3	60566169	60566581	412
77	77	0	4	60640049	60640315	266
78	78	0	4	60666607	60667015	408
79	79	0	12	60682368	60684967	2599
80	80	0	3	60829433	60829682	249
81	81	0	37	76449422	76455914	6492
82	82	0	4	146754313	146755268	955
83	83	0	7	149638427	149638714	287
84	84	0	3	155011291	155011406	115
85	85	0	3	164162711	164162806	95
86	86	1	4	187461934	187462777	843
87	87	0	4	14194885	14195362	477
88	88	0	3	29586890	29586916	26
89	89	0	3	55038836	55039046	210
90	90	0	5	65780571	65781992	1421
91	91	0	3	89093717	89093775	58
92	92	0	4	93626945	93626965	20
93	93	0	3	94298685	94299128	443
94	94	0	3	97065594	97065767	173
95	95	0	3	118125629	118125671	42
96	96	0	3	127787861	127787950	89
97	97	0	3	128225339	128225374	35
98	98	0	3	132835491	132835517	26
99	99	0	4	133358791	133359140	349
100	100	0	4	136132175	136132675	500
101	101	0	7	136538498	136540407	1909
102	102	0	5	143017703	143017811	108
103	103	0	3	143769237	143769622	385
104	104	0	3	161298457	161298601	144
105	105	0	4	168006225	168006341	116
106	106	0	4	182159012	182159055	43
107	107	0	3	24875437	24875528	91
108	108	0	3	29442025	29442073	48
109	109	0	3	57599257	57599281	24
110	110	0	4	93443104	93443230	126
111	111	0	3	103926852	103927266	414
112	112	0	3	122597334	122597391	57
113	113	0	3	162575035	162575228	193
114	114	0	3	164772017	164772241	224
115	115	0	3	93267445	93267473	28
116	116	0	4	117261563	117262515	952
117	117	0	3	117271239	117271425	186
118	118	0	3	117296602	117296769	167
119	119	0	3	13482976	13482997	21
120	120	0	3	15250122	15250357	235
121	121	0	5	52187852	52188706	854
122	122	0	3	79273742	79273851	109
123	123	0	4	89564847	89565019	172
124	124	0	4	110636186	110636947	761
125	125	0	3	110693883	110694008	125
126	126	0	3	119817437	119817518	81
127	127	0	4	130631906	130632060	154
128	128	0	3	19004914	19004997	83
129	129	0	3	86491246	86491300	54
130	130	0	4	107711321	107711436	115
131	131	0	6	112138912	112157508	18596
132	132	0	3	114027631	114027852	221
133	133	0	5	11221917	11223269	1352
134	134	0	4	12088983	12089163	180
135	135	0	3	29542818	29542838	20
136	136	0	5	82727781	82728154	373
137	137	0	3	96749332	96749405	73
138	138	0	3	116679938	116680025	87
139	139	0	3	133464981	133465045	64
140	140	0	3	22730983	22731132	149
141	141	0	3	72729558	72729586	28
142	142	0	3	109348297	109348651	354
143	143	0	3	9797980	9798076	96
144	144	0	3	6637613	6637728	115
145	145	0	5	64005107	64005291	184
146	146	0	4	49066076	49066514	438
147	147	0	5	106112426	106114088	1662
148	148	0	78	106239478	106330111	90633
149	149	0	4	107083611	107084170	559
150	150	0	4	70273785	70273894	109
151	151	1	17	60983692	60988293	4601
152	152	0	3	148286256	148286848	592
153	153	0	19	22749951	22764366	14415
154	154	0	12	23223227	23223941	714
155	155	0	14	23230327	23231759	1432
156	156	0	3	71551281	71551337	56
157	157	0	3	57053234	57053251	17
158	158	0	3	87612402	87612508	106
159	159	0	3	136931131	136931287	156
160	160	0	3	5382650	5382676	26
161	161	0	2	55744943	55744945	2
162	162	0	11	106324868	106326599	1731
163	163	0	3	23055185	23055404	219
164	164	0	2	23241902	23241905	3
165	165	0	2	100834076	100834079	3
166	166	0	2	162531571	162531573	2
167	167	0	2	52281149	52281151	2
168	168	0	3	83319862	83320499	637
169	169	1	7	203274817	203276041	1224
170	170	0	3	29588289	29588344	55
171	171	0	3	59052799	59053407	608
172	172	0	3	112649001	112649022	21
173	173	0	3	126290941	126290961	20
174	174	0	3	49808820	49808892	72
175	175	0	3	84608072	84608126	54
176	176	0	3	74693611	74693688	77
177	177	0	74	106325228	106356363	31135
178	178	0	15	106829678	107170127	340449
179	179	0	6	4674052	4675396	1344
180	180	0	3	9701378	9701394	16
181	181	0	16	23230323	23232387	2064
182	182	0	3	60384859	60385383	524
183	183	0	3	60404398	60404603	205
184	184	0	5	60606333	60608516	2183
185	185	0	3	64480887	64481002	115
186	186	0	3	144533447	144533990	543
187	187	0	8	183240492	183273302	32810
188	188	0	4	186739837	186740321	484
189	189	1	7	187461967	187462859	892
190	190	0	3	63927283	63927657	374
191	191	0	3	92227478	92227694	216
192	192	0	5	96406749	96407297	548
193	193	0	3	179208530	179208662	132
194	194	0	3	161002110	161002127	17
195	195	0	3	137887242	137887305	63
196	196	0	3	140998686	140998737	51
197	197	0	3	159666618	159666642	24
198	198	0	3	164506494	164506513	19
199	199	0	4	10005936	10006127	191
200	200	0	4	38153565	38153592	27
201	201	0	5	53531961	53532254	293
202	202	0	4	84395282	84396358	1076
203	203	0	3	149405882	149405917	35
204	204	0	3	25843793	25843830	37
205	205	0	3	64703590	64703840	250
206	206	0	3	81048333	81048455	122
207	207	0	11	94524121	94595428	71307
208	208	0	6	113699281	113701140	1859
209	209	0	3	10916461	10916485	24
210	210	0	5	35309213	35309386	173
211	211	0	3	76663589	76663628	39
212	212	0	6	123605894	123606364	470
213	213	0	2	83285308	83285326	18
214	214	0	6	68219402	68221516	2114
215	215	0	2	97585571	97585573	2
216	216	0	3	90882977	90883360	383
217	217	0	6	106329194	106329575	381
218	218	0	3	107259071	107259112	41
219	219	0	41	89159828	89442443	282615
220	220	0	2	138169760	138169778	18
221	221	0	3	23223266	23223565	299
222	222	0	4	37175611	37175742	131
223	223	0	3	146457883	146458220	337
224	224	0	2	64800574	64800587	13
225	225	0	3	96426970	96427049	79
226	226	0	4	31033868	31033925	57
227	227	0	2	84270525	84270528	3
228	228	0	2	13855184	13855189	5
229	229	0	2	81709006	81709009	3
230	230	0	2	83516334	83516340	6
231	231	0	2	119997153	119997158	5
232	232	0	2	129186235	129186237	2
233	233	0	2	4398750	4398758	8
234	234	0	4	36720093	36720770	677
235	235	0	3	108577432	108577500	68
236	236	0	3	67686498	67687053	555
237	237	0	3	84840695	84840944	249
238	238	0	5	106069084	106070167	1083
239	239	0	11	106213139	106240410	27271
240	240	0	88	106326755	106587153	260398
241	241	0	9	106994079	106994796	717
242	242	0	3	66049538	66049549	11
243	243	0	5	42367198	42367367	169
244	244	1	20	60984530	60986968	2438
245	245	0	3	82215631	82216122	491
246	246	0	67	89157325	89160127	2802
247	247	0	45	89160129	89161049	920
248	248	0	3	197976792	197976832	40
249	249	0	8	23223104	23223788	684
250	250	0	11	23227761	23231951	4190
251	251	0	3	118064870	118064957	87
252	252	1	3	187462327	187462685	358
253	253	1	8	187462687	187463059	372
254	254	0	15	35346478	35349093	2615
255	255	0	3	94111660	94112085	425
256	256	0	3	22961567	22962282	715
257	257	0	4	30609050	30609166	116
258	258	0	6	104769904	104771442	1538
259	259	0	3	156939765	156939818	53
260	260	0	3	85770564	85770586	22
261	261	0	3	110555337	110555429	92
262	262	0	3	124035856	124035936	80
263	263	0	4	25429602	25430271	669
264	264	0	3	26372378	26372504	126
265	265	0	3	206286421	206286510	89
266	266	0	6	229716919	229717762	843
267	267	0	4	230913066	230913494	428
268	268	0	3	235183142	235183503	361
269	269	0	6	90598203	90599223	1020
270	270	1	3	9800223	9800615	392
271	271	0	3	25206599	25206865	266
272	272	1	2	92538742	92538841	99
273	273	1	5	92538843	92539183	340
274	274	0	3	57751453	57751530	77
275	275	0	39	106112424	106114480	2056
276	276	0	10	106176104	106178586	2482
277	277	0	255	106208870	106347423	138553
278	278	0	8	106518691	106518829	138
279	279	0	4	62652870	62653007	137
280	280	0	5	60779462	60780390	928
281	281	0	71	89157306	89544855	387549
282	282	0	3	198916054	198916240	186
283	283	0	61	23223100	23235372	12272
284	284	1	5	32022623	32024130	1507
285	285	0	3	45433798	45433816	18
286	286	0	3	186714874	186714906	32
287	287	1	4	187462678	187463109	431
288	288	0	3	136800471	136800643	172
289	289	0	3	158717833	158718482	649
290	290	0	3	19021525	19021549	24
291	291	0	4	23617994	23618751	757
292	292	0	3	14118875	14119057	182
293	293	1	14	37138279	37139268	989
294	294	0	3	120873657	120874184	527
295	295	0	3	150948972	150949177	205
296	296	0	3	162819404	162820001	597
297	297	0	7	40428539	40429800	1261
298	298	0	4	37025828	37026772	944
299	299	1	10	37423147	37426137	2990
300	300	0	3	100022859	100023268	409
301	301	0	2	73851440	73851492	52
302	302	0	2	96180024	96180072	48
303	303	0	8	106329486	106330374	888
304	304	0	5	106725553	106725618	65
305	305	0	6	51289490	51312728	23238
306	306	0	15	22677036	23261085	584049
307	307	0	2	77794576	77794585	9
308	308	1	3	187462518	187462719	201
309	309	0	2	60057432	60057434	2
310	310	0	2	97058412	97058435	23
311	311	0	2	136137866	136137913	47
312	312	0	4	52917898	52917932	34
313	313	0	2	73563058	73563081	23
314	314	0	9	89367349	89368662	1313
315	315	0	49	106325382	106330235	4853
316	316	0	10	107169530	107170811	1281
317	317	0	19	23055021	23055595	574
318	318	0	15	23101421	23102254	833
319	319	1	3	187462472	187462925	453
320	320	0	3	98013787	98014661	874
321	321	0	3	141022905	141023018	113
322	322	0	3	118970580	118970619	39
323	323	0	7	2467547	2469729	2182
324	324	0	3	2480172	2480394	222
325	325	0	3	32531791	32531885	94
326	326	0	3	40750432	40750519	87
327	327	0	4	73889441	73889665	224
328	328	0	4	87526253	87526311	58
329	329	0	3	118935907	118936509	602
330	330	0	3	166849197	166849244	47
331	331	0	4	175328214	175328299	85
332	332	0	4	188300293	188301309	1016
333	333	0	3	188784535	188784743	208
334	334	0	4	214929178	214929293	115
335	335	0	4	215475190	215475565	375
336	336	0	3	18399977	18400000	23
337	337	0	3	113925419	113925573	154
338	338	0	9	130846548	130849944	3396
339	339	0	3	17150914	17151471	557
340	340	0	3	22427771	22428164	393
341	341	0	3	29939910	29940311	401
342	342	0	21	40525600	40532848	7248
343	343	0	11	41315479	41318779	3300
344	344	0	3	90191510	90191637	127
345	345	0	3	90295981	90296210	229
346	346	0	3	111743607	111743672	65
347	347	0	3	26750039	26750131	92
348	348	0	3	41729589	41729857	268
349	349	1	18	122458286	122460911	2625
350	350	0	4	125612193	125612594	401
351	351	0	4	128961450	128962515	1065
352	352	0	3	56909077	56909182	105
353	353	0	3	67504269	67504493	224
354	354	0	5	67545414	67545683	269
355	355	0	3	77666885	77667059	174
356	356	0	8	81756918	81759541	2623
357	357	0	3	89102652	89102917	265
358	358	0	10	94486467	94490628	4161
359	359	0	13	31273523	31279914	6391
360	360	1	9	58703647	58707117	3470
361	361	0	21	106094185	106114619	20434
362	362	0	6	106161269	106162013	744
363	363	0	37	106210750	106240734	29984
364	364	0	91	106322659	106817031	494372
365	365	0	5	107178440	107179030	590
366	366	0	4	63068020	63068666	646
367	367	0	3	64351320	64351363	43
368	368	0	5	7542086	7542713	627
369	369	0	5	7576541	7578175	1634
370	370	0	8	30956909	30957283	374
371	371	0	3	50438023	50438364	341
372	372	0	3	65824358	65824399	41
373	373	0	4	27685082	27686130	1048
374	374	0	3	58874335	58874416	81
375	375	0	4	60809606	60809760	154
376	376	1	38	60984789	60988652	3863
377	377	0	3	68514446	68514939	493
378	378	0	10	71968363	71972106	3743
379	379	0	4	32278547	32279883	1336
380	380	0	5	52818575	52818814	239
381	381	0	3	5267457	5267621	164
382	382	0	4	15500820	15501739	919
383	383	0	4	54110019	54110188	169
384	384	0	3	81491871	81491994	123
385	385	0	51	89139716	89158953	19237
386	386	0	3	136875164	136875467	303
387	387	0	5	176482949	176483728	779
388	388	0	3	188231038	188231198	160
389	389	0	7	10896541	10898531	1990
390	390	1	3	46131286	46131366	80
391	391	0	7	46230880	46233233	2353
392	392	0	3	31918388	31918540	152
393	393	0	7	31923889	31924402	513
394	394	0	232	22379469	23247775	868306
395	395	0	4	22348217	22349041	824
396	396	0	6	25702005	25703685	1680
397	397	0	3	27506978	27506992	14
398	398	0	7	41229382	41231155	1773
399	399	0	6	60341237	60342808	1571
400	400	0	3	60447308	60447516	208
401	401	0	5	60467552	60467827	275
402	402	0	3	60514963	60515147	184
403	403	0	5	60647897	60648866	969
404	404	0	4	60684832	60685615	783
405	405	0	3	60885587	60885986	399
406	406	0	3	60900492	60900788	296
407	407	0	3	84946610	84946672	62
408	408	0	3	148731022	148731080	58
409	409	0	6	186783598	186783820	222
410	410	1	8	187462633	187464117	1484
411	411	0	4	187663659	187664514	855
412	412	0	4	34136373	34136966	593
413	413	0	4	39980033	39980212	179
414	414	0	3	40198837	40198893	56
415	415	0	6	43488554	43491690	3136
416	416	0	4	60412948	60413033	85
417	417	0	3	63580504	63581012	508
418	418	0	9	66831742	66835657	3915
419	419	0	5	84729612	84731479	1867
420	420	0	4	96654872	96655955	1083
421	421	0	3	126515785	126515997	212
422	422	0	10	135486444	135491053	4609
423	423	0	3	173118757	173118931	174
424	424	0	4	178204228	178205265	1037
425	425	0	5	181880679	181881588	909
426	426	0	3	181893621	181894198	577
427	427	0	3	4890907	4891096	189
428	428	0	6	22292761	22294388	1627
429	429	0	3	84707396	84707498	102
430	430	0	4	91935413	91936321	908
431	431	0	4	91946834	91947919	1085
432	432	0	5	149791459	149791798	339
433	433	0	3	154758968	154759093	125
434	434	0	4	158381344	158381537	193
435	435	0	3	165983788	165984137	349
436	436	0	3	23013141	23013543	402
437	437	0	3	89322678	89322803	125
438	438	1	6	91005344	91006412	1068
439	439	0	4	101312351	101312714	363
440	440	0	3	101382508	101382727	219
441	441	0	4	121135262	121135332	70
442	442	0	5	159228954	159229259	305
443	443	0	3	11548912	11548985	73
444	444	0	3	62175591	62176030	439
445	445	0	5	69894646	69895509	863
446	446	0	3	85902284	85902312	28
447	447	0	4	95342014	95343165	1151
448	448	0	3	102052626	102052692	66
449	449	0	4	108742450	108743611	1161
450	450	0	3	109516782	109516878	96
451	451	0	3	109589348	109589824	476
452	452	0	10	110637148	110639941	2793
453	453	0	14	110647497	110652602	5105
454	454	0	5	110688621	110690405	1784
455	455	0	14	110711650	110718968	7318
456	456	0	10	110726448	110729808	3360
457	457	0	8	110753330	110756834	3504
458	458	0	7	110768453	110770127	1674
459	459	0	10	110801384	110803956	2572
460	460	0	5	110808146	110808967	821
461	461	0	3	110821442	110821793	351
462	462	0	5	110836193	110837002	809
463	463	0	3	110847150	110847262	112
464	464	0	3	110873274	110873509	235
465	465	0	3	110891089	110891544	455
466	466	0	6	110937354	110938143	789
467	467	0	6	111000510	111001660	1150
468	468	0	4	111513977	111514219	242
469	469	0	3	118253953	118254463	510
470	470	0	3	124700970	124701102	132
471	471	0	4	132484326	132485137	811
472	472	0	4	132991418	132992083	665
473	473	0	5	133071998	133072069	71
474	474	0	11	133091909	133092615	706
475	475	0	5	11352385	11352812	427
476	476	0	7	16652646	16656506	3860
477	477	0	4	24665214	24665276	62
478	478	0	3	26217846	26217948	102
479	479	0	4	50509289	50509738	449
480	480	0	5	88407744	88408284	540
481	481	0	3	116971816	116972078	262
482	482	0	4	141866765	141866900	135
483	483	0	6	141871813	141874374	2561
484	484	0	3	7019613	7019662	49
485	485	0	9	9165854	9169395	3541
486	486	0	5	18458834	18459676	842
487	487	0	4	23926204	23927088	884
488	488	0	9	23950962	23956082	5120
489	489	0	7	28249139	28249709	570
490	490	0	4	37148397	37148493	96
491	491	0	4	95828690	95828794	104
492	492	0	5	105644415	105645258	843
493	493	0	4	105647071	105647146	75
494	494	0	6	105654580	105656252	1672
495	495	0	3	9336368	9336852	484
496	496	0	3	53649622	53649764	142
497	497	0	4	77898151	77898436	285
498	498	0	3	83781176	83781337	161
499	499	0	8	84541826	84547373	5547
500	500	0	4	133376801	133377785	984
501	501	0	4	143934515	143935712	1197
502	502	0	3	145493633	145493749	116
503	503	0	3	150838954	150839221	267
504	504	0	3	4292821	4292851	30
505	505	0	3	73026680	73026743	63
506	506	0	3	106758403	106758452	49
507	507	1	5	203275135	203275615	480
508	508	0	3	230711254	230711334	80
509	509	0	3	242031566	242031830	264
510	510	0	4	243924190	243924767	577
511	511	0	3	107350211	107350254	43
512	512	0	3	110423293	110423406	113
513	513	0	3	119928331	119928394	63
514	514	0	3	16321169	16321219	50
515	515	0	3	22285451	22285521	70
516	516	0	3	25931465	25931520	55
517	517	0	4	41567491	41567975	484
518	518	0	5	58978715	58979298	583
519	519	0	5	65190522	65191167	645
520	520	0	5	102188652	102189277	625
521	521	0	3	7061258	7061340	82
522	522	0	4	17492939	17492973	34
523	523	0	3	24972986	24973233	247
524	524	0	3	49570373	49570397	24
525	525	0	4	75224314	75224385	71
526	526	0	11	122461054	122463158	2104
527	527	0	5	35556138	35557189	1051
528	528	0	4	64359349	64359505	156
529	529	0	3	30470568	30470604	36
530	530	0	7	62166721	62168833	2112
531	531	1	9	69258954	69259610	656
532	532	0	3	73801972	73802069	97
533	533	0	4	84606955	84607298	343
534	534	0	3	84656195	84656416	221
535	535	0	4	96179868	96180067	199
536	536	0	3	102315412	102315422	10
537	537	1	5	103244764	103245813	1049
538	538	0	10	106112620	106114335	1715
539	539	0	274	106211740	106330276	118536
540	540	0	14	107035021	107036077	1056
541	541	0	32	107169699	107179685	9986
542	542	0	3	26842543	26842614	71
543	543	0	3	43850070	43850088	18
544	544	0	3	7675524	7675717	193
545	545	0	3	13834951	13834957	6
546	546	0	8	27414036	27415402	1366
547	547	0	4	47625847	47626037	190
548	548	0	3	50985758	50985886	128
549	549	1	4	57916396	57917181	785
550	550	0	3	19878396	19878463	67
551	551	0	3	69541708	69541864	156
552	552	0	4	8520532	8520789	257
553	553	0	3	56565199	56565259	60
554	554	0	3	88905960	88905978	18
555	555	0	15	89127072	89128721	1649
556	556	0	5	89144800	89145100	300
557	557	0	89	89157226	89160197	2971
558	558	0	3	100227780	100227997	217
559	559	0	3	107453250	107453426	176
560	560	0	3	133579474	133579482	8
561	561	0	8	136874964	136875327	363
562	562	0	6	144847406	144847484	78
563	563	0	3	156475040	156475249	209
564	564	0	3	163692464	163692629	165
565	565	0	4	197041352	197041539	187
566	566	0	3	199689036	199689053	17
567	567	0	3	23154596	23154643	47
568	568	0	9	23199037	23205026	5989
569	569	0	44	23227564	23230435	2871
570	570	0	39	23230437	23230736	299
571	571	0	13	23230738	23230878	140
572	572	0	25	23230880	23231147	267
573	573	0	84	23231149	23281873	50724
574	574	0	3	35262345	35262382	37
575	575	0	3	74875503	74875598	95
576	576	0	4	89735915	89736520	605
577	577	0	4	95989098	95989699	601
578	578	0	3	151213827	151213838	11
579	579	0	3	156032754	156032987	233
580	580	0	3	166793038	166793317	279
581	581	0	5	186739797	186740348	551
582	582	1	14	187461613	187463165	1552
583	583	0	5	188299196	188299483	287
584	584	0	11	50507	51290	783
585	585	0	3	14581623	14581636	13
586	586	0	3	26507959	26508008	49
587	587	0	3	46811155	46811432	277
588	588	0	3	55248547	55248718	171
589	589	0	4	61846399	61846872	473
590	590	0	3	65778572	65778618	46
591	591	0	3	93413889	93414085	196
592	592	0	4	133178173	133178881	708
593	593	0	4	138133432	138134163	731
594	594	0	3	173201853	173202026	173
595	595	0	3	3926681	3926883	202
596	596	1	5	17218131	17219082	951
597	597	0	4	130713696	130714156	460
598	598	1	8	26123485	26124956	1471
599	599	1	3	27114268	27114506	238
600	600	1	5	27798400	27799260	860
601	601	0	16	31543626	31549915	6289
602	602	0	3	32049601	32049656	55
603	603	0	3	79044742	79044762	20
604	604	0	3	82657157	82657182	25
605	605	1	11	91004982	91006595	1613
606	606	0	3	94809289	94809468	179
607	607	1	20	134491747	134496612	4865
608	608	0	19	5588889	5593761	4872
609	609	0	3	51059625	51059685	60
610	610	0	3	53043577	53043729	152
611	611	0	5	84127799	84127936	137
612	612	0	3	113286028	113286085	57
613	613	0	3	128407845	128407924	79
614	614	0	3	155887116	155887211	95
615	615	0	3	69462794	69463054	260
616	616	0	4	86941316	86941418	102
617	617	0	6	1774602	1775727	1125
618	618	0	4	11291700	11291923	223
619	619	0	3	29987553	29987625	72
620	620	0	7	37025265	37027174	1909
621	621	0	4	100780350	100780553	203
622	622	0	3	115558143	115558186	43
623	623	0	3	118670211	118670408	197
624	624	0	3	129005374	129005401	27
625	625	1	5	12993423	12993850	427
626	626	1	10	48775183	48776958	1775
627	627	0	2	98246280	98246300	20
628	628	0	2	56262591	56262597	6
629	629	0	2	72260913	72260915	2
630	630	0	4	106176567	106176811	244
631	631	0	3	106326618	106327180	562
632	632	0	2	63242520	63242530	10
633	633	0	2	134534244	134534247	3
634	634	0	2	161582753	161582759	6
635	635	0	3	154659795	154659804	9
636	636	0	2	102078904	102078906	2
637	637	0	2	63303874	63303902	28
638	638	0	2	72673261	72673267	6
639	639	0	2	112068397	112068418	21
640	640	0	2	96370266	96370271	5
641	641	0	2	119246417	119246419	2
642	642	0	2	95773110	95773112	2
643	643	0	2	67628077	67628084	7
644	644	0	2	5122285	5122298	13
645	645	0	2	27486429	27486431	2
646	646	0	2	47246582	47246592	10
647	647	0	2	74332488	74332495	7
648	648	0	2	25620294	25620302	8
649	649	0	13	35160904	35162626	1722
650	650	0	3	80462228	80462306	78
651	651	0	3	74659822	74659894	72
652	652	0	8	106094084	106094717	633
653	653	0	155	106112720	106453335	340615
654	654	0	4	107169966	107170054	88
655	655	0	8	36765657	36766743	1086
656	656	0	14	36769334	36772729	3395
657	657	0	16	23040546	23236648	196102
658	658	0	6	23241822	23242186	364
659	659	0	3	4427812	4427829	17
660	660	0	3	79765773	79765803	30
661	661	0	5	161817185	161818215	1030
662	662	0	3	187806423	187806508	85
663	663	0	3	35374412	35374490	78
664	664	0	4	54724706	54724804	98
665	665	0	4	60410338	60411178	840
666	666	0	5	190246679	190248689	2010
667	667	0	4	18279790	18279807	17
668	668	0	4	25390932	25391708	776
669	669	1	6	37138438	37139581	1143
670	670	0	4	12944721	12944874	153
671	671	0	3	88979184	88979432	248
672	672	0	3	141614568	141614691	123
673	673	0	3	12993734	12993971	237
674	674	1	6	48774421	48776185	1764
675	675	0	3	108309360	108309464	104
676	676	0	3	99420538	99420708	170
677	677	0	4	51482771	51483308	537
678	678	0	3	93089595	93089608	13
679	679	0	43	106212220	106329359	117139
680	680	0	4	106804289	106804839	550
681	681	0	3	107169891	107170127	236
682	682	1	18	60983860	60988646	4786
683	683	0	3	48236997	48237073	76
684	684	0	16	22730783	22735539	4756
685	685	0	8	23227800	23231148	3348
686	686	0	3	144487151	144487634	483
687	687	0	5	182934246	182935349	1103
688	688	0	3	24114235	24114431	196
689	689	0	5	161217458	161218367	909
690	690	0	3	171443669	171444116	447
691	691	0	3	32408522	32408558	36
692	692	0	3	103165394	103165463	69
693	693	0	7	91186657	91189922	3265
694	694	0	11	91205962	91209616	3654
695	695	1	10	203275080	203276101	1021
696	696	0	3	56134441	56134758	317
697	697	0	3	37373954	37374038	84
698	698	0	4	107893405	107893955	550
699	699	0	3	79852140	79852150	10
700	700	0	3	94942086	94942231	145
701	701	0	3	96179816	96179871	55
702	702	0	6	106238677	106239520	843
703	703	0	111	106326185	106726120	399935
704	704	0	5	52973878	52974061	183
705	705	0	4	11012490	11012668	178
706	706	0	5	77156331	77157266	935
707	707	0	3	57876520	57876618	98
708	708	0	3	51010096	51010153	57
709	709	0	59	89159516	89185661	26145
710	710	0	3	140851098	140851474	376
711	711	0	9	23198299	23199186	887
712	712	0	18	23229527	23231372	1845
713	713	0	48	23234538	23236980	2442
714	714	0	3	48798552	48798615	63
715	715	0	4	60357987	60358076	89
716	716	0	3	86304144	86304705	561
717	717	0	3	174401300	174401584	284
718	718	0	3	54045613	54045782	169
719	719	0	3	164710453	164710812	359
720	720	0	7	392242	393466	1224
721	721	0	3	65735004	65735046	42
722	722	0	3	162940953	162941045	92
723	723	0	11	53949471	53950233	762
724	724	0	6	140438891	140439003	112
725	725	0	3	97615754	97615758	4
726	726	0	4	9128091	9128098	7
727	727	0	78	106211794	107170121	958327
728	728	0	2	4302355	4302358	3
729	729	1	3	41276676	41276942	266
730	730	0	4	70791949	70792051	102
731	731	0	50	89159797	89544888	385091
732	732	0	3	109200687	109200889	202
733	733	0	3	23230821	23231031	210
734	734	0	2	18846726	18846728	2
735	735	0	2	29089421	29089423	2
736	736	1	4	187463008	187463085	77
737	737	0	9	160210451	160210622	171
738	738	0	3	130623938	130624047	109
739	739	0	3	37794524	37794572	48
740	740	0	2	55156787	55156789	2
741	741	0	2	68198242	68198244	2
742	742	0	3	11280504	11280735	231
743	743	0	3	10837609	10838150	541
744	744	1	14	28408514	28414635	6121
745	745	0	5	31202362	31202541	179
746	746	0	46	31216019	31227557	11538
747	747	0	3	81022095	81022613	518
748	748	0	3	111709608	111709692	84
749	749	0	3	156345219	156345287	68
750	750	0	3	181279238	181279252	14
751	751	0	4	239136824	239137046	222
752	752	0	5	5728070	5728192	122
753	753	0	3	37849457	37849640	183
754	754	0	3	67858135	67858260	125
755	755	0	4	75042430	75042605	175
756	756	0	4	35166513	35166606	93
757	757	0	4	65190679	65191731	1052
758	758	0	6	72713900	72851289	137389
759	759	0	3	111249465	111249884	419
760	760	0	4	25206237	25207366	1129
761	761	0	3	109028190	109028249	59
762	762	0	3	113507485	113507650	165
763	763	1	41	122457380	123784324	1326944
764	764	0	4	35526473	35526773	300
765	765	0	3	33347486	33347792	306
766	766	1	3	64193579	64194068	489
767	767	0	4	65459942	65460056	114
768	768	1	14	69258594	70107559	848965
769	769	0	4	96179322	96179735	413
770	770	0	48	106055269	106096725	41456
771	771	0	4	106156720	106157086	366
772	772	0	4	106166194	106166816	622
773	773	0	40	106323658	106641772	318114
774	774	0	5	107199321	107199828	507
775	775	0	25	107209249	107219764	10515
776	776	0	4	107231515	107232112	597
777	777	0	22	107258781	107259550	769
778	778	0	3	53332598	53332715	117
779	779	0	5	10972383	10973686	1303
780	780	0	3	47467727	47467873	146
781	781	0	10	85932923	85933387	464
782	782	0	3	3668859	3668909	50
783	783	0	3	38020056	38020160	104
784	784	0	3	51638845	51639083	238
785	785	1	13	79478380	79479437	1057
786	786	0	3	7660929	7661051	122
787	787	0	3	36729133	36729341	208
788	788	1	8	10304821	10305291	470
789	789	0	15	10340696	10341493	797
790	790	0	4	28325911	28326028	117
791	791	0	3	47953379	47953546	167
792	792	0	3	59171672	59171712	40
793	793	1	3	61109201	61109258	57
794	794	0	3	65592725	65593142	417
795	795	0	3	117420189	117420805	616
796	796	0	5	136874973	136876162	1189
797	797	0	3	148733566	148733594	28
798	798	0	4	160413539	160413656	117
799	799	0	3	183816210	183816285	75
800	800	0	3	189308103	189308339	236
801	801	0	4	203916206	203917607	1401
802	802	0	3	213917065	213917130	65
803	803	0	14	22097293	22517311	420018
804	804	0	29	22697876	22707884	10008
805	805	0	9	22707886	22708141	255
806	806	0	35	23010974	23283184	272210
807	807	0	15	80616008	80618005	1997
808	808	1	6	128997898	128998908	1010
809	809	0	3	168210671	168210829	158
810	810	0	4	173650170	173650909	739
811	811	0	7	186714381	186740467	26086
812	812	0	5	186783594	186783985	391
813	813	1	16	187461934	187463086	1152
814	814	0	13	187658389	187664421	6032
815	815	0	10	187957343	187958948	1605
816	816	0	6	15581060	15581894	834
817	817	0	3	79729492	79729548	56
818	818	0	5	91028752	91028869	117
819	819	0	3	101701440	101701540	100
820	820	0	3	163272687	163272847	160
821	821	0	3	189076927	189076976	49
822	822	0	3	9189475	9189566	91
823	823	0	3	28545375	28545708	333
824	824	0	3	89013846	89013979	133
825	825	0	3	93989519	93989526	7
826	826	0	3	129647870	129647914	44
827	827	0	3	149791722	149791976	254
828	828	0	5	31549464	31549879	415
829	829	0	3	69305112	69305161	49
830	830	0	3	87676238	87676771	533
831	831	0	3	121757478	121757664	186
832	832	0	3	127495548	127495634	86
833	833	1	27	5568465	5570818	2353
834	834	0	11	13723056	13725178	2122
835	835	0	3	13732939	13732977	38
836	836	0	4	39335803	39335853	50
837	837	0	3	141237398	141237476	78
838	838	0	3	8203662	8203688	26
839	839	0	3	114209021	114209072	51
840	840	0	3	118678550	118678669	119
841	841	0	3	134805939	134806060	121
842	842	0	3	37346322	37346371	49
843	843	1	5	130742024	130742515	491
844	844	1	4	12993490	12993735	245
845	845	0	3	140540135	140540565	430
846	846	0	3	142798517	142798715	198
847	847	0	3	146146411	146146563	152
848	848	0	16	106112970	106325764	212794
849	849	0	2	19781786	19781829	43
850	850	0	2	155126360	155126368	8
851	851	0	2	124047082	124047088	6
852	852	1	9	6613566	6620304	6738
853	853	0	5	20751459	20752119	660
854	854	0	10	72188041	72190109	2068
855	855	0	5	79024132	79024221	89
856	856	0	3	112229376	112229461	85
857	857	0	5	150904287	150904340	53
858	858	0	3	170605089	170605158	69
859	859	0	3	190612006	190612085	79
860	860	0	3	898620	898687	67
861	861	0	3	77050560	77050705	145
862	862	0	4	77056501	77056945	444
863	863	0	3	88671858	88671881	23
864	864	0	5	90463817	90463966	149
865	865	0	5	87233428	87234321	893
866	866	0	3	87246584	87246873	289
867	867	0	4	102188358	102188758	400
868	868	0	3	111503350	111503427	77
869	869	0	3	113495212	113495277	65
870	870	0	7	122459020	122461022	2002
871	871	0	5	69274792	69275330	538
872	872	0	4	59142903	59143036	133
873	873	0	4	64144062	64144214	152
874	874	0	3	70819324	70819650	326
875	875	0	22	106112939	106163938	50999
876	876	0	41	106326608	106327428	820
877	877	0	90	106327430	106329712	2282
878	878	0	25	106329714	106330014	300
879	879	0	3	106330016	106330044	28
880	880	0	22	106994195	106995031	836
881	881	0	22	107175890	107179639	3749
882	882	0	3	64768195	64768404	209
883	883	0	5	81947239	81947359	120
884	884	0	3	85937442	85937637	195
885	885	0	3	11990745	11990866	121
886	886	0	4	68002392	68003532	1140
887	887	0	5	59930204	59930924	720
888	888	0	8	60805267	60806689	1422
889	889	0	3	60875626	60876015	389
890	890	1	55	60985015	60988552	3537
891	891	0	5	69420376	69420935	559
892	892	0	7	72804180	72807104	2924
893	893	0	22	58177060	58186985	9925
894	894	0	5	69887509	69887570	61
895	895	0	3	80566504	80566702	198
896	896	0	13	81402903	81406432	3529
897	897	0	3	88901794	88901928	134
898	898	0	4	89064590	89065358	768
899	899	0	9	89127630	89134153	6523
900	900	0	47	89159146	89160200	1054
901	901	0	6	90192560	90193059	499
902	902	0	5	100727262	100727683	421
903	903	0	3	103897456	103897717	261
904	904	0	4	203616505	203616822	317
905	905	0	30	22724244	22735384	11140
906	906	0	41	23223154	23231552	8398
907	907	0	3	23243805	23244369	564
908	908	1	5	23523534	23523944	410
909	909	0	4	147722886	147723407	521
910	910	0	7	164340006	164341044	1038
911	911	0	3	186783694	186783876	182
912	912	1	3	187462639	187463192	553
913	913	0	4	187958088	187958818	730
914	914	0	4	195126571	195126765	194
915	915	0	3	32003231	32003459	228
916	916	0	3	40211812	40212044	232
917	917	0	3	71661920	71661950	30
918	918	0	6	166402103	166402242	139
919	919	0	17	129790533	129802164	11631
920	920	0	3	37133742	37134307	565
921	921	1	8	37138377	37153538	15161
922	922	0	3	67187193	67187670	477
923	923	0	3	79453579	79453709	130
924	924	1	13	91005079	91007026	1947
925	925	0	3	124270631	124270861	230
926	926	0	3	131759065	131759257	192
927	927	0	3	151721364	151721376	12
928	928	0	3	91670194	91670306	112
929	929	0	3	122337569	122337652	83
930	930	0	3	54098234	54098266	32
931	931	0	3	65985476	65985801	325
932	932	0	4	67524431	67524485	54
933	933	0	3	78338916	78339141	225
934	934	0	3	81082695	81082765	70
935	935	0	8	110586405	110591948	5543
936	936	0	3	119505011	119505150	139
937	937	0	3	122839880	122839912	32
938	938	0	3	10088967	10089098	131
939	939	0	3	16386953	16387193	240
940	940	0	3	16886894	16887162	268
941	941	0	4	33124120	33124228	108
942	942	0	8	46543184	46543429	245
943	943	0	4	94632568	94633691	1123
944	944	0	4	96116857	96117399	542
945	945	0	3	113089116	113089139	23
946	946	0	3	118068386	118068557	171
947	947	0	3	119756642	119756710	68
948	948	0	3	136762110	136762193	83
949	949	0	4	148412259	148413259	1000
950	950	0	2	21403532	21403544	12
951	951	0	42	106323823	106830101	506278
952	952	0	2	34975072	34975074	2
953	953	0	2	63522601	63522606	5
954	954	0	2	39583801	39583805	4
955	955	0	2	50471553	50471603	50
956	956	0	10	89159831	89160924	1093
957	957	0	6	19024066	19457221	433155
958	958	0	2	79591106	79591115	9
959	959	0	2	164704493	164704510	17
960	960	0	3	187686282	187686419	137
961	961	0	2	87284899	87284933	34
962	962	0	2	30831737	30831739	2
963	963	0	3	139858566	139858642	76
964	964	1	22	128748576	128750639	2063
965	965	0	2	155075919	155075959	40
966	966	0	2	53690639	53690652	13
967	967	0	2	126718159	126718161	2
968	968	0	3	82370352	82370495	143
969	969	0	2	93554986	93554998	12
970	970	1	3	69259083	69259252	169
971	971	0	20	106328642	107170847	842205
972	972	0	2	15475844	15475854	10
973	973	0	2	21745433	21745452	19
974	974	0	2	64686097	64686116	19
975	975	0	2	18753034	18753061	27
976	976	0	2	151039830	151039836	6
977	977	0	3	199740969	199741136	167
978	978	0	7	199795740	199798415	2675
979	979	0	24	199813092	199828654	15562
980	980	0	7	22723680	23227332	503652
981	981	0	3	23231464	23231645	181
982	982	0	4	30356013	30357081	1068
983	983	0	2	121821167	121821175	8
984	984	0	2	81699979	81699987	8
985	985	0	2	3351621	3351646	25
986	986	0	2	78348273	78348292	19
987	987	0	5	121182194	121182743	549
988	988	0	3	52321570	52321661	91
989	989	0	3	83104468	83104557	89
990	990	0	3	102691896	102692042	146
991	991	1	7	203274956	203275552	596
992	992	0	3	32760532	32760604	72
993	993	1	3	128391547	128391867	320
994	994	0	7	106094630	106094991	361
995	995	0	53	106112547	106114499	1952
996	996	0	252	106209607	106372052	162445
997	997	0	27	106926355	106927435	1080
998	998	0	3	107259291	107259518	227
999	999	0	3	26057832	26057838	6
1000	1000	0	4	69734327	69734463	136
1001	1001	0	3	81813293	81813583	290
1002	1002	0	3	56409564	56409697	133
1003	1003	0	3	45639400	45639509	109
1004	1004	0	3	112282702	112282764	62
1005	1005	0	5	225386498	225386754	256
1006	1006	0	3	14730599	14730763	164
1007	1007	0	3	20653022	20653121	99
1008	1008	0	14	22550620	22569526	18906
1009	1009	0	4	23223220	23223429	209
1010	1010	0	17	23230144	23231983	1839
1011	1011	1	3	32022418	32022673	255
1012	1012	0	3	107759119	107759145	26
1013	1013	0	4	163443645	163444432	787
1014	1014	0	3	163496600	163496848	248
1015	1015	0	4	186740015	186741061	1046
1016	1016	1	5	187461427	187462761	1334
1017	1017	0	4	167916550	167916918	368
1018	1018	0	3	93051327	93051402	75
1019	1019	1	11	37138285	37139506	1221
1020	1020	0	9	37025354	37196627	171273
1021	1021	0	4	37424072	37424594	522
1022	1022	0	5	52068010	52068145	135
1023	1023	0	4	67029054	67030349	1295
1024	1024	0	3	35717378	35717442	64
1025	1025	0	5	49224297	49225049	752
1026	1026	0	4	74966749	74966836	87
1027	1027	0	3	102188682	102188765	83
1028	1028	0	3	134205025	134205107	82
1029	1029	0	4	50049065	50050012	947
1030	1030	0	6	113494116	113494763	647
1031	1031	0	3	122463053	122463276	223
1032	1032	1	3	41239433	41239469	36
1033	1033	0	11	46959322	46959803	481
1034	1034	0	3	62177841	62177918	77
1035	1035	0	4	68211030	68211125	95
1036	1036	0	13	106112641	106113795	1154
1037	1037	0	69	106209640	106213853	4213
1038	1038	0	12	106239398	106241406	2008
1039	1039	0	133	106323366	106329545	6179
1040	1040	0	33	106329547	107219662	890115
1041	1041	0	4	107253138	107253599	461
1042	1042	0	5	107259341	107259604	263
1043	1043	0	5	49314836	49314953	117
1044	1044	0	4	27309814	27310119	305
1045	1045	0	3	1637969	1638115	146
1046	1046	0	5	37222838	37223912	1074
1047	1047	0	5	75719358	75719428	70
1048	1048	0	3	136874942	136875292	350
1049	1049	0	7	168981735	168982183	448
1050	1050	0	3	13595889	13595948	59
1051	1051	0	3	18785567	18785679	112
1052	1052	0	34	23154492	23165563	11071
1053	1053	0	38	23223180	23248876	25696
1054	1054	0	3	33675466	33675553	87
1055	1055	0	3	145583103	145583732	629
1056	1056	0	3	147867013	147867469	456
1057	1057	1	7	176913235	176913441	206
1058	1058	1	30	187461365	187464230	2865
1059	1059	0	15	187957842	187959776	1934
1060	1060	0	3	44684770	44685066	296
1061	1061	0	3	105508572	105508634	62
1062	1062	0	3	34100681	34101232	551
1063	1063	0	29	35269716	35274061	4345
1064	1064	0	8	62903764	62905926	2162
1065	1065	0	5	105459150	105460260	1110
1066	1066	0	4	171558764	171558931	167
1067	1067	0	3	23321491	23321549	58
1068	1068	0	3	23619588	23619605	17
1069	1069	0	5	48594745	48596327	1582
1070	1070	0	3	84222709	84222872	163
1071	1071	0	5	17865208	17865615	407
1072	1072	0	6	40846502	40846641	139
1073	1073	0	3	121014584	121014742	158
1074	1074	0	4	52814710	52814757	47
1075	1075	0	8	71217507	71217997	490
1076	1076	0	3	76367922	76367995	73
1077	1077	0	3	68330978	68331016	38
1078	1078	0	4	95484116	95484411	295
1079	1079	0	3	146489696	146490229	533
1080	1080	0	3	149896064	149896262	198
1081	1081	0	2	130946035	130946037	2
1082	1082	0	4	106324654	106325463	809
1083	1083	0	2	2723911	2723913	2
1084	1084	0	2	185017748	185017751	3
1085	1085	0	3	116659625	116659886	261
1086	1086	0	5	106212194	106213626	1432
1087	1087	0	101	106324037	106519272	195235
1088	1088	1	24	60983484	60987041	3557
1089	1089	0	44	89159614	89161386	1772
1090	1090	0	3	23199299	23199354	55
1091	1091	0	16	23230262	23231920	1658
1092	1092	0	3	164159245	164159274	29
1093	1093	0	8	161805143	161808750	3607
1094	1094	0	3	77552637	77552796	159
1095	1095	0	4	77556621	77556890	269
1096	1096	0	3	126204509	126204643	134
1097	1097	0	2	84973045	84973058	13
1098	1098	0	3	106112682	106113561	879
1099	1099	0	10	106239851	106241245	1394
1100	1100	0	2	165411991	165412008	17
1101	1101	0	2	61925993	61925995	2
1102	1102	0	2	157874785	157874790	5
1103	1103	0	2	14618552	14618554	2
1104	1104	0	2	30114659	30114661	2
1105	1105	0	2	78619775	78619779	4
1106	1106	0	2	86385623	86385628	5
1107	1107	0	4	102447358	102447417	59
1108	1108	0	25	106325337	106330714	5377
1109	1109	0	10	107218874	107219476	602
1110	1110	0	2	31055487	31055492	5
1111	1111	0	11	89160288	89163939	3651
1112	1112	0	2	197228027	197228031	4
1113	1113	0	3	23230578	23231106	528
1114	1114	0	2	187957821	187957824	3
1115	1115	0	2	155728777	155728786	9
1116	1116	0	2	58805372	58805379	7
1117	1117	0	8	106329669	106330831	1162
1118	1118	0	9	106877634	106877821	187
1119	1119	0	2	62989155	62989167	12
1120	1120	0	4	128067711	128067991	280
1121	1121	0	5	166334188	166334516	328
1122	1122	0	2	20544301	20544311	10
1123	1123	0	7	22676962	23231745	554783
1124	1124	0	2	30746964	30746967	3
1125	1125	0	2	98727075	98727090	15
1126	1126	0	2	152649181	152649183	2
1127	1127	0	2	11791308	11791310	2
1128	1128	0	2	117297013	117297016	3
1129	1129	0	2	82832547	82832555	8
1130	1130	0	4	112681433	112682011	578
1131	1131	0	2	145645672	145645688	16
1132	1132	0	2	83731157	83731214	57
1133	1133	0	2	106048985	106049018	33
1134	1134	0	7	106329712	106331763	2051
1135	1135	0	9	89159494	89160733	1239
1136	1136	0	2	242547238	242547250	12
1137	1137	0	2	20842823	20842866	43
1138	1138	0	2	109082402	109082414	12
1139	1139	0	2	29134621	29134623	2
1140	1140	0	3	100470777	100471352	575
1141	1141	0	3	90348535	90348830	295
1142	1142	0	4	40435651	40437012	1361
1143	1143	0	3	122461523	122461706	183
1144	1144	0	3	133744030	133744054	24
1145	1145	0	3	62471611	62471823	212
1146	1146	0	3	73478247	73478536	289
1147	1147	0	3	76909424	76909525	101
1148	1148	0	38	106112424	106241323	128899
1149	1149	0	42	106324134	106330080	5946
1150	1150	0	3	101483640	101483694	54
1151	1151	0	14	60983993	61008255	24262
1152	1152	0	3	60779145	60779152	7
1153	1153	0	5	82374909	82376010	1101
1154	1154	0	59	89159070	89165281	6211
1155	1155	0	4	23223355	23223583	228
1156	1156	0	16	23230312	23232527	2215
1157	1157	0	3	48901768	48901804	36
1158	1158	0	7	83062342	83068100	5758
1159	1159	0	5	32442620	32444227	1607
1160	1160	0	3	106999986	107000034	48
1161	1161	0	3	136693396	136693522	126
1162	1162	0	3	22461895	22461961	66
1163	1163	0	3	128061003	128061046	43
1164	1164	0	4	63169043	63170071	1028
1165	1165	0	3	72875678	72875778	100
1166	1166	0	6	140288032	140292923	4891
1167	1167	0	6	159464541	159464901	360
1168	1168	0	3	12234871	12234929	58
1169	1169	0	4	39274843	39275441	598
1170	1170	0	3	82533366	82533671	305
1171	1171	0	5	89932392	89932547	155
1172	1172	0	5	116628153	116628877	724
1173	1173	0	3	126504051	126504066	15
1174	1174	0	10	16073579	16075862	2283
1175	1175	0	6	128825796	128826350	554
1176	1176	0	3	24884141	24884594	453
1177	1177	0	3	23065848	23066320	472
1178	1178	0	3	27695535	27695590	55
1179	1179	0	3	33893331	33893830	499
1180	1180	0	5	40609121	40609908	787
1181	1181	0	4	88263851	88264073	222
1182	1182	0	3	14054717	14055242	525
1183	1183	0	3	87372923	87373075	152
1184	1184	0	4	113650614	113650859	245
1185	1185	0	3	176451191	176451198	7
1186	1186	0	3	194564242	194564297	55
1187	1187	0	4	231143233	231143293	60
1188	1188	0	3	9887155	9887174	19
1189	1189	0	3	15416881	15416947	66
1190	1190	0	3	3696557	3696619	62
1191	1191	0	3	62160509	62160581	72
1192	1192	0	3	82437316	82437435	119
1193	1193	0	3	92859693	92859744	51
1194	1194	0	3	120731663	120731752	89
1195	1195	0	3	29217044	29217146	102
1196	1196	0	4	81943660	81944946	1286
1197	1197	0	3	47989366	47989488	122
1198	1198	0	4	64192903	64193354	451
1199	1199	0	4	96179619	96179975	356
1200	1200	0	28	106211958	106240975	29017
1201	1201	0	62	106326569	106329550	2981
1202	1202	0	36	106830038	106831059	1021
1203	1203	0	5	107169558	107170266	708
1204	1204	0	4	96829178	96829944	766
1205	1205	0	3	12059933	12059999	66
1206	1206	0	6	77890152	77891692	1540
1207	1207	0	6	38266221	38266575	354
1208	1208	0	5	137052143	137052262	119
1209	1209	0	3	178942081	178942164	83
1210	1210	0	3	57698699	57698810	111
1211	1211	0	42	22379511	22550586	171075
1212	1212	0	4	22730581	22730760	179
1213	1213	0	24	22749701	23243805	494104
1214	1214	0	5	60378429	60379212	783
1215	1215	0	3	85709594	85709630	36
1216	1216	0	3	114172152	114172220	68
1217	1217	0	3	166473597	166473949	352
1218	1218	0	6	186740074	186740346	272
1219	1219	1	5	187462721	187463261	540
1220	1220	0	5	187957756	187958044	288
1221	1221	0	8	188471213	188471754	541
1222	1222	0	4	40199227	40199561	334
1223	1223	0	3	40399358	40399441	83
1224	1224	0	7	63573207	63575076	1869
1225	1225	0	3	130835809	130835868	59
1226	1226	0	3	180990074	180990091	17
1227	1227	0	3	18239261	18239309	48
1228	1228	0	4	87632194	87632377	183
1229	1229	0	3	88563881	88564068	187
1230	1230	0	5	91182147	91182313	166
1231	1231	0	3	133730507	133730706	199
1232	1232	0	6	170337487	170338666	1179
1233	1233	0	3	41067383	41067495	112
1234	1234	0	5	48412454	48412589	135
1235	1235	0	3	93382018	93382035	17
1236	1236	0	4	10472200	10472327	127
1237	1237	0	3	12503376	12503441	65
1238	1238	0	4	84946701	84947610	909
1239	1239	0	3	110750969	110751301	332
1240	1240	0	4	99210229	99210352	123
1241	1241	0	3	100046564	100046794	230
1242	1242	0	8	37383683	37385019	1336
1243	1243	0	3	77319171	77319616	445
1244	1244	0	3	79884006	79884086	80
1245	1245	1	16	12993511	12994814	1303
1246	1246	0	3	19925184	19925205	21
1247	1247	0	4	37961028	37961164	136
1248	1248	0	3	93080503	93080559	56
1249	1249	0	3	101928517	101928580	63
1250	1250	0	2	108218045	108218047	2
1251	1251	0	4	106211681	106213099	1418
1252	1252	0	8	106325543	106358403	32860
1253	1253	0	3	27695907	27696066	159
1254	1254	0	19	106175702	106326971	151269
1255	1255	0	3	53238298	53238312	14
1256	1256	0	5	82658567	82658738	171
1257	1257	0	3	113760553	113760726	173
1258	1258	0	3	122239744	122239781	37
1259	1259	0	3	122461555	122461679	124
1260	1260	0	126	106211740	106329470	117730
1261	1261	0	44	106329472	107115334	785862
1262	1262	0	7	19723096	19724672	1576
1263	1263	0	3	34884371	34884498	127
1264	1264	0	3	58225292	58225574	282
1265	1265	1	17	60985070	60988279	3209
1266	1266	0	3	48770008	48770198	190
1267	1267	0	131	89157726	89248252	90526
1268	1268	0	3	187216714	187216763	49
1269	1269	0	6	225405089	225405507	418
1270	1270	0	13	23229994	23232383	2389
1271	1271	0	3	101663935	101664051	116
1272	1272	0	3	40199868	40200377	509
1273	1273	0	3	65037990	65038367	377
1274	1274	0	4	125227236	125227589	353
1275	1275	0	5	138027232	138027425	193
1276	1276	0	4	158374421	158374700	279
1277	1277	0	3	158378643	158378893	250
1278	1278	0	4	177482830	177482846	16
1279	1279	0	3	165946094	165946155	61
1280	1280	0	3	115718501	115718555	54
1281	1281	0	4	123271381	123271470	89
1282	1282	0	2	57676878	57676895	17
1283	1283	0	2	38616128	38616140	12
1284	1284	0	2	88981096	88981112	16
1285	1285	0	2	66984514	66984527	13
1286	1286	0	2	87353708	87353731	23
1287	1287	0	71	106239199	106878228	639029
1288	1288	0	4	30604050	30604174	124
1289	1289	0	4	22677074	22677187	113
1290	1290	0	6	23247324	23247609	285
1291	1291	0	2	82458464	82458467	3
1292	1292	0	3	84187277	84187409	132
1293	1293	0	2	146074482	146074493	11
1294	1294	0	2	39112463	39112468	5
1295	1295	0	3	116413929	116414044	115
1296	1296	0	2	15421583	15421585	2
1297	1297	0	3	95317952	95318419	467
1298	1298	0	2	144579988	144580002	14
1299	1299	0	2	13017415	13017421	6
1300	1300	0	2	38335264	38335266	2
1301	1301	1	10	128749245	128751254	2009
1302	1302	0	2	92939364	92939383	19
1303	1303	0	3	153606184	153606261	77
1304	1304	0	2	92540611	92540638	27
1305	1305	0	3	86638190	86638874	684
1306	1306	0	19	106239775	106326972	87197
1307	1307	0	2	98984099	98984104	5
1308	1308	0	2	23235623	23235625	2
1309	1309	0	2	190018819	190018858	39
1310	1310	0	2	51061090	51061092	2
1311	1311	0	2	125642366	125642370	4
1312	1312	0	2	102803706	102803728	22
1313	1313	0	3	171962528	171962678	150
1314	1314	0	3	79077060	79077143	83
1315	1315	0	3	31210754	31210840	86
1316	1316	0	47	106326512	106385054	58542
1317	1317	0	10	106725289	106725524	235
1318	1318	0	3	65549258	65549492	234
1319	1319	0	33	22758762	23247673	488911
1320	1320	0	4	108229763	108229865	102
1321	1321	0	3	150442001	150442032	31
1322	1322	0	4	112104429	112104850	421
1323	1323	1	5	128748694	128749190	496
1324	1324	0	3	128807735	128807838	103
1325	1325	0	3	40990575	40990612	37
1326	1326	0	36	106325088	106995133	670045
1327	1327	0	4	89160241	89161027	786
1328	1328	0	3	183387296	183387481	185
1329	1329	0	3	67055649	67056317	668
1330	1330	0	4	74220701	74220838	137
1331	1331	1	3	109702625	109702760	135
1332	1332	1	5	128748998	128749515	517
1333	1333	0	3	72330512	72330927	415
1334	1334	0	5	173371507	173371908	401
1335	1335	0	3	217770444	217770523	79
1336	1336	0	3	224340643	224340757	114
1337	1337	0	4	35185031	35185219	188
1338	1338	0	5	58346504	58347303	799
1339	1339	0	5	81974997	81976682	1685
1340	1340	0	3	10712192	10712264	72
1341	1341	0	5	49779028	49779306	278
1342	1342	0	3	84844361	84844372	11
1343	1343	0	3	57424137	57424490	353
1344	1344	0	9	96769498	96769690	192
1345	1345	0	4	102291064	102292012	948
1346	1346	0	3	21711817	21711890	73
1347	1347	0	3	55205735	55205802	67
1348	1348	0	11	106112679	106114354	1675
1349	1349	0	3	106209467	106209802	335
1350	1350	0	95	106325428	106726127	400699
1351	1351	0	3	76730504	76730584	80
1352	1352	0	4	19422023	19422286	263
1353	1353	0	3	54407068	54407147	79
1354	1354	1	26	60984719	60988235	3516
1355	1355	0	3	65907935	65908374	439
1356	1356	0	3	72129912	72129962	50
1357	1357	0	4	74028141	74029262	1121
1358	1358	0	16	89158119	89159095	976
1359	1359	0	4	104024908	104025812	904
1360	1360	0	5	190233219	190233437	218
1361	1361	0	4	30797587	30797746	159
1362	1362	0	5	22735397	22735609	212
1363	1363	0	11	23230360	23236314	5954
1364	1364	0	35	23236316	23246005	9689
1365	1365	0	4	60521501	60521545	44
1366	1366	0	6	63068265	63069161	896
1367	1367	0	4	119658547	119658620	73
1368	1368	0	4	165973349	165974597	1248
1369	1369	0	3	174873419	174873445	26
1370	1370	1	4	187461791	187462191	400
1371	1371	0	4	187957994	187958357	363
1372	1372	0	3	44620578	44620870	292
1373	1373	0	3	66230292	66230653	361
1374	1374	0	4	85488508	85488667	159
1375	1375	0	5	117508133	117509221	1088
1376	1376	0	7	117696091	117705400	9309
1377	1377	0	5	117722432	117722603	171
1378	1378	0	3	118316905	118316918	13
1379	1379	0	3	143202757	143203374	617
1380	1380	0	3	17317394	17317461	67
1381	1381	0	4	24137746	24137859	113
1382	1382	0	3	54964784	54964804	20
1383	1383	0	3	57789900	57790343	443
1384	1384	0	4	145628515	145628809	294
1385	1385	0	3	164703012	164703182	170
1386	1386	0	3	162002164	162002321	157
1387	1387	0	4	7290546	7290719	173
1388	1388	0	5	31523684	31523855	171
1389	1389	0	8	119048550	119358128	309578
1390	1390	0	3	125115272	125115620	348
1391	1391	0	3	133361780	133361807	27
1392	1392	0	4	14392895	14393443	548
1393	1393	0	4	66729621	66729686	65
1394	1394	0	4	84400035	84400332	297
1395	1395	0	3	138542538	138543061	523
1396	1396	0	8	14122139	14125333	3194
1397	1397	0	5	14135002	14135672	670
1398	1398	0	4	21196428	21196513	85
1399	1399	0	3	24651222	24651226	4
1400	1400	0	5	28280014	28281167	1153
1401	1401	0	4	110654604	110654826	222
1402	1402	0	3	1721404	1721498	94
1403	1403	0	3	27155638	27155920	282
1404	1404	0	3	99905484	99905494	10
1405	1405	0	5	99938938	99940174	1236
1406	1406	0	4	229567630	229568045	415
1407	1407	0	3	106326972	106327265	293
1408	1408	0	2	23885710	23885728	18
1409	1409	0	2	29160016	29160022	6
1410	1410	0	2	64792356	64792363	7
1411	1411	0	3	85706208	85706230	22
1412	1412	0	27	106329686	106967403	637717
1413	1413	0	5	62198963	62199177	214
1414	1414	0	4	89160572	89161004	432
1415	1415	0	2	8630728	8630737	9
1416	1416	0	2	101767860	101767873	13
1417	1417	1	4	128748468	128749611	1143
1418	1418	0	2	10188999	10189012	13
1419	1419	0	2	70916723	70916725	2
1420	1420	0	2	106326095	106326110	15
1421	1421	0	2	15881256	15881273	17
1422	1422	0	2	82356445	82356462	17
1423	1423	0	2	35348548	35348564	16
1424	1424	0	3	164076322	164076389	67
1425	1425	0	2	51675381	51675395	14
1426	1426	0	2	55495729	55495733	4
1427	1427	0	2	1480365	1480379	14
1428	1428	0	2	229175474	229175497	23
1429	1429	0	2	11577127	11577133	6
1430	1430	0	2	54898525	54898539	14
1431	1431	0	2	105200071	105200098	27
1432	1432	0	3	25205971	25206563	592
1433	1433	0	2	53908484	53908488	4
1434	1434	0	2	88141677	88141705	28
1435	1435	0	32	106324879	106329193	4314
1436	1436	0	19	106329195	106830674	501479
1437	1437	0	2	87772864	87772887	23
1438	1438	0	2	19390343	19390369	26
1439	1439	0	2	25323163	25323165	2
1440	1440	0	6	22516841	22517040	199
1441	1441	0	5	23029021	23029623	602
1442	1442	0	4	23247413	23248325	912
1443	1443	0	2	60788567	60788572	5
1444	1444	0	2	76731463	76731472	9
1445	1445	0	2	111217927	111217930	3
1446	1446	0	2	22083088	22083092	4
1447	1447	0	7	127013473	127016904	3431
1448	1448	0	2	135020685	135020687	2
1449	1449	0	2	179839552	179839579	27
1450	1450	0	4	54764635	54764651	16
1451	1451	0	2	104741242	104741266	24
1452	1452	0	2	53086126	53086135	9
1453	1453	0	3	89319633	89320274	641
1454	1454	0	2	127325451	127325468	17
1455	1455	0	2	136469580	136469603	23
1456	1456	0	2	77674028	77674033	5
1457	1457	0	4	90690585	90690756	171
1458	1458	0	2	116117991	116117998	7
1459	1459	0	3	192605636	192605814	178
1460	1460	0	5	63842350	63842618	268
1461	1461	0	86	106210681	106994767	784086
1462	1462	0	4	107178913	107178929	16
1463	1463	0	3	90491039	90491172	133
1464	1464	1	61	60984081	60988383	4302
1465	1465	0	49	89158851	89160391	1540
1466	1466	0	3	175162394	175162512	118
1467	1467	0	4	22516806	22516924	118
1468	1468	0	5	23029420	23029713	293
1469	1469	0	12	23039942	23231171	191229
1470	1470	0	8	2222171	2225533	3362
1471	1471	0	4	66361527	66361735	208
1472	1472	0	3	79854858	79855442	584
1473	1473	0	3	121744658	121744676	18
1474	1474	0	3	145765723	145765736	13
1475	1475	0	4	186714667	186715207	540
1476	1476	0	3	28265921	28266077	156
1477	1477	0	3	31965403	31966034	631
1478	1478	0	4	185463758	185464879	1121
1479	1479	0	3	121489909	121489999	90
1480	1480	0	3	138890910	138890997	87
1481	1481	0	3	159238799	159238804	5
1482	1482	0	3	9761177	9761474	297
1483	1483	0	3	27315796	27315863	67
1484	1484	0	3	100416345	100416442	97
1485	1485	0	15	106686576	106693826	7250
1486	1486	0	5	106416710	106417012	302
1487	1487	0	2	110205219	110205238	19
1488	1488	0	2	83966112	83966114	2
1489	1489	0	27	106112702	106326915	214213
1490	1490	0	2	115607256	115607258	2
1491	1491	0	2	178722565	178722568	3
1492	1492	0	2	72664202	72664204	2
1493	1493	0	2	1775553	1775556	3
1494	1494	1	4	51983842	51984250	408
1495	1495	0	3	101158808	101158890	82
1496	1496	0	7	198714040	198716117	2077
1497	1497	1	5	203274888	203275574	686
1498	1498	0	9	217018366	217020737	2371
1499	1499	0	3	12622253	12622371	118
1500	1500	0	3	68485828	68485845	17
1501	1501	0	6	81572868	81573821	953
1502	1502	0	4	130810578	130810995	417
1503	1503	0	3	9823074	9823080	6
1504	1504	0	3	28201587	28201717	130
1505	1505	0	3	79104644	79105036	392
1506	1506	0	3	83465124	83465550	426
1507	1507	0	3	95488311	95488318	7
1508	1508	0	4	112250141	112250767	626
1509	1509	1	31	122457636	122463265	5629
1510	1510	0	3	46949078	46949158	80
1511	1511	0	3	63906984	63907055	71
1512	1512	0	3	74351566	74351811	245
1513	1513	0	3	74602529	74602770	241
1514	1514	1	9	69258296	69259582	1286
1515	1515	0	3	106031970	106032154	184
1516	1516	0	20	106048042	106152156	104114
1517	1517	0	7	106213739	106214681	942
1518	1518	0	99	106237501	106330092	92591
1519	1519	0	74	106330095	106331426	1331
1520	1520	0	5	106789510	106791031	1521
1521	1521	0	16	107169727	107179707	9980
1522	1522	0	3	107278193	107278228	35
1523	1523	0	3	66652452	66652880	428
1524	1524	0	3	67831850	67831989	139
1525	1525	0	9	86245026	86246720	1694
1526	1526	0	3	89323171	89323215	44
1527	1527	0	15	10971979	10974128	2149
1528	1528	1	8	11349018	11349826	808
1529	1529	0	3	27428324	27428499	175
1530	1530	0	5	46654496	46654987	491
1531	1531	0	29	85932116	85934546	2430
1532	1532	0	3	37933739	37933912	173
1533	1533	0	8	56408630	56409750	1120
1534	1534	0	3	75037746	75037808	62
1535	1535	0	4	38101454	38102562	1108
1536	1536	0	3	42338807	42338957	150
1537	1537	1	7	10304652	10305276	624
1538	1538	1	5	10340888	10341601	713
1539	1539	0	4	50399596	50399841	245
1540	1540	0	3	2171832	2171842	10
1541	1541	0	9	24945043	24945148	105
1542	1542	0	3	61168802	61168890	88
1543	1543	0	4	61524694	61524808	114
1544	1544	0	9	88905813	88906946	1133
1545	1545	0	32	89066402	89130364	63962
1546	1546	0	4	89137451	89138519	1068
1547	1547	0	96	89156561	89442659	286098
1548	1548	0	5	90260074	90260265	191
1549	1549	0	3	117596488	117596527	39
1550	1550	0	5	136875064	136875371	307
1551	1551	0	3	202123042	202123079	37
1552	1552	0	6	36525548	36526211	663
1553	1553	0	4	23154422	23154676	254
1554	1554	0	59	23191824	23199535	7711
1555	1555	0	168	23219778	23231740	11962
1556	1556	0	44	23231742	23237121	5379
1557	1557	0	3	23243560	23243794	234
1558	1558	0	3	23277589	23277682	93
1559	1559	0	16	23282419	23283353	934
1560	1560	1	3	5230168	5230413	245
1561	1561	0	3	6713584	6713636	52
1562	1562	0	3	32001226	32001276	50
1563	1563	0	3	81622589	81622786	197
1564	1564	0	5	85660844	85661817	973
1565	1565	0	4	96432539	96433113	574
1566	1566	0	3	116127519	116127603	84
1567	1567	0	3	116703793	116704075	282
1568	1568	0	3	142117150	142117221	71
1569	1569	1	3	158362639	158362811	172
1570	1570	0	3	165045157	165045405	248
1571	1571	0	7	186714511	186715169	658
1572	1572	0	8	186783468	186784013	545
1573	1573	1	71	187461767	187468659	6892
1574	1574	0	4	187696891	187697307	416
1575	1575	0	30	187957353	187960000	2647
1576	1576	0	6	188114856	188115931	1075
1577	1577	0	9	188298958	188299476	518
1578	1578	0	14	188471138	188471938	800
1579	1579	0	6	195806568	195807066	498
1580	1580	0	5	25865076	25865500	424
1581	1581	0	5	30130363	30130715	352
1582	1582	0	7	63326109	63328420	2311
1583	1583	0	3	92938386	92938433	47
1584	1584	0	4	131629913	131630601	688
1585	1585	0	5	153242921	153243905	984
1586	1586	0	3	161456728	161456781	53
1587	1587	0	3	162172354	162172657	303
1588	1588	0	4	167244375	167244699	324
1589	1589	0	3	100621390	100621833	443
1590	1590	1	3	131825764	131825951	187
1591	1591	0	3	171543415	171543452	37
1592	1592	0	19	31548692	31550099	1407
1593	1593	0	16	89338361	89339144	783
1594	1594	0	3	89470301	89470580	279
1595	1595	0	3	2573002	2573029	27
1596	1596	0	3	73981716	73982085	369
1597	1597	0	4	80694137	80694745	608
1598	1598	0	4	110788260	110789368	1108
1599	1599	0	3	122315930	122316067	137
1600	1600	0	3	14796018	14796466	448
1601	1601	0	5	107830459	107831534	1075
1602	1602	0	5	25209645	25210056	411
1603	1603	0	4	30904550	30905069	519
1604	1604	0	3	35915006	35915389	383
1605	1605	0	3	37003418	37003687	269
1606	1606	0	11	37025809	37034188	8379
1607	1607	0	21	37369269	37400187	30918
1608	1608	0	4	37406996	37407408	412
1609	1609	0	3	90163690	90163821	131
1610	1610	0	3	116333314	116333404	90
1611	1611	0	4	130740983	130742080	1097
1612	1612	0	4	6537780	6538357	577
1613	1613	1	8	12993410	12994136	726
1614	1614	0	3	33145988	33146402	414
1615	1615	0	4	35753352	35753470	118
1616	1616	0	3	42802313	42802597	284
1617	1617	0	3	78851222	78851298	76
1618	1618	0	3	79723922	79724165	243
1619	1619	0	3	85970991	85971320	329
1620	1620	0	3	86548209	86548334	125
1621	1621	0	3	94074773	94074928	155
1622	1622	0	3	94820643	94820962	319
1623	1623	0	3	97297475	97297506	31
1624	1624	0	3	97396699	97396835	136
1625	1625	0	3	98518692	98518709	17
1626	1626	0	4	100094326	100094953	627
1627	1627	0	6	100506670	100508673	2003
1628	1628	0	3	101864145	101864262	117
1629	1629	0	3	103304880	103305156	276
1630	1630	0	3	108197673	108197975	302
1631	1631	0	4	112589693	112589882	189
1632	1632	0	5	125617307	125617958	651
1633	1633	0	3	144095480	144095575	95
1634	1634	0	3	145411256	145411433	177
1635	1635	0	3	35804625	35804673	48
1636	1636	0	3	150543717	150543784	67
1637	1637	0	5	198896893	198897138	245
1638	1638	0	3	112126008	112126049	41
1639	1639	0	3	122461322	122461689	367
1640	1640	0	3	57674372	57674412	40
1641	1641	0	6	88415660	88416029	369
1642	1642	0	3	96433701	96433777	76
1643	1643	0	3	96146603	96146748	145
1644	1644	0	10	106112754	106113459	705
1645	1645	0	35	106212576	106241718	29142
1646	1646	0	124	106322758	106692417	369659
1647	1647	0	3	22207870	22207906	36
1648	1648	0	5	51211995	51213736	1741
1649	1649	0	4	52459871	52460681	810
1650	1650	1	30	60984855	60988246	3391
1651	1651	0	4	63745227	63746302	1075
1652	1652	0	3	63753463	63754039	576
1653	1653	0	10	76430621	76432504	1883
1654	1654	0	3	103045743	103045800	57
1655	1655	0	3	106505946	106506035	89
1656	1656	0	4	141688065	141688120	55
1657	1657	0	6	23100392	23101444	1052
1658	1658	0	3	39722704	39722723	19
1659	1659	0	7	89652364	89652510	146
1660	1660	0	3	159463476	159463570	94
1661	1661	0	3	110590314	110590607	293
1662	1662	0	3	112969852	112970456	604
1663	1663	0	6	92486403	92488719	2316
1664	1664	0	3	24007206	24007351	145
1665	1665	0	3	33896845	33896995	150
1666	1666	0	6	106128686	106129037	351
1667	1667	1	3	94345025	94345147	122
1668	1668	0	3	109513089	109513721	632
1669	1669	0	3	25041254	25041792	538
1670	1670	0	3	126086354	126086472	118
1671	1671	0	10	106212195	106241640	29445
1672	1672	0	69	106323872	106330311	6439
1673	1673	0	13	106641764	106642447	683
1674	1674	0	3	107183406	107183423	17
1675	1675	0	28	89158028	89159569	1541
1676	1676	0	88	89159571	89185571	26000
1677	1677	0	3	126964097	126964365	268
1678	1678	0	3	141404402	141404998	596
1679	1679	0	5	184110822	184110943	121
1680	1680	0	4	32196723	32196931	208
1681	1681	0	24	23223155	23231745	8590
1682	1682	0	3	39580926	39580937	11
1683	1683	0	4	158531364	158532771	1407
1684	1684	0	3	72356787	72356842	55
1685	1685	0	3	116201768	116201913	145
1686	1686	0	4	74341970	74342087	117
1687	1687	0	3	28178913	28179013	100
1688	1688	0	68	106323193	106518998	195805
1689	1689	0	4	26301597	26303123	1526
1690	1690	1	11	60985833	60988381	2548
1691	1691	0	3	55015996	55016329	333
1692	1692	0	11	89159067	89160140	1073
1693	1693	0	46	89160142	89309898	149756
1694	1694	0	3	128878892	128879255	363
1695	1695	0	3	161401933	161402414	481
1696	1696	0	22	23222995	23232292	9297
1697	1697	0	3	28570963	28571037	74
1698	1698	1	3	187462772	187463057	285
1699	1699	0	4	175979026	175979148	122
1700	1700	0	3	128222317	128222699	382
1701	1701	0	6	37293264	37293460	196
1702	1702	0	3	57171170	57171736	566
1703	1703	0	3	73179023	73179110	87
1704	1704	0	3	135049089	135049304	215
1705	1705	0	4	103136305	103136561	256
1706	1706	0	2	115898629	115898655	26
1707	1707	0	15	106326075	106330245	4170
1708	1708	0	6	106610397	107252968	642571
1709	1709	0	2	80810147	80810188	41
1710	1710	0	2	84393722	84393751	29
1711	1711	0	6	89164519	89165237	718
1712	1712	0	2	217783712	217783737	25
1713	1713	0	3	23154605	23154729	124
1714	1714	0	7	23247356	23248330	974
1715	1715	0	2	106494913	106494922	9
1716	1716	0	2	29195075	29195081	6
1717	1717	0	2	83897585	83897588	3
1718	1718	0	3	133719500	133719512	12
1719	1719	0	3	88759211	88759245	34
1720	1720	0	2	67893802	67893806	4
1721	1721	0	9	106323254	106325458	2204
1722	1722	1	2	45492616	45492618	2
1723	1723	0	2	166944403	166944412	9
1724	1724	0	2	90254314	90254320	6
1725	1725	0	2	165205701	165205718	17
1726	1726	0	2	81616527	81616546	19
1727	1727	0	6	27621122	27621331	209
1728	1728	0	5	57333705	57333896	191
1729	1729	0	3	86713344	86713467	123
1730	1730	0	6	76373689	76373831	142
1731	1731	0	5	88912577	88913150	573
1732	1732	0	3	112716667	112716726	59
1733	1733	0	6	122461078	122462015	937
1734	1734	0	5	106113040	106114147	1107
1735	1735	0	113	106210934	106330262	119328
1736	1736	0	16	106641753	106642538	785
1737	1737	0	3	82664371	82664474	103
1738	1738	0	3	14001838	14001865	27
1739	1739	0	3	34511898	34511970	72
1740	1740	1	16	60985198	60988649	3451
1741	1741	0	4	1890502	1890610	108
1742	1742	0	4	194206076	194206237	161
1743	1743	0	28	23040628	23101381	60753
1744	1744	0	3	28653654	28653719	65
1745	1745	0	3	191111367	191111450	83
1746	1746	0	4	66795901	66796463	562
1747	1747	0	4	133954254	133954547	293
1748	1748	0	3	163035967	163036276	309
1749	1749	0	4	10372234	10372388	154
1750	1750	0	3	130745530	130745629	99
1751	1751	1	4	134495315	134495725	410
1752	1752	0	3	85262739	85262772	33
1753	1753	0	4	113984905	113985437	532
1754	1754	0	3	34807035	34807052	17
1755	1755	0	3	100650321	100650505	184
1756	1756	0	5	216581246	216581390	144
1757	1757	0	3	62517856	62517894	38
1758	1758	0	4	99592000	99592116	116
1759	1759	0	4	70942278	70943098	820
1760	1760	0	3	70955986	70956158	172
1761	1761	0	12	106239539	106241570	2031
1762	1762	0	80	106328964	106330831	1867
1763	1763	0	16	106725485	106830668	105183
1764	1764	0	3	2217187	2217246	59
1765	1765	0	32	22734419	23247626	513207
1766	1766	0	6	186783612	186784093	481
1767	1767	0	4	187958016	187958028	12
1768	1768	0	7	94476659	94476755	96
1769	1769	1	3	6614184	6614410	226
1770	1770	0	4	93835534	93835602	68
1771	1771	1	5	203275106	203275677	571
1772	1772	0	3	207826267	207826433	166
1773	1773	0	3	68167327	68167378	51
1774	1774	0	3	112106333	112106474	141
1775	1775	0	7	113494186	113495301	1115
1776	1776	0	3	122443354	122443463	109
1777	1777	0	3	46960652	46960914	262
1778	1778	0	4	105399988	105400790	802
1779	1779	0	3	82601222	82601257	35
1780	1780	0	62	106112529	106114500	1971
1781	1781	0	57	106209335	106212731	3396
1782	1782	0	70	106212733	106214090	1357
1783	1783	0	34	106238419	106241421	3002
1784	1784	0	152	106322881	106330036	7155
1785	1785	0	47	106829910	107176695	346785
1786	1786	0	6	18244843	19822142	1577299
1787	1787	0	4	53135613	53135685	72
1788	1788	0	3	1247314	1247409	95
1789	1789	0	3	46793305	46793542	237
1790	1790	0	4	65676706	65676831	125
1791	1791	0	3	23668856	23669071	215
1792	1792	0	4	48956425	48956493	68
1793	1793	0	3	56938276	56938315	39
1794	1794	0	3	81966281	81966366	85
1795	1795	0	4	90249147	90249291	144
1796	1796	0	4	136875075	136875401	326
1797	1797	0	6	187045637	187046165	528
1798	1798	0	6	241982421	241982459	38
1799	1799	0	11	22550488	22707950	157462
1800	1800	0	39	23090223	23101477	11254
1801	1801	0	4	23242159	23242453	294
1802	1802	0	13	23247351	23249358	2007
1803	1803	0	3	88146542	88146558	16
1804	1804	0	4	136260002	136260353	351
1805	1805	0	3	146227846	146227917	71
1806	1806	1	39	187461794	187468863	7069
1807	1807	0	3	187958282	187958570	288
1808	1808	0	4	191861017	191861109	92
1809	1809	0	4	196090302	196090457	155
1810	1810	0	4	45939754	45939797	43
1811	1811	0	3	136290667	136290877	210
1812	1812	0	6	179135906	179136723	817
1813	1813	0	3	165982276	165982560	284
1814	1814	0	4	78656658	78657789	1131
1815	1815	0	4	155564988	155565141	153
1816	1816	0	3	110582031	110582308	277
1817	1817	0	4	114850562	114850655	93
1818	1818	0	5	12993644	12993986	342
1819	1819	0	3	27964895	27964984	89
1820	1820	0	4	136144103	136144256	153
1821	1821	0	3	45954447	45954568	121
1822	1822	0	114	106212408	106330169	117761
1823	1823	0	15	106994233	107177221	182988
1824	1824	0	3	10972322	10972846	524
1825	1825	0	3	47872796	47872823	27
1826	1826	0	37	89158992	89160064	1072
1827	1827	0	3	125818266	125818403	137
1828	1828	0	3	31187258	31187262	4
1829	1829	0	4	152053265	152053398	133
1830	1830	1	6	187462535	187463008	473
1831	1831	0	3	152741237	152741662	425
1832	1832	0	3	14249340	14249701	361
1833	1833	0	6	24699714	24700144	430
1834	1834	0	3	54814799	54814943	144
1835	1835	0	3	55672044	55672063	19
1836	1836	0	5	65922537	65922662	125
1837	1837	0	3	74157505	74157666	161
1838	1838	0	3	98992487	98992668	181
1839	1839	0	4	150595292	150595437	145
1840	1840	0	4	189806186	189806276	90
1841	1841	0	4	198692094	198692165	71
1842	1842	0	4	9084871	9085739	868
1843	1843	0	6	58302458	58302905	447
1844	1844	0	3	70683267	70683302	35
1845	1845	0	4	71114775	71114949	174
1846	1846	0	3	83984431	83984813	382
1847	1847	0	3	101964454	101964590	136
1848	1848	0	3	105787121	105787126	5
1849	1849	0	3	109686776	109686916	140
1850	1850	0	3	3678672	3678874	202
1851	1851	0	3	9715150	9715345	195
1852	1852	0	15	22295210	22300192	4982
1853	1853	0	3	33427047	33427086	39
1854	1854	0	3	98460535	98460602	67
1855	1855	0	8	118229286	118277509	48223
1856	1856	0	3	6261785	6261846	61
1857	1857	0	3	24714637	24714915	278
1858	1858	0	5	38083809	38083928	119
1859	1859	0	4	50389678	50390043	365
1860	1860	0	3	53403537	53403647	110
1861	1861	0	5	74700673	74701344	671
1862	1862	0	4	85068929	85069813	884
1863	1863	0	7	90041778	90041891	113
1864	1864	0	4	122463098	122463293	195
1865	1865	0	3	28270696	28270920	224
1866	1866	0	5	51997203	51997402	199
1867	1867	0	3	62154407	62154479	72
1868	1868	0	4	64580629	64581543	914
1869	1869	0	8	64632911	64635709	2798
1870	1870	0	4	69749723	69750486	763
1871	1871	0	3	84853821	84854109	288
1872	1872	0	3	93583007	93583041	34
1873	1873	0	4	94311377	94312510	1133
1874	1874	0	3	81224848	81225082	234
1875	1875	0	3	81589261	81589579	318
1876	1876	0	3	94942071	94942377	306
1877	1877	0	6	96179985	96180327	342
1878	1878	0	4	106237301	106238080	779
1879	1879	0	68	106326832	106330380	3548
1880	1880	0	11	106376051	106419361	43310
1881	1881	0	40	107219061	107222461	3400
1882	1882	0	8	65995413	65995646	233
1883	1883	0	3	94976234	94976254	20
1884	1884	0	10	11122497	11348908	226411
1885	1885	0	3	46846968	46847026	58
1886	1886	0	3	50789159	50789320	161
1887	1887	0	3	78733904	78734177	273
1888	1888	0	3	78753773	78753850	77
1889	1889	0	3	78820439	78820531	92
1890	1890	0	6	57915821	57917269	1448
1891	1891	0	3	65839047	65839133	86
1892	1892	0	3	1364720	1364837	117
1893	1893	0	4	1814872	1815203	331
1894	1894	0	4	1823653	1823802	149
1895	1895	0	3	1836938	1837067	129
1896	1896	0	3	28066924	28067105	181
1897	1897	0	6	48442153	48442335	182
1898	1898	0	6	51356188	51357785	1597
1899	1899	0	7	69017332	69017554	222
1900	1900	0	5	82547372	82547823	451
1901	1901	0	4	89051146	89051469	323
1902	1902	0	4	89128400	89129185	785
1903	1903	0	3	89143120	89143244	124
1904	1904	0	109	89159324	89165536	6212
1905	1905	0	3	131065916	131065960	44
1906	1906	0	4	131906183	131906748	565
1907	1907	0	4	136874959	136875622	663
1908	1908	0	10	171329939	171330104	165
1909	1909	0	3	172178944	172178964	20
1910	1910	0	9	212350143	212354147	4004
1911	1911	0	3	37505194	37505264	70
1912	1912	0	3	42524978	42525031	53
1913	1913	0	3	35712805	35712885	80
1914	1914	0	5	22785972	22786514	542
1915	1915	0	6	22786516	22786585	69
1916	1916	0	6	22786587	22786624	37
1917	1917	0	52	23199016	23230935	31919
1918	1918	0	5	23278823	23279249	426
1919	1919	0	3	26111488	26111557	69
1920	1920	0	3	39114335	39114345	10
1921	1921	0	6	16551943	16555966	4023
1922	1922	0	2	16555968	16556008	40
1923	1923	0	3	31841367	31841571	204
1924	1924	0	5	47767541	47767764	223
1925	1925	0	5	79809869	79810605	736
1926	1926	0	3	83099774	83099915	141
1927	1927	0	3	113848873	113849236	363
1928	1928	0	3	142181516	142181571	55
1929	1929	0	3	145283176	145283546	370
1930	1930	0	4	163111608	163112147	539
1931	1931	0	13	163615728	163619265	3537
1932	1932	0	8	183272476	183273297	821
1933	1933	1	8	187461900	187463023	1123
1934	1934	0	4	20551477	20551589	112
1935	1935	0	4	30637574	30638086	512
1936	1936	0	3	43425310	43425390	80
1937	1937	0	3	44013404	44013428	24
1938	1938	0	11	45752777	45755046	2269
1939	1939	0	3	46273975	46274050	75
1940	1940	0	3	65755641	65755681	40
1941	1941	0	4	79798837	79798915	78
1942	1942	0	3	86667694	86667821	127
1943	1943	0	3	125732157	125732186	29
1944	1944	0	8	131253750	131254792	1042
1945	1945	0	3	161864867	161865337	470
1946	1946	0	5	175847328	175847533	205
1947	1947	0	4	182108261	182109315	1054
1948	1948	0	5	182121230	182122253	1023
1949	1949	0	3	182630388	182630688	300
1950	1950	0	4	5530792	5530933	141
1951	1951	0	3	25275159	25275355	196
1952	1952	0	4	28688630	28689039	409
1953	1953	0	3	29111954	29111964	10
1954	1954	0	5	30391492	30391575	83
1955	1955	0	3	66374443	66374543	100
1956	1956	0	4	84985173	84985410	237
1957	1957	0	5	117061226	117061565	339
1958	1958	0	3	124335355	124335463	108
1959	1959	0	3	158380921	158381283	362
1960	1960	0	4	164883216	164883870	654
1961	1961	0	4	165046568	165046827	259
1962	1962	0	3	165887177	165887544	367
1963	1963	0	8	14118324	14326532	208208
1964	1964	0	4	31549396	31549809	413
1965	1965	0	5	45920103	45921608	1505
1966	1966	0	3	45937892	45938349	457
1967	1967	0	4	45951408	45951802	394
1968	1968	0	6	67127761	67128303	542
1969	1969	0	3	67130718	67130723	5
1970	1970	1	3	76313241	76313318	77
1971	1971	0	9	84723597	84724785	1188
1972	1972	0	4	91005182	91005796	614
1973	1973	0	9	120879101	120882173	3072
1974	1974	1	17	134495359	134497081	1722
1975	1975	0	3	167069864	167070095	231
1976	1976	0	4	24948612	24948749	137
1977	1977	0	3	40490071	40490359	288
1978	1978	1	3	43623347	43623548	201
1979	1979	0	3	61662667	61662715	48
1980	1980	0	3	81576584	81576732	148
1981	1981	0	3	90356200	90356306	106
1982	1982	0	3	121873737	121873913	176
1983	1983	0	3	128622757	128622816	59
1984	1984	0	4	151632321	151632493	172
1985	1985	0	3	1614866	1614901	35
1986	1986	0	9	1725610	1725694	84
1987	1987	0	3	2711527	2711577	50
1988	1988	0	8	8598956	8602936	3980
1989	1989	0	3	11360520	11360637	117
1990	1990	0	3	64255883	64255906	23
1991	1991	0	3	84682938	84683209	271
1992	1992	0	3	90865347	90865400	53
1993	1993	0	3	112726562	112726893	331
1994	1994	0	3	120076610	120076683	73
1995	1995	0	4	141770076	141770169	93
1996	1996	0	4	5573741	5573825	84
1997	1997	0	3	13577115	13577364	249
1998	1998	0	6	23236976	23237145	169
[truncated: 4,813 more rows]
